# Supplementary material for: Modelling co-development between the somites and neural tube in human trunk-like structures
Source: Nat Cell Biol. 2025 Dec 16;27(12):2049–62. doi: 10.1038/s41556-025-01813-8 (PMC12717004; doi:10.1038/s41556-025-01813-8)
Supplement: Supplementary file 3 — Supplementary Table 1. Chiron concentrations at pre-treatment and aggregation by cell line. Supplementary Table 2. HCR probe list. Supplementary Table 3. Light microscopy reporting table. [file 41556_2025_1813_MOESM3_ESM.xlsx]

## Sheet: Supplementary Table 1
Cell Line	hTLS Conditions
	StemFit Basic 02	N2B27
RUES2-GLR (ESC)	-	PT: 2, 3 µM, Agg: 1, 2, 3 µM
H9-SBR (ESC)	-	PT: 3µM, Agg: 3µM
HES7-Achillies (iPSC)	PT: 3, 5 µM, Agg: 5 µM	PT: 5µM, Agg: 4µM
GM25256 (iPSC)	-	PT: 4µM, Agg: 4, 5µM; PT: 5µM, Agg: 3µM
ZO1-GFP (iPSC)	PT: 3 µM, Agg: 5 µM; PT: 5 µM, Agg: 3 µM	-
SOX2-GFP (iPSC)	PT: 5 µM, Agg: 3 µM	-
b-Catenin-GFP (iPSC)	PT: 5 µM, Agg: 3, 5 µM	-
LaminB1-RFP (iPSC)	-	PT: 5µM, Agg: 3µM
H2B-GFP (iPSC)	-	PT: 5µM, Agg: 3µM
RARE-GFP (iPSC)	-	PT: 3µM, Agg: 3, 4, 5µM
Cell Line	Somite Only Conditions
	StemFit Basic 02	N2B27
HES7-Achillies (iPSC)	-	PT: 5 µM, Agg: 6 µM
GM25256 (iPSC)	-	PT: 5µM, Agg: 4µM
ZO1-GFP (iPSC)	PT: 5 µM, Agg: 5 µM

## Sheet: Supplementary Table 2
Gene	Accession Number	Hairpin Amplifier
ALD1HA2	NM_170697.3	B4 - AF 647
AXIN2	NM_001363813.1	B2 - AF 546
COL2A1	NM_001844.5	B1 - AF 514
CRABP2	NM_001878.4	B5 - AF 488
CYP26A1	NM_000783.4	B2 - AF 546
CDX2	NM_001354700.2	B3 - AF 594
DLL1	NM_005618.4	B5 - AF 488
DLL3	NM_203486.3	B5 - AF 488
FGF4	NM_002007.4	B2 - AF 546
FGF8	NM_001206389.2	B1 - AF 514
FGF18	NM_003862.3	B3 - AF 594
FGFR1	NM_023110.3	B4 - AF 647
FOXA2	NM_021784.5	B3 - AF 594
FZD7	NM_003507.2	B5 - AF 488
HOXC6	NM_004503.4	B2 - AF 546
HOXC8	NM_022658.4	B3 - AF 594
HOXC10	NM_017409.4	B4 - AF 647
HES7	NM_032580.4	B2 - AF 546
LFNG	NM_001040167.2	B4 - AF 647
MEOX1	NM_001040002.2	B1 - AF 514
MESP1	NM_018670.4	B2 - AF 546
MESP2	NM_001039958.2	B1 - AF 514
NGN1	NM_006161.3	B3 - AF 594
NOTCH1	NM_017617.5	B1 - AF 514
OLIG2	NM_005806.4	B5 - AF 488
PAX1	NM_006192.5	B4 - AF 647
PAX3	NM_181459.4	B2 - AF 546
PAX6	NM_001258464.2	B2 - AF 546
SOX2	NM_003106.4	B3 - AF 594
TBX6	NM_004608.4	B5 - AF 488
TBX18	NM_001080508.3	B4 - AF 647
TBXT	NM_001270484.2	B1 - AF 514; B3 - AF 594
TWIST1	NM_000474.4	B5 - AF 488
UNCX4.1	NM_001080461.3	B3 - AF 594
WNT3A	NM_033131.4	B4 - AF 647
WNT5A	NM_003392.7	B2 - AF 546
WNT5B	NM_032642.3	B4 - AF 647

## Sheet: Supplementary Table 3
Light microscopy reporting table: Zeiss 880 Airyscan 2014
Please fill out each cell as directed, instructions in italics can be deleted as you complete each cell.
Hardware
Instrument and Camera	Laser scanning confocal microscopy. Zeiss Invert880 with Airyscan 2014. Camera: two PMT detectors (Ch1, Ch2) used for imaging with the Track method. For Spectral Unmixing, a 410-695 nm spectral detector (ChS) was used.	Please state here the imaging modality, make and model of the microscope, and make and model of the camera.
Resolution	Zeiss Plan-Apochromat 20x 0.8 NA Ph2 M27 air objective; Plan-Apochromat 10x 0.45 NA M27; Plan-Apochromat 40x/1.3 Oil DIC M27	Please list the type, magnification, and numerical aperture of the objective lenses.
Filters and Light Sources	Laser light sources: 405 nm, 488 nm, 514 nm, 561 nm and 633 nm; Dichroic mirrors: MBS 458/514/561/633, MBS -405, MBS 488/561/633, MBS 458/561, MBS 488/561; For Spectral Unmixing to collect 32 channel spectra (410-695 nm) MBS_InVis: Plate was used alongside the other dichroic mirrors. Details of emission filters listed by figure below.	Please list the wavelength of laser lines and/or illumination source and filter sets.
Quality Control
Is this the first report of the instrument? If yes, response to the below points is required and providing validation data is encouraged.
Yes	FALSE
No	TRUE
For all instruments, confirm that the following quality control processes were run:
n/a	Confirmed - Monthly
FALSE	TRUE	Field homogeneity is assessed.
FALSE	TRUE	Illumination power stability is tested.
FALSE	TRUE	Stage drift is assessed.
FALSE	TRUE	Camera/detector noise is measured.
Methodology
Sample preparation and imaging	Samples were mounted in Vectashield or Prolong Glass and imaged at 37ºC.	Please describe the imaging medium and temperature.
Fluorophores	For IF, secondary antibodies raised in Donkey labelled with Alexa Fluor 488-, 594- and 647-conjugated antibodies were used. V3 hybridisation chain reaction (HCR) hairpins, labelled with the following combinations of fluorophores and HCR amplifiers: Amplifier B1 - Alexa Fluor 514; Amplifier B2 - Alexa Fluor 546, Amplifer B3 - Alexa Fluor 594, Amplifier B4 - Alexa Fluor 647 and Amplifier B5 - Alexa…	Please list all fluorophores and dyes used, as applicable, provide supplier name, catalog number. Please list wavelengths used for excitation and emission for each fluorophore.
Acquisition
Software	Zeiss ZEN Black 2.3 SP1	Please list exact versions. For custom code that has been deposited into a community repository, provide accession details.
Enhancements	Averaging was applied during acquisition to reduce noise, as indicated in the table below.	Describe image enhancements done at acquisition.
Imaging parameters	Listed below for each image	Describe the exposure times/pixel dwell times.
Size	Listed below for each image	Please list the image pixel/voxel size.
Image Processing
Software	FIJI 2.14.0/1.54f, Imaris 10.1.1.	Please list exact versions. For custom code that has been deposited into a community repository, provide accession details.
Workflow	Spectral Unmixing: spectra were set up for each HCR amplifier by imaging droplets of snap-cooled mixed hairpin pairs using lambda mode and then areas selected to save each spectrum to a spectral database. Spectra were also set up for nuclear signal for each mounting medium used as well as autoflurosence of unstained samples. HCR images were imaged with lambda mode and linear unmixing was run with…	Please describe the workflow sequentially and list any parameters changed from default. Explain processing analyses, such as the type of deconvolution, surface and volume rendering, gamma changes, filtering, thresholding and projection.
Data Source:	Laser Filters: ex (em)	Pixel Dwell Time (us)	Pixel Size (um)	Comment	Averaging
Figure 1c - Track method	405 (428-508); 488 (493-616); 561 (585-642); 633 (649-755)	1.03	0.415		Line 2
Figure 2e - Track method	405 (410-501); 488 (491-615); 561 (552-648); 633 (626-755)	0.76	1.118	Values are indicative of the 24h time point and were adjusted for later time points to accommodate increasing sample size.	Line 2
Figure 2f - Track method	405 (410-501); 488 (491-615); 561 (552-648); 633 (626-755)	0.7	1.134		Line 1
Figure 3j - Track method	405 (410-470); 488 (508-526); 561 (553-597); 633 (640-735)	1.03	0.593		Line 4
Figure 5d - Track method	405 (420-480); 488 (499-553); 561 (570-691)	1.54	0.413		Line 4
Figure 6a - Spectral unmixing	410-695	2.06	0.83		Line 4
Supplementary Figure 8e- Spectral unmixing	410-695	2.06	0.83		Line 4
Supplementary Figure 8g Bottom Panel- Spectral unmixing	410-695	2.06	0.83		Line 4
Supplementary Figure 9c- Spectral unmixing	410-695	2.06	0.83		Line 4
Supplementary Figure 11c- Spectral unmixing	410-695	2.06	0.83		Line 4
Supplementary Figure 11e- Spectral unmixing	410-695	2.06	0.83		Line 4
Supplementary Figure 11g- Spectral unmixing	410-695	2.06	0.83		Line 4
Light microscopy reporting table: Zeiss 880 NLO OPO
Please fill out each cell as directed, instructions in italics can be deleted as you complete each cell.
Hardware
Instrument and Camera	Laser scanning confocal microscopy: Zeiss Invert 880 NLO/OPO. Camera: two PMT detectors (Ch1, Ch2) used for imaging with the Track method. For Spectral Unmixing, a 410-695 nm spectral detector (ChS) was used.	Please state here the imaging modality, make and model of the microscope, and make and model of the camera.
Resolution	Zeiss Plan-Apochromat 20x 0.8 NA air objective.	Please list the type, magnification, and numerical aperture of the objective lenses.
Filters and Light Sources	Laser light sources: 405 nm, 488 nm, 514 nm, 561 nm and 633 nm; Dichroic mirrors: MBS 458/514/561/633, MBS -405, MBS 488/561/633; For Spectral Unmixing to collect 32 channel spectra (410-695 nm) MBS_InVis: Plate was used alongside the other dichroic mirrors.	Please list the wavelength of laser lines and/or illumination source and filter sets.
Quality Control
Is this the first report of the instrument? If yes, response to the below points is required and providing validation data is encouraged.
Yes	FALSE
No	TRUE
For all instruments, confirm that the following quality control processes were run:
n/a	Confirmed - Monthly
FALSE	TRUE	Field homogeneity is assessed.
FALSE	TRUE	Illumination power stability is tested.
FALSE	TRUE	Stage drift is assessed.
FALSE	TRUE	Camera/detector noise is measured.
Methodology
Sample preparation and imaging	Samples were mounted in Vectashield or Prolong Glass or RapiClear and imaged at room temperature or 37ºC.	Please describe the imaging medium and temperature.
Fluorophores	For IF, secondary antibodies raised in Donkey labelled with Alexa Fluor 488-, 594- and 647-conjugated antibodies were used. V3 hybridisation chain reaction (HCR) hairpins, labelled with the following combinations of fluorophores and HCR amplifiers: Amplifier B1 - Alexa Fluor 514; Amplifier B2 - Alexa Fluor 546, Amplifer B3 - Alexa Fluor 594, Amplifier B4 - Alexa Fluor 647 and Amplifier B5 - Alexa…	Please list all fluorophores and dyes used, as applicable, provide supplier name, catalog number. Please list wavelengths used for excitation and emission for each fluorophore.
Acquisition
Software	Zeiss ZEN Black 2.3 SP1	Please list exact versions. For custom code that has been deposited into a community repository, provide accession details.
Enhancements	Line averaging of 4 was applied during acquisition to reduce noise, unless otherwise indicated (see table below).	Describe image enhancements done at acquisition.
Imaging parameters	Listed below for each image	Describe the exposure times/pixel dwell times.
Size	Listed below for each image	Please list the image pixel/voxel size.
Image Processing
Software	FIJI 2.14.0/1.54f, Imaris 10.1.1.	Please list exact versions. For custom code that has been deposited into a community repository, provide accession details.
Workflow	Spectral Unmixing: spectra were set up for each HCR amplifier by imaging droplets of snap-cooled mixed hairpin pairs using lambda mode and then areas selected to save each spectrum to a spectral database. Spectra were also set up for nuclear signal for each mounting medium used as well as autoflurosence of unstained samples. HCR images were imaged with lambda mode and linear unmixing was run with…	Please describe the workflow sequentially and list any parameters changed from default. Explain processing analyses, such as the type of deconvolution, surface and volume rendering, gamma changes, filtering, thresholding and projection.
Data Source:	Laser Filters: ex (em)	Pixel Dwell Time (us)	Pixel Size (um)	Averaging
Figure 1d - Track method	405 (410-470); 488 (499-517); 514 (526-544); 561(for AF 546 - 562-606 and for AF 594 - 606-624); 633 (651-712)	0.51	0.593	Line 2
Figure 1f - Track method	405 (410-470); 488 (499-535); 561 (588-624); 633 (649-735)	0.51	0.519	Line 2
Figure 2b - Track method	405 (416-512); 561 (588-650); 633 (650-717)	2.05	0.83	Line 4
Figure - 3e, f, g - Spectral unmixing	410-695	2.05	0.83	Line 8
Figure - 3h - Spectral unmixing	410-695	2.05	0.83	Line 4
Figure 3i - Track method	405 (410-470); 488 (499-517); 514 (526-544); 561(for AF 546 - 562-606 and for AF 594 - 606-624); 633 (651-712)	0.77	0.692	Line 2
Figure 4c/e - Spectral unmixing	410-695	2.05	0.83	Line 4
Figure 5b - Track method	405 (410-470); 561(for AF 546 - 552-597 and for AF 594 - 615-641); 633 (640-735)	0.51	0.519	Line 4
Figure 5c - Track method	405 (410-470); 561(for AF 546 - 552-597 and for AF 594 - 615-641); 633 (640-735)	1.02	0.415	Line 8
Figure 5e - Track method	405 (410-470); 488(499-535); 633 (640-735)	2.05	0.83	Line 8
Figure 5f - Spectral unmixing	410-695	2.05	0.83	Line 4
Figure 5g - Spectral unmixing	410-695	2.05	0.83	Line 4
Figure 6c/d - Spectral unmixing	410-695	2.05	0.83	Line 4
Supplementary Figure 1h- Track method, Left image	405 (410-470); 488 (499-517); 514 (526-544); 561(for AF 546 - 562-606 and for AF 594 - 606-624); 633 (651-712)	0.77	0.692	Line 2
Supplementary Figure 1h- Track method, Right image	405 (410-470); 488 (499-517); 514 (526-544); 561(for AF 546 - 562-606 and for AF 594 - 606-624); 633 (651-712)	0.51	0.593	Line 4
Supplementary Figure 1i- Track method, Top Left	405 (410-470); 488 (499-535); 561 (588-624); 633 (649-735)	0.77	0.692	Line 4
Supplementary Figure 1i- Track method, Top Right	405 (410-470); 488 (499-535); 561 (588-624); 633 (649-735)	0.77	0.692	Line 2
Supplementary Figure 1i- Track method, Bottom Left	405 (410-470); 488 (499-535); 561 (588-624); 633 (649-735)	0.77	0.692	Line 2
Supplementary Figure 1i- Track method, Bottom Right	405 (410-470); 488 (499-535); 561 (588-624); 633 (649-735)	0.77	0.519	Line 2
Supplementary Figure 6a- Spectral unmixing	410-695	2.05	0.83	Line 8
Supplementary Figure 8g Top Panel- Spectral unmixing	410-695	2.05	0.83	Line 4
Supplementary Figure 10b- Spectral unmixing	410-695	2.05	0.83	Line 4
Supplementary Figure 10c- Spectral unmixing	410-695	2.05	0.83	Line 4
Supplementary Figure 10d- Spectral unmixing	410-695	2.05	0.83	Line 4
Supplementary Figure 10e- Spectral unmixing	410-695	2.05	0.83	Line 4
Supplementary Figure 11d- Spectral unmixing	410-695	2.05	0.83	Line 4
Light microscopy reporting table: Molecular Devices ImageXpress Confocal HT.ai
Please fill out each cell as directed, instructions in italics can be deleted as you complete each cell.
Hardware
Instrument and Camera	Widefield and spinning-disc confocal fluorescence imaging. Molecular Devices ImageXpress Confocal HT.ai. Camera: Andor Zyla sCMOS.	Please state here the imaging modality, make and model of the microscope, and make and model of the camera.
Resolution	Air objectives:, 10x Plan Apo 0.45 NA, 20x Ph1 S Plan Fluor ELWD ADM 0.45 NA.	Please list the type, magnification, and numerical aperture of the objective lenses.
Filters and Light Sources	The light source for brightfield (4x, 10x) and phase contrast (20x) imaging was a halogen lamp. An 89º North LDI-NIR-EX Solid-State Laser Light Source was used for all fluorescence imaging. Excitation filters, emission filters and dichroic mirrors were as follows for each channel: CFP - 445/20nm, 483/32nm, ZT 445/520; FITC - 467.5/21nm, 520/28nm, FF506-Di03; YFP - 520/10nm, 562/40nm, ZT 445/520; …	Please list the wavelength of laser lines and/or illumination source and filter sets.
Quality Control
Is this the first report of the instrument? If yes, response to the below points is required and providing validation data is encouraged.
Yes	TRUE
No	FALSE
For all instruments, confirm that the following quality control processes were run:
n/a	Confirmed - Annually
FALSE	TRUE	Field homogeneity is assessed.
FALSE	TRUE	Illumination power stability is tested.
FALSE	TRUE	Stage drift is assessed.
FALSE	TRUE	Camera/detector noise is measured.
Methodology
Sample preparation and imaging	All samples were imaged live in their culture vessels at 37ºC and 5% CO2. The imaging medium was N2B27 (without Vitamin A) or StemFit 02, with 20% phenol red-free growth factor-reduced Matrigel (v/v; Corning 256231) for time points imaged after 72h.	Please describe the imaging medium and temperature.
Fluorophores	The following fluorophores were visualised (hardware profile in brackets): Achilles (YFP), mCerulean (CFP), mCitrine (YFP), mEGFP (GFP), mTagRFP (Texas Red), tdTomato (Texas Red or TRITC). See Filters and Light Sources for details of the excitation and emission wavelengths used in each hardware profile.	Please list all fluorophores and dyes used, as applicable, provide supplier name, catalog number. Please list wavelengths used for excitation and emission for each fluorophore.
Acquisition
Software	MetaXpress 6.7.1.157.	Please list exact versions. For custom code that has been deposited into a community repository, provide accession details.
Enhancements	2 x 2 pixel binning. Any projections of Z-stacked images are detailed in the table below.	Describe image enhancements done at acquisition.
Imaging parameters	For confocal imaging, a spinning disc was used with a fixed pinhole size of 60μm. Details of exposure times, Z-stacks and time courses are given in the table below.	Describe the exposure times/pixel dwell times.
Size	1024 x 1024 pixels; 1.3512μm/px at 10x magnification.	Please list the image pixel/voxel size.
Image Processing
Software	MetaXpress 6.7.1.157, FIJI (ImageJ 1.53f51; 2.14.0/1.54f). MacOS Terminal for detrending measured oscillations of the HES7::Achilles reporter.	Please list exact versions. For custom code that has been deposited into a community repository, provide accession details.
Workflow	Where data were collected as Z-stacks of images, 2D projections were automatically generated by MetaXpress 6 (see table below). In general, images were opened in FIJI and were adjusted for contrast without changing the gamma values. Scale bars and annotations were added in FIJI. Oscillations of the HES7::Achilles reporter were measured in ROIs in FIJI and were detrended in the MacOS Terminal for …	Please describe the workflow sequentially and list any parameters changed from default. Explain processing analyses, such as the type of deconvolution, surface and volume rendering, gamma changes, filtering, thresholding and projection.
Data Source:	Laser Lines: (% intensity)	Exposure Time (ms)	Pixel Size (um)	Z-Stack Range (um)	Z-Step (um)	Projection Type	Time Course Duration (h)	Time Interval (min)	Plate No.
Figure 1a - brightfield 10x imaging every 24h.	Transmitted Light (70%), FITC (50%).	Transmitted light - 80ms; FITC - 200ms.	1.3512	80	20	Transmitted light - Best Focus; FITC - Maximum Intensity.	N/A	N/A	11628, 11637, 11647
Figure 1a - brightfield 10x imaging every 24h.	Transmitted Light (50%), FITC (80%).	Transmitted light - 80 ms; FITC - 200 ms.	1.3512	190	10	Transmitted light - Best Focus; FITC - Maximum Intensity.	N/A	N/A	11655
Figure 1a - brightfield 10x imaging every 24h.	Transmitted Light (50%), FITC (80%).	Transmitted light - 80 ms; FITC - 200 ms.	1.3512	220	10	Transmitted light - Best Focus; FITC - Maximum Intensity.	N/A	N/A	11662
Figure 2d - RUES2-GLR T/L.	TL 100 (10%), CFP (30%), YFP (20%), Texas Red (30%)	TL 100 - 150 ms; CFP - 150 ms; YFP - 200 ms; Texas Red - 200 ms.	1.3512	N/A	N/A	N/A	46	30	12377
Figure 3a - HES7::Achilles T/L.	Transmitted Light (15%), YFP (10%).	Transmitted light - 50 ms; YFP - 110 ms.	1.3512	72	8	Transmitted light - Best Focus; YFP - Maximum Intensity.	17	15	11726
Supplementary Figure 1j - ZO-1::meGFP neural tube morphologies.	Transmitted Light (50%), FITC (80%).	Transmitted light - 80ms; FITC - 200ms.	1.3512	160	10	Transmitted light - Best Focus; FITC - Maximum Intensity.	N/A	N/A	11560
Supplementary Figure 1j - ZO-1::meGFP neural tube morphologies.	Transmitted Light (50%), FITC (80%).	Transmitted light - 80ms; FITC - 200ms.	1.3512	220	10	Transmitted light - Best Focus; FITC - Maximum Intensity.	N/A	N/A	11607, 11662
Supplementary Figure 1k - ZO-1::meGFP T/L.	Transmitted Light (30%), FITC (80%).	Transmitted light - 80 ms; FITC - 200 ms.	1.3512	120	10	Transmitted light - Best Focus; FITC - Maximum Intensity.	23.5	30	11851
Supplementary Figure 2a - Panel of fluorescent reporter lines: ZO-1::meGFP	Transmitted Light (70%), FITC (50%).	Transmitted light - 80 ms; FITC - 200 ms.	1.3512	80	20	Transmitted light - Best Focus; FITC - Maximum Intensity.	N/A	N/A	11577, 11583, 11588
Supplementary Figure 2a - Panel of fluorescent reporter lines: ZO-1::meGFP	Transmitted Light (50%), FITC (80%).	Transmitted light - 80 ms; FITC - 200 ms.	1.3512	160	10	Transmitted light - Best Focus; FITC - Maximum Intensity.	N/A	N/A	11597
Supplementary Figure 2a - Panel of fluorescent reporter lines: ZO-1::meGFP	Transmitted Light (50%), FITC (80%).	Transmitted light - 80 ms; FITC - 200 ms.	1.3512	220	10	Transmitted light - Best Focus; FITC - Maximum Intensity.	N/A	N/A	11607
Supplementary Figure 2b - Panel of fluorescent reporter lines: RUES2-GLR	Transmitted Light (TL 100; 15%), CFP (40%), YFP (20%), Texas Red (30%).	Transmitted light - 150 ms; CFP - 200 ms; YFP - 200 ms; Texas Red - 200 ms.	1.3512	N/A	N/A	N/A	N/A	N/A	11975, 12015
Supplementary Figure 2b - Panel of fluorescent reporter lines: RUES2-GLR	Transmitted Light (TL 100; 28%), CFP (40%), YFP (20%), Texas Red (30%).	Transmitted light - 150 ms; CFP - 200 ms; YFP - 200 ms; Texas Red - 200 ms.	1.3512	N/A	N/A	N/A	N/A	N/A	11997
Supplementary Figure 2b - Panel of fluorescent reporter lines: RUES2-GLR	Transmitted Light (TL 100; 20%), CFP (40%), YFP (20%), Texas Red (30%).	Transmitted light - 150 ms; CFP - 200 ms; YFP - 200 ms; Texas Red - 200 ms.	1.3512	N/A	N/A	N/A	N/A	N/A	11990
Supplementary Figure 2b - Panel of fluorescent reporter lines: RUES2-GLR	Transmitted Light (TL 100; 10%), CFP (40%), YFP (20%), Texas Red (30%).	Transmitted light - 150 ms; CFP - 200 ms; YFP - 200 ms; Texas Red - 200 ms.	1.3512	N/A	N/A	N/A	N/A	N/A	12014
Supplementary Figure 2c - Panel of fluorescent reporter lines: Lamin::mTagRFP.	Transmitted Light (70%), Texas Red (50%).	Transmitted light - 80 ms; Texas Red - 200 ms.	1.3512	64	8	Transmitted light - Best Focus; Texas Red - Maximum Intensity.	N/A	N/A	12578, 12588, 12597
Supplementary Figure 2c - Panel of fluorescent reporter lines: Lamin::mTagRFP.	Transmitted Light (50%), Texas Red (70%).	Transmitted light - 80 ms; Texas Red - 200 ms.	1.3512	190	10	Transmitted light - Best Focus; Texas Red - Maximum Intensity.	N/A	N/A	12605, 12609
Supplementary Figure 2d - Panel of fluorescent reporter lines: HES7::Achilles	Transmitted Light (20%), YFP (20%).	Transmitted light - 50 ms; YFP - 110 ms.	1.3512	80	20	Transmitted light - Best Focus; YFP - Maximum Intensity.	N/A	N/A	11437, 11445, 11452, 11464, 11468
Supplementary Figure 2e - Panel of fluorescent reporter lines: β-Catenin::meGFP	Transmitted Light (70%), FITC (50%).	Transmitted light - 80 ms; FITC - 200 ms.	1.3512	64	8	Transmitted light - Best Focus; FITC - Maximum Intensity.	N/A	N/A	11834, 11844, 11847
Supplementary Figure 2e - Panel of fluorescent reporter lines: β-Catenin::meGFP	Transmitted Light (50%), FITC (80%).	Transmitted light - 80 ms; FITC - 200 ms.	1.3512	190	20	Transmitted light - Best Focus; FITC - Maximum Intensity.	N/A	N/A	11854, 11859
Supplementary Figure 2f - Panel of fluorescent reporter lines: SOX2::meGFP	Transmitted Light (30%), FITC (50%).	Transmitted light - 80 ms; FITC - 200 ms.	1.3512	120	30	Transmitted light - Best Focus; FITC - Maximum Intensity.	N/A	N/A	11769, 11782, 11785
Supplementary Figure 2g - Panel of fluorescent reporter lines: H2B::meGFP	Transmitted Light (19%), FITC (50%).	Transmitted light - 150 ms; FITC - 200 ms.	1.3512	25	5	Transmitted light - Best Focus; FITC - Maximum Intensity.	N/A	N/A	12979, 12984, 12990
Supplementary Figure 2g - Panel of fluorescent reporter lines: H2B::meGFP	Transmitted Light (19%), FITC (50%).	Transmitted light - 150 ms; FITC - 200 ms.	1.3512	60	5	Transmitted light - Best Focus; FITC - Maximum Intensity.	N/A	N/A	12998, 13001
Supplementary Figure 8f - Brightfield 10x imaging of SAG-treated hTLS.	Transmitted Light (35%).	Transmitted light - 60 ms.	1.3512	190	10	Best Focus.	N/A	N/A	13066
Supplementary Figure 11a - Brightfield 10x imaging of hTLS after signalling manipulations.	Transmitted Light (35%).	Transmitted light - 60 ms.	1.3512	190	10	Best Focus.	N/A	N/A	13048, 13050, 13049
Light microscopy reporting table: Miltenyi-Lavision UM II
Please fill out each cell as directed, instructions in italics can be deleted as you complete each cell.
Hardware
Instrument and Camera	Light sheet confocal microscopy. Miltenyi-Lavision BioTec Ultramicroscope II. Camera: PCO Edge 5.5 MPixel.	Please state here the imaging modality, make and model of the microscope, and make and model of the camera.
Resolution	2x 0.5 NA objective with 1.125x dipping cap, with 0.63-6.3x magnification changer.	Please list the type, magnification, and numerical aperture of the objective lenses.
Filters and Light Sources	Lasers and Emission Filters: 561 nm laser - Chroma AT620/60nm; 638 nm laser - Chroma D680/30nm.	Please list the wavelength of laser lines and/or illumination source and filter sets.
Quality Control
Is this the first report of the instrument? If yes, response to the below points is required and providing validation data is encouraged.
Yes	FALSE
No	TRUE
For all instruments, confirm that the following quality control processes were run:
n/a	Confirmed - Annually
FALSE	TRUE	Field homogeneity is assessed.
FALSE	TRUE	Illumination power stability is tested.
FALSE	TRUE	Stage drift is assessed.
FALSE	TRUE	Camera/detector noise is measured.
Methodology
Sample preparation and imaging	Fixed mouse embryos were embedded in 1% Ultralow melting agarose (Sigma-Aldrich, A5030). Samples were dehydrated through an increasing methanol series (50% by volume to 100% by volume in deionised water, in steps of 10%), with one hour incubations at each concentration. Samples were incubated in a 1:1 solution of 100% methanol and BABB (prepared as a 1:2 solution of benzyl alcohol (BA; Sigma-Aldr…	Please describe the imaging medium and temperature.
Fluorophores	V3 hybridisation chain reaction (HCR) hairpins, labelled with the following combinations of fluorophores and HCR amplifiers: ALDH1A2 - Amplifier B4 - Alexa Fluor 647 and UNCX4.1 - Amplifer B3 - Alexa Fluor 594.	Please list all fluorophores and dyes used, as applicable, provide supplier name, catalog number. Please list wavelengths used for excitation and emission for each fluorophore.
Acquisition
Software	Imspector 7.5.4	Please list exact versions. For custom code that has been deposited into a community repository, provide accession details.
Enhancements	12-point Dynamic Focus; processing - blend. Chromatic correction and Light-sheet focus alignment was performed in Imspector.	Describe image enhancements done at acquisition.
Imaging parameters	A single light sheet was used for imaging with width 100%; light sheet thickness 3.45μm. See below for exposure time.	Describe the exposure times/pixel dwell times.
Size	Pixel size 1.51 μm.	Please list the image pixel/voxel size.
Image Processing
Software	Imaris 10.1.1; FIJI 2.14.0/1.54f.	Please list exact versions. For custom code that has been deposited into a community repository, provide accession details.
Workflow	Images were opened in Imaris, contrast adjusted for minimum and maximum intensity without changing the gamma. The resulting image series was exported as an .avi file for publication. Labels and scale bars were added in FIJI.	Please describe the workflow sequentially and list any parameters changed from default. Explain processing analyses, such as the type of deconvolution, surface and volume rendering, gamma changes, filtering, thresholding and projection.
Data Source:	Exposure Time (ms)	Pixel Size (um)
Supplementary Movie 3 - mouse embryo sample.	48.93	1.51
Light microscopy reporting table: Long-Term Time-Lapse (LTTL)
Please fill out each cell as directed, instructions in italics can be deleted as you complete each cell.
Hardware
Instrument and Camera	Widefield phase contrast and fluorescence imaging. Nikon ECLIPSE Ti2 inverted microscope. Camera: Teledyne-Photometrics Prime BSI sCMOS.	Please state here the imaging modality, make and model of the microscope, and make and model of the camera.
Resolution	Air objectives: 10x 0.3 NA Plan Fluor Ph1; 20x 0.75 NA Plan Apo Ph2; 20x Ph1 S Plan Fluor ELWD ADM 0.45 NA.	Please list the type, magnification, and numerical aperture of the objective lenses.
Filters and Light Sources	Phase contrast imaging used an LED light source for transmitted light. The light source for fluorescence imaging was a Lumencor SpectraX LED Light Engine fitted with standard excitation filters: CFP - 440/20nm; YFP - 510/25nm; mCherry 575/25nm. The dichroic mirror was a Semrock 459/526/596nm BrightLine® triple-edge dichroic beamsplitter (FF459-526-596). Emission filters were as follows: CFP - Sem…	Please list the wavelength of laser lines and/or illumination source and filter sets.
Quality Control
Is this the first report of the instrument? If yes, response to the below points is required and providing validation data is encouraged.
Yes	FALSE
No	TRUE
For all instruments, confirm that the following quality control processes were run:
n/a	Confirmed - Monthly
FALSE	TRUE	Field homogeneity is assessed.
FALSE	TRUE	Illumination power stability is tested.
FALSE	TRUE	Stage drift is assessed.
FALSE	TRUE	Camera/detector noise is measured.
Methodology
Sample preparation and imaging	Samples were embedded in 20% (v/v) growth factor-reduced phenol red-free Matrigel (Corning, 256231; Lot. 6067004, protein concentration 9.3mg/mL) in Essential 6 medium (ThermoFisher Scientific, A15164-01) 76h after plating and were imaged live at 96h. The imaging medium was Essential 6 at 37ºC and 5% CO2.	Please describe the imaging medium and temperature.
Fluorophores	Samples from the RUES2-GLR cell line have three fluorescent reporters: TBXT-mCerulean (imaged as for CFP), SOX2-mCitrine (imaged as for YFP) and SOX17-tdTomato (imaged as for mCherry ; see PMID: 29795348). See Filters and Light Sources for excitation and emission filters used.	Please list all fluorophores and dyes used, as applicable, provide supplier name, catalog number. Please list wavelengths used for excitation and emission for each fluorophore.
Acquisition
Software	MicroManager v2.0.0 - 20210509 (ImageJ 1.51s)	Please list exact versions. For custom code that has been deposited into a community repository, provide accession details.
Enhancements	Hardware magnification switcher set to 1.5x. Pixel binning set to 1x1.	Describe image enhancements done at acquisition.
Imaging parameters	Exposure times: Brightfield, 10 ms; CFP (for mCerulean), 400 ms, 15% LED intensity; YFP (for mCitrine), 400 ms, 15% LED intensity; mCherry (for tdTomato), 400 ms, 15% LED intensity.	Describe the exposure times/pixel dwell times.
Size	2048 x 2048 pixels (887.78μm x 887.78μm). 2.3069 pixels/μm.	Please list the image pixel/voxel size.
Image Processing
Software	FIJI (ImageJ2 v2.3.0/1.53f)	Please list exact versions. For custom code that has been deposited into a community repository, provide accession details.
Workflow	Raw data were opened in FIJI; contrast was adjusted for minimum and maximum intensity without changing the gamma. Images were rotated manually to locate the TBXT signal on the right of the image and scale bars and time stamps were added.	Please describe the workflow sequentially and list any parameters changed from default. Explain processing analyses, such as the type of deconvolution, surface and volume rendering, gamma changes, filtering, thresholding and projection.
Data Source:	Exposure Time (ms)	Pixel Size (um)
Supplementary Figure 1a - Matrigel embedded gastruloids.	400 (for all flurophores)	0.433
Supplementary Figure 1b - Matrigel embedded axioloids.	400 (for all flurophores)	0.433
