# Supplementary material for: Modelling co-development between the somites and neural tube in human trunk-like structures
Source: Nat Cell Biol. 2025 Dec 16;27(12):2049–62. doi: 10.1038/s41556-025-01813-8 (PMC12717004; doi:10.1038/s41556-025-01813-8)
Supplement: Supplementary file 7 — Source data for Supplementary Fig. 1. [file 41556_2025_1813_MOESM7_ESM.xlsx]

## Sheet: Supp Fig1a
Cell.ID	sample	Annotation	left.monocle3	UMAP1	UMAP2
CATGGTAGTCACTGAT-1_1	TIL1	PSM	0	-4.25504	3.91653
CATGCTCTCTTCCGTG-1_1	TIL1	PSM	9.15719e-07	-3.59687	3.64041
CATTCATGTGAGGAAA-1_1	TIL1	PSM	9.15719e-07	-3.00918	5.07117
CATGAGTGTTGCTAGT-1_1	TIL1	PSM	1.83144e-06	-3.82941	4.03857
CATTGCCGTAGGTCAG-1_1	TIL1	PSM	1.83144e-06	-1.98507	4.3681
CATCCCATCACTCTTA-1_1	TIL1	PSM	2.74716e-06	-4.31779	5.07274
CATTGTTCAACAGCTT-1_1	TIL1	PSM	2.74716e-06	-4.26727	4.99936
CATCCACCACACCGCA-1_1	TIL1	PSM	3.66288e-06	-3.80241	3.97077
CCACAAAGTGCATGAG-1_1	TIL1	PSM	3.66288e-06	-3.10045	3.79704
CATCAAGTCCCTCAAC-1_1	TIL1	PSM	4.5786e-06	-1.32264	4.08553
CCACACTAGCTCCACG-1_1	TIL1	PSM	4.5786e-06	-3.78903	4.4024
CATAGACGTCCGGTCA-1_1	TIL1	PSM	5.49431e-06	-3.22556	4.4703
CCATAAGTCCAAGCAT-1_1	TIL1	PSM	5.49431e-06	-3.368	3.61643
CATACTTGTACCCGAC-1_1	TIL1	PSM	6.41003e-06	-4.45699	4.69876
CCCATTGAGTCCCAGC-1_1	TIL1	PSM	6.41003e-06	-4.53138	4.21261
CATAAGCGTTATCCAG-1_1	TIL1	PSM	7.32575e-06	-4.08029	5.00546
CCCGAAGCATGAAAGT-1_1	TIL1	PSM	7.32575e-06	-4.47649	4.03611
CAGTTCCGTTGCTTGA-1_1	TIL1	PSM	8.24147e-06	-1.46887	4.98998
CCCTAACAGCGATGAC-1_1	TIL1	PSM	8.24147e-06	-4.25867	4.33911
CAGTTCCCATGCACTA-1_1	TIL1	PSM	9.15719e-06	-4.61074	4.98078
CCCTGATTCCCGTAAA-1_1	TIL1	PSM	9.15719e-06	-3.0795	3.66127
CAGTTAGGTTCAACGT-1_1	TIL1	PSM	1.00729e-05	-3.822	3.95179
CCCTTAGCAAGCGAAC-1_1	TIL1	PSM	1.00729e-05	-2.2272	4.46967
CAGGTATGTGTTGAGG-1_1	TIL1	PSM	1.09886e-05	-3.22213	3.80937
CCGTAGGGTGCCCACA-1_1	TIL1	PSM	1.09886e-05	-2.72705	5.16071
CAGCACGGTCGGTGAA-1_1	TIL1	PSM	1.19043e-05	-3.75724	4.0475
CCGTTCATCAGCATTG-1_1	TIL1	PSM	1.19043e-05	-3.71196	4.65124
CAGATACAGGACAACC-1_1	TIL1	PSM	1.28201e-05	-2.36852	4.7318
CCTAACCAGGAGTCTG-1_1	TIL1	PSM	1.28201e-05	-4.48153	4.60165
CACTAAGGTAGGTCAG-1_1	TIL1	PSM	1.37358e-05	-2.90694	4.23209
CCTCAACAGTATGAGT-1_1	TIL1	PSM	1.37358e-05	-4.20205	5.0594
CACGTTCTCAACCCGG-1_1	TIL1	PSM	1.46515e-05	-4.18571	4.14261
CCTCAACCAAAGACTA-1_1	TIL1	PSM	1.46515e-05	-4.35345	5.21062
CACGAATAGGTCATAA-1_1	TIL1	PSM	1.55672e-05	-4.39233	5.30474
CCTCATGAGCAACCAG-1_1	TIL1	PSM	1.55672e-05	-4.56054	4.06656
CACCGTTAGTCGCCAC-1_1	TIL1	PSM	1.64829e-05	-4.95356	4.8552
CCTCCAACACGAGAAC-1_1	TIL1	PSM	1.64829e-05	-4.51959	5.1759
CACATGAGTTGTCTAG-1_1	TIL1	PSM	1.73987e-05	-4.0337	4.03985
CCTTCAGTCGTAATGC-1_1	TIL1	PSM	1.73987e-05	-3.40254	4.67388
CACATGACAAGTTTGC-1_1	TIL1	PSM	1.83144e-05	-4.9272	4.87327
CGACAGCCAAGTGGAC-1_1	TIL1	PSM	1.83144e-05	-4.49411	5.03013
CACACAACATCGTGGC-1_1	TIL1	PSM	1.92301e-05	-4.17278	4.45347
CGAGAAGTCCATTCAT-1_1	TIL1	PSM	1.92301e-05	-2.10224	4.52772
CACAACAGTTGCATAC-1_1	TIL1	PSM	2.01458e-05	-4.29726	5.23767
CGAGTGCCAAATCCCA-1_1	TIL1	PSM	2.01458e-05	-5.09483	5.04713
CAATACGGTGAAAGTT-1_1	TIL1	PSM	2.10615e-05	-3.52094	4.34083
CGAGTGCGTAAGCGGT-1_1	TIL1	PSM	2.10615e-05	-4.56565	4.95997
CAACGGCCAGTTGAAA-1_1	TIL1	PSM	2.19773e-05	-3.6883	4.77932
CGATGCGTCCATCTGC-1_1	TIL1	PSM	2.19773e-05	-4.2678	4.81192
CAACAGTCAGAGTTGG-1_1	TIL1	PSM	2.2893e-05	-3.40556	4.24066
CGATGGCGTCGTTGGC-1_1	TIL1	PSM	2.2893e-05	-3.83896	3.99067
ATTTACCGTGTTACTG-1_1	TIL1	PSM	2.38087e-05	-2.47821	4.96213
CGCATGGTCCTCTAAT-1_1	TIL1	PSM	2.38087e-05	-3.82224	4.08868
ATTGTTCCAGCGTGCT-1_1	TIL1	PSM	2.47244e-05	-3.47892	3.90125
CGCCATTGTGCCGGTT-1_1	TIL1	PSM	2.47244e-05	-4.04434	4.31142
ATTGGGTGTGTGACCC-1_1	TIL1	PSM	2.56401e-05	-2.72469	5.15382
CGCGTGACACCGTACG-1_1	TIL1	PSM	2.56401e-05	-4.83794	4.53575
ATTGGGTGTCTTCCGT-1_1	TIL1	PSM	2.65559e-05	-3.65269	3.9624
CGGAACCTCCCTTTGG-1_1	TIL1	PSM	2.65559e-05	-4.71744	4.60674
ATTCTACGTCGTCTCT-1_1	TIL1	PSM	2.74716e-05	-3.9635	5.19398
CGGACACCACATACGT-1_1	TIL1	PSM	2.74716e-05	-3.98872	3.79099
ATTCCCGAGGTTACCT-1_1	TIL1	PSM	2.83873e-05	-4.34919	5.01599
CGGACACCAGCCGTTG-1_1	TIL1	PSM	2.83873e-05	-4.33849	4.50907
ATTACTCTCCAAGCCG-1_1	TIL1	PSM	2.9303e-05	-3.46563	3.73488
CGGACACTCATAGAGA-1_1	TIL1	PSM	2.9303e-05	-2.5666	5.23782
ATTACTCGTGGCTGCT-1_1	TIL1	PSM	3.02187e-05	-4.19783	4.21599
CGTAAGTCAGCGTACC-1_1	TIL1	PSM	3.02187e-05	-4.64542	4.6432
ATTACTCAGCATGTTC-1_1	TIL1	PSM	3.11345e-05	-3.58494	3.77235
CGTGATATCCTAAGTG-1_1	TIL1	PSM	3.11345e-05	-2.02142	4.19721
ATTACCTGTGTATTGC-1_1	TIL1	PSM	3.20502e-05	-4.3591	4.53403
CTACAGAAGGGCAGGA-1_1	TIL1	PSM	3.20502e-05	-3.61445	3.69839
ATGGGAGTCTTACCGC-1_1	TIL1	PSM	3.29659e-05	-2.52372	5.17888
CTACAGACAGCAGATG-1_1	TIL1	PSM	3.29659e-05	-3.93208	3.93772
ATGGATCTCAAGAAAC-1_1	TIL1	PSM	3.38816e-05	-3.12573	3.74645
CTAGGTAGTCCACTCT-1_1	TIL1	PSM	3.38816e-05	-3.71115	4.34472
ATGCGATGTCACAGTT-1_1	TIL1	PSM	3.47973e-05	-3.99648	5.11436
CTATCTAAGAAGAGCA-1_1	TIL1	PSM	3.47973e-05	-3.49425	4.23698
ATGAGTCTCACAAGGG-1_1	TIL1	PSM	3.5713e-05	-4.46771	4.30891
CTCAAGAGTGAGGCAT-1_1	TIL1	PSM	3.5713e-05	-3.07034	3.90785
ATCTCTATCTTCTAAC-1_1	TIL1	PSM	3.66288e-05	-1.51945	5.18665
CTCAGAATCTTGGCTC-1_1	TIL1	PSM	3.66288e-05	-4.43513	5.21385
ATCGTCCCAGGCATTT-1_1	TIL1	PSM	3.75445e-05	-1.57283	3.8305
CTCAGTCAGTCCTGCG-1_1	TIL1	PSM	3.75445e-05	-4.5669	4.64571
ATCGGCGTCGATACTG-1_1	TIL1	PSM	3.84602e-05	-2.26877	5.0039
CTCATGCCACGGTGCT-1_1	TIL1	PSM	3.84602e-05	-4.953	5.1316
ATCGCCTGTCAGATTC-1_1	TIL1	PSM	3.93759e-05	-4.11495	3.83903
CTCATTATCTGGTTGA-1_1	TIL1	PSM	3.93759e-05	-3.32702	3.63679
ATCCTATTCTAACGCA-1_1	TIL1	PSM	4.02916e-05	-3.71817	4.53074
CTCCATGTCACTCGAA-1_1	TIL1	PSM	4.02916e-05	-4.13699	4.62303
ATCCGTCGTGGCGCTT-1_1	TIL1	PSM	4.12074e-05	-2.06199	4.66205
CTCCCAACACAATGCT-1_1	TIL1	PSM	4.12074e-05	-2.58187	5.06546
ATACCGAGTCCGGTGT-1_1	TIL1	PSM	4.21231e-05	-4.96414	5.23174
CTCCCAAGTGACCGAA-1_1	TIL1	PSM	4.21231e-05	-5.016	5.04918
AGTTCGAGTTGTATGC-1_1	TIL1	PSM	4.30388e-05	-3.25794	3.75364
CTCCCTCCAAGACCTT-1_1	TIL1	PSM	4.30388e-05	-4.41533	4.881
AGTGTTGTCTTTCAGT-1_1	TIL1	PSM	4.39545e-05	-4.44199	4.5168
CTCCCTCGTGTACGCC-1_1	TIL1	PSM	4.39545e-05	-4.33979	4.86384
AGTCTCCCAATCAAGA-1_1	TIL1	PSM	4.48702e-05	-2.92316	3.8595
CTCCGATTCAGAACCT-1_1	TIL1	PSM	4.48702e-05	-3.17606	3.79455
AGTCATGCATAGAGGC-1_1	TIL1	PSM	4.5786e-05	-4.75612	4.46387
CTCCTTTAGTAGCCAG-1_1	TIL1	PSM	4.5786e-05	-4.05694	5.06849
AGTCATGCACCTGTCT-1_1	TIL1	PSM	4.67017e-05	-3.26978	4.28014
CTCCTTTCATATCTCT-1_1	TIL1	PSM	4.67017e-05	-4.30419	5.12139
AGTCAACCATCTATCT-1_1	TIL1	PSM	4.76174e-05	-3.73148	5.16941
CTCTGGTAGCTAGAGC-1_1	TIL1	PSM	4.76174e-05	-3.40463	4.48664
AGGTTGTAGAGGCGTT-1_1	TIL1	PSM	4.85331e-05	-4.14723	4.63827
CTGAGGCCAGAACTCT-1_1	TIL1	PSM	4.85331e-05	-3.86984	5.02443
AGGGCTCAGGAGGCAG-1_1	TIL1	PSM	4.94488e-05	-4.39885	4.94968
CTGCAGGGTCGTATTG-1_1	TIL1	PSM	4.94488e-05	-3.83822	5.22186
AGGGCCTAGCCATGCC-1_1	TIL1	PSM	5.03646e-05	-4.1923	5.05957
CTGCCATTCAATCTCT-1_1	TIL1	PSM	5.03646e-05	-2.39117	4.09321
AGGCATTTCTGTCCGT-1_1	TIL1	PSM	5.12803e-05	-4.5873	4.52707
CTGCCTAGTTGTAGCT-1_1	TIL1	PSM	5.12803e-05	-4.51868	4.21957
AGGATCTCAATGAAAC-1_1	TIL1	PSM	5.2196e-05	-5.04232	5.22946
CTGCGAGCAGAGGCTA-1_1	TIL1	PSM	5.2196e-05	-3.89891	4.11862
AGGACTTCAGAGCTAG-1_1	TIL1	PSM	5.31117e-05	-2.63386	5.18608
CTGGTCTGTATAGGGC-1_1	TIL1	PSM	5.31117e-05	-4.22552	5.31164
AGCTCAAGTCCGATCG-1_1	TIL1	PSM	5.40274e-05	-4.99923	5.24144
CTGTAGAGTTACCTGA-1_1	TIL1	PSM	5.40274e-05	-4.78445	5.24001
AGCGCTGAGTCTGCAT-1_1	TIL1	PSM	5.49431e-05	-2.77175	4.30046
CTGTATTCATTGCCTC-1_1	TIL1	PSM	5.49431e-05	-3.24912	4.72831
AGCCAGCGTTGCGAAG-1_1	TIL1	PSM	5.58589e-05	-5.18852	5.29427
CTGTATTGTAGGCTCC-1_1	TIL1	PSM	5.58589e-05	-1.78984	4.85164
AGATGCTTCTCGCGTT-1_1	TIL1	PSM	5.67746e-05	-4.09721	4.9409
CTGTGAAGTTCCTTGC-1_1	TIL1	PSM	5.67746e-05	-1.99699	4.76343
AGATGCTTCAGACAAA-1_1	TIL1	PSM	5.76903e-05	-3.52715	4.17214
CTGTGAATCACGAGGA-1_1	TIL1	PSM	5.76903e-05	-2.71829	5.2134
AGATGCTAGCTGGCTC-1_1	TIL1	PSM	5.8606e-05	-4.10864	5.09175
CTTCAATTCGGCTTGG-1_1	TIL1	PSM	5.8606e-05	-4.03703	3.80543
AGATGCTAGATCGCCC-1_1	TIL1	PSM	5.95217e-05	-4.11346	5.24179
CTTCTAAGTCCACATA-1_1	TIL1	PSM	5.95217e-05	-4.02871	4.17033
AGATGAAAGTTACGGG-1_1	TIL1	PSM	6.04375e-05	-1.72209	5.00487
CTTTCAATCTATCACT-1_1	TIL1	PSM	6.04375e-05	-3.59979	4.65327
AGATCCACAGAGTAAT-1_1	TIL1	PSM	6.13532e-05	-3.71745	5.13933
CTTTCGGTCAGTCATG-1_1	TIL1	PSM	6.13532e-05	-3.48474	4.07621
AGATAGACAGGCTTGC-1_1	TIL1	PSM	6.22689e-05	-3.66175	3.96554
GAAGGGTAGCATATGA-1_1	TIL1	PSM	6.22689e-05	-4.16045	4.25957
AGATAGAAGCAGGCAT-1_1	TIL1	PSM	6.31846e-05	-4.34253	4.27231
GAAGGGTAGTGCCGAA-1_1	TIL1	PSM	6.31846e-05	-3.14493	4.07227
AGACAAAAGGTCGTCC-1_1	TIL1	PSM	6.41003e-05	-3.53118	4.01673
GAATCACTCATGGGAG-1_1	TIL1	PSM	6.41003e-05	-2.3312	4.91417
AGAACCTGTTTAGACC-1_1	TIL1	PSM	6.50161e-05	-3.77466	4.00844
GAATCGTCAAGAATGT-1_1	TIL1	PSM	6.50161e-05	-2.89299	4.05715
AGAACCTGTGAGCGAT-1_1	TIL1	PSM	6.59318e-05	-3.40283	3.58382
GACATCAGTAAGCGGT-1_1	TIL1	PSM	6.59318e-05	-4.27336	4.66862
AGAACAAGTAACTAAG-1_1	TIL1	PSM	6.68475e-05	-3.35521	3.59003
GACCGTGCATAACAGA-1_1	TIL1	PSM	6.68475e-05	-3.84759	4.09469
ACTTTGTCAGCTCGGT-1_1	TIL1	PSM	6.77632e-05	-3.83867	5.22557
GACGCTGCAAGCTGCC-1_1	TIL1	PSM	6.77632e-05	-4.67747	5.22136
ACTGCAACAATTGGTC-1_1	TIL1	PSM	6.86789e-05	-2.9772	4.6823
GACTGATGTAGCTCGC-1_1	TIL1	PSM	6.86789e-05	-2.15709	4.19436
ACTGCAAAGCTCTTCC-1_1	TIL1	PSM	6.95947e-05	-3.48676	4.10062
GACTTCCAGGCAGGTT-1_1	TIL1	PSM	6.95947e-05	-4.24235	5.26307
ACTCTCGAGCGGTATG-1_1	TIL1	PSM	7.05104e-05	-4.3999	4.06944
GAGATGGCAGCGCGTT-1_1	TIL1	PSM	7.05104e-05	-3.83956	3.88169
ACTATCTGTCGCCTAG-1_1	TIL1	PSM	7.14261e-05	-3.44332	4.00375
GAGGCAAGTTCTCACC-1_1	TIL1	PSM	7.14261e-05	-3.94496	5.20314
ACGTCCTTCGTGCATA-1_1	TIL1	PSM	7.23418e-05	-4.35252	4.20767
GAGGGATCAATGTCAC-1_1	TIL1	PSM	7.23418e-05	-4.81254	4.54463
ACGTAGTCACTGGACC-1_1	TIL1	PSM	7.32575e-05	-5.06368	5.192
GAGGGTAGTACGAAAT-1_1	TIL1	PSM	7.32575e-05	-2.08822	4.85288
ACGTAACCAGGACTAG-1_1	TIL1	PSM	7.41733e-05	-3.6095	3.82925
GAGGGTAGTGCAGGAT-1_1	TIL1	PSM	7.41733e-05	-2.07346	5.16554
ACGGTCGCACAAACGG-1_1	TIL1	PSM	7.5089e-05	-3.65993	5.13629
GAGTGTTAGACTTCAC-1_1	TIL1	PSM	7.5089e-05	-1.58527	4.04574
ACGGGTCTCTATCACT-1_1	TIL1	PSM	7.60047e-05	-3.2502	3.54597
GAGTTTGTCGGAAGGT-1_1	TIL1	PSM	7.60047e-05	-3.53613	3.7211
ACGATGTTCGGTCAGC-1_1	TIL1	PSM	7.69204e-05	-3.91204	3.97981
GATCAGTCACGGTGCT-1_1	TIL1	PSM	7.69204e-05	-4.80839	4.93633
ACCTACCTCGTAGTGT-1_1	TIL1	PSM	7.78361e-05	-3.33766	4.2667
GATGACTAGCTGCCTG-1_1	TIL1	PSM	7.78361e-05	-4.2718	5.19999
ACCTACCAGCAAGTCG-1_1	TIL1	PSM	7.87518e-05	-2.81775	4.00783
GATGAGGTCATAGCAC-1_1	TIL1	PSM	7.87518e-05	-4.45946	4.03877
ACCGTTCGTCGTAATC-1_1	TIL1	PSM	7.96676e-05	-3.98751	3.83112
GATGATCTCAATCTCT-1_1	TIL1	PSM	7.96676e-05	-3.74237	4.12465
ACCCTCATCTCCTGAC-1_1	TIL1	PSM	8.05833e-05	-3.83375	4.11614
GATGCTAGTTGTGGCC-1_1	TIL1	PSM	8.05833e-05	-4.20972	4.01025
ACCCAAACATGACGTT-1_1	TIL1	PSM	8.1499e-05	-4.19802	4.89197
GCACTAAGTATGGTTC-1_1	TIL1	PSM	8.1499e-05	-4.59143	4.18981
ACCATTTGTAGACGTG-1_1	TIL1	PSM	8.24147e-05	-4.14212	5.08236
GCAGCCAAGGTATCTC-1_1	TIL1	PSM	8.24147e-05	-4.2649	5.19239
ACCACAAAGAAGGTAG-1_1	TIL1	PSM	8.33304e-05	-3.58243	3.64569
GCAGCCATCATCGCAA-1_1	TIL1	PSM	8.33304e-05	-4.28152	5.02626
ACCAACAAGAGAGAAC-1_1	TIL1	PSM	8.42462e-05	-4.01228	4.29457
GCAGCTGGTACTTGTG-1_1	TIL1	PSM	8.42462e-05	-4.70216	4.69542
ACATCGAAGTGGTCAG-1_1	TIL1	PSM	8.51619e-05	-3.88799	4.03217
GCAGTTATCTGGGCCA-1_1	TIL1	PSM	8.51619e-05	-2.54209	4.51136
ACATCCCAGACCATTC-1_1	TIL1	PSM	8.60776e-05	-3.60451	4.16899
GCATCTCCAGCCGTTG-1_1	TIL1	PSM	8.60776e-05	-3.40592	5.21574
ACACTGATCTCAGGCG-1_1	TIL1	PSM	8.69933e-05	-2.73427	5.18977
GCATGATCAGTCTCTC-1_1	TIL1	PSM	8.69933e-05	-4.51012	4.79328
ACACTGAGTACTGACT-1_1	TIL1	PSM	8.7909e-05	-4.21989	3.90816
GCCAGGTAGTGGGAAA-1_1	TIL1	PSM	8.7909e-05	-3.3633	4.12179
ACACGCGTCAAATGAG-1_1	TIL1	PSM	8.88248e-05	-2.06333	5.09715
GCCCAGACACCTGTCT-1_1	TIL1	PSM	8.88248e-05	-3.39149	3.9654
ACACCAATCCCGAAAT-1_1	TIL1	PSM	8.97405e-05	-4.70345	4.96698
GCCCAGATCAAGGTGG-1_1	TIL1	PSM	8.97405e-05	-5.06038	4.97179
AATTTCCAGAGGCTGT-1_1	TIL1	PSM	9.06562e-05	-4.25208	5.05113
GCCGATGTCTTGCGCT-1_1	TIL1	PSM	9.06562e-05	-3.56427	4.30014
AATGGCTTCTTGATTC-1_1	TIL1	PSM	9.15719e-05	-2.84245	5.22313
GCCGTGACAAGTGCTT-1_1	TIL1	PSM	9.15719e-05	-2.26727	4.88942
AATGGCTGTTGTGGAG-1_1	TIL1	PSM	9.24876e-05	-2.97803	3.97206
GCGATCGGTGATAGAT-1_1	TIL1	PSM	9.24876e-05	-2.54723	5.05168
AATGGAACACTTACAG-1_1	TIL1	PSM	9.34034e-05	-4.05251	5.03836
GCGATCGTCATTACGG-1_1	TIL1	PSM	9.34034e-05	-3.97619	5.18536
AATCGTGGTAGTGATA-1_1	TIL1	PSM	9.43191e-05	-3.83041	4.92747
GCGGATCGTTGGGAAC-1_1	TIL1	PSM	9.43191e-05	-4.41296	4.88337
AATAGAGAGAAGGGAT-1_1	TIL1	PSM	9.52348e-05	-3.43834	4.17635
GCGTGCACACGGTCTG-1_1	TIL1	PSM	9.52348e-05	-3.79882	4.24407
AAGTGAAGTTTGAAAG-1_1	TIL1	PSM	9.61505e-05	-3.28906	5.08417
GCTACCTTCTCTGCTG-1_1	TIL1	PSM	9.61505e-05	-4.08945	5.02014
AAGTGAAAGCATCAAA-1_1	TIL1	PSM	9.70662e-05	-4.93372	4.92383
GCTGCAGAGTCGAGGT-1_1	TIL1	PSM	9.70662e-05	-4.61825	5.1355
AAGCCATCACTAACGT-1_1	TIL1	PSM	9.79819e-05	-4.936	4.99379
GGAAGTGGTGGCAACA-1_1	TIL1	PSM	9.79819e-05	-3.60601	4.21636
AACGAAAGTTATGTGC-1_1	TIL1	PSM	9.88977e-05	-3.68533	3.9989
GGAATCTGTTCGAGCC-1_1	TIL1	PSM	9.88977e-05	-4.91837	4.79104
AACCCAAGTCTTTCAT-1_1	TIL1	PSM	9.98134e-05	-4.25342	4.07228
GGAATGGAGGGTTAGC-1_1	TIL1	PSM	9.98134e-05	-1.90025	4.52988
AACAAGATCACCTTGC-1_1	TIL1	PSM	0.000100729	-3.91047	4.58089
GGAATGGGTCGGCTAC-1_1	TIL1	PSM	0.000100729	-3.26582	5.18746
AAAGAACGTCCACTCT-1_1	TIL1	PSM	0.000101645	-3.70587	5.22298
GGAGAACGTCGCTCGA-1_1	TIL1	PSM	0.000101645	-3.57036	4.20089
GGATGTTGTTACACAC-1_1	TIL1	PSM	0.000102561	-3.83063	5.11108
GGCAGTCGTCCACATA-1_1	TIL1	PSM	0.000103476	-4.18155	4.74613
GGCAGTCGTTAGGCTT-1_1	TIL1	PSM	0.000104392	-5.10821	5.28536
GGCTGTGTCATTGCCC-1_1	TIL1	PSM	0.000105308	-2.02136	4.19237
GGCTTTCTCCAGCAAT-1_1	TIL1	PSM	0.000106223	-3.00019	5.07108
GGGAAGTCATACAGGG-1_1	TIL1	PSM	0.000107139	-3.79994	3.82896
GGGATCCAGTCACTCA-1_1	TIL1	PSM	0.000108055	-3.90421	4.45279
GGGATGATCCTACTGC-1_1	TIL1	PSM	0.000108971	-4.3728	4.55035
GGGCTACCATCTTAGG-1_1	TIL1	PSM	0.000109886	-3.11262	4.3959
GGGCTCATCGTCGACG-1_1	TIL1	PSM	0.000110802	-3.93523	4.0782
GGGCTCATCTCTCGAC-1_1	TIL1	PSM	0.000111718	-4.47264	5.09004
GGGTATTGTAGAGACC-1_1	TIL1	PSM	0.000112633	-4.65479	4.83808
GGGTCTGCAGCAGTGA-1_1	TIL1	PSM	0.000113549	-2.45799	5.09716
GGGTTATAGTATAACG-1_1	TIL1	PSM	0.000114465	-3.59057	5.2038
GGGTTATGTAGTCGTT-1_1	TIL1	PSM	0.000115381	-3.95246	5.15833
GGGTTATTCGGACGTC-1_1	TIL1	PSM	0.000116296	-4.88307	5.16655
GGTAATCGTTGCTGAT-1_1	TIL1	PSM	0.000117212	-3.76151	5.20308
GGTAGAGGTAGCCCTG-1_1	TIL1	PSM	0.000118128	-4.10125	5.02173
GGTGATTTCGACGACC-1_1	TIL1	PSM	0.000119043	-4.63867	4.65889
GGTGGCTTCTGGAGAG-1_1	TIL1	PSM	0.000119959	-4.17796	4.32207
GGTTAACGTATCAGGG-1_1	TIL1	PSM	0.000120875	-3.2931	3.61433
GGTTAACTCCGTACGG-1_1	TIL1	PSM	0.000121791	-4.09389	5.21658
GTACAACTCGGTATGT-1_1	TIL1	PSM	0.000122706	-3.28537	3.98157
GTACAGTTCGTTCATT-1_1	TIL1	PSM	0.000123622	-3.49971	3.86198
GTAGAGGAGCATGCAG-1_1	TIL1	PSM	0.000124538	-3.32599	4.0887
GTAGAGGGTACCGTCG-1_1	TIL1	PSM	0.000125454	-4.65878	4.99358
GTAGATCGTTAAACAG-1_1	TIL1	PSM	0.000126369	-1.99909	5.17388
GTAGCTACAGAAGCTG-1_1	TIL1	PSM	0.000127285	-2.27261	5.07166
GTAGTACGTATGAGCG-1_1	TIL1	PSM	0.000128201	-3.27898	3.75706
GTCAAGTAGCCAAGCA-1_1	TIL1	PSM	0.000129116	-3.80076	5.1511
GTCACGGGTAGCTTTG-1_1	TIL1	PSM	0.000130032	-2.87547	3.96046
GTCCTCACAGTAACAA-1_1	TIL1	PSM	0.000130948	-3.92089	4.5004
GTCGAATTCGATACAC-1_1	TIL1	PSM	0.000131864	-4.85492	5.28376
GTCGTAACAGTTGTCA-1_1	TIL1	PSM	0.000132779	-2.8769	5.1961
GTCTACCCAGAGGGTT-1_1	TIL1	PSM	0.000133695	-3.73759	3.87054
GTCTACCGTTCGAGCC-1_1	TIL1	PSM	0.000134611	-2.5022	4.00726
GTCTTTATCTCAACCC-1_1	TIL1	PSM	0.000135526	-4.06801	3.9785
GTGAGGACATTCTCCG-1_1	TIL1	PSM	0.000136442	-2.89843	4.88004
GTGCGTGAGGTGCATG-1_1	TIL1	PSM	0.000137358	-4.1216	4.06654
GTGGCGTTCAGCCCAG-1_1	TIL1	PSM	0.000138274	-4.42151	4.32699
GTGGGAAGTGTATACC-1_1	TIL1	PSM	0.000139189	-4.10463	5.10133
GTGTGATCACAAGGTG-1_1	TIL1	PSM	0.000140105	-3.15667	5.00966
GTGTGGCGTCGGTAAG-1_1	TIL1	PSM	0.000141021	-3.48356	5.09005
GTTATGGCAGCAATTC-1_1	TIL1	PSM	0.000141936	-4.90288	5.13296
GTTGCGGTCCAAGCAT-1_1	TIL1	PSM	0.000142852	-3.93544	5.22197
GTTGTAGCAATCGCGC-1_1	TIL1	PSM	0.000143768	-3.08657	3.76933
GTTGTCCCATCGATGT-1_1	TIL1	PSM	0.000144684	-3.15169	4.72405
GTTGTCCGTCCCTCAT-1_1	TIL1	PSM	0.000145599	-2.628	4.88121
GTTGTGAAGTGTTCAC-1_1	TIL1	PSM	0.000146515	-4.86617	5.1633
TAACGACCACTCTAGA-1_1	TIL1	PSM	0.000147431	-3.99508	3.85202
TAACGACGTACGACTT-1_1	TIL1	PSM	0.000148347	-3.81883	4.91834
TAAGCACGTTAACAGA-1_1	TIL1	PSM	0.000149262	-4.27042	4.27294
TAATCTCAGATGTAGT-1_1	TIL1	PSM	0.000150178	-2.71566	3.99759
TACAACGGTACTAACC-1_1	TIL1	PSM	0.000151094	-4.46831	4.13666
TACACCCGTGCTGCAC-1_1	TIL1	PSM	0.000152009	-4.65914	4.27962
TACATTCAGGTACAAT-1_1	TIL1	PSM	0.000152925	-3.13902	3.78091
TACCCACAGTAGTCCT-1_1	TIL1	PSM	0.000153841	-2.7155	4.69329
TACCGGGGTGACAGCA-1_1	TIL1	PSM	0.000154757	-3.52108	3.86581
TACCTCGCAACTGCCG-1_1	TIL1	PSM	0.000155672	-2.32531	4.38877
TACGGGCAGGGTAATT-1_1	TIL1	PSM	0.000156588	-2.60902	4.63341
TACGGGCTCAGGCGAA-1_1	TIL1	PSM	0.000157504	-3.95968	5.23289
TACTTACAGCGTACAG-1_1	TIL1	PSM	0.000158419	-2.23304	4.98531
TAGACTGCAAGGGCAT-1_1	TIL1	PSM	0.000159335	-3.7758	4.06815
TAGACTGCACAAATCC-1_1	TIL1	PSM	0.000160251	-2.33581	4.86356
TAGATCGGTGCCCTTT-1_1	TIL1	PSM	0.000161167	-5.09989	5.13572
TAGGGTTGTTGGACTT-1_1	TIL1	PSM	0.000162082	-3.33214	4.33435
TATACCTCACTCTGCT-1_1	TIL1	PSM	0.000162998	-4.23062	4.70674
TATTCCAAGGGAGAAT-1_1	TIL1	PSM	0.000163914	-4.02084	5.286
TATTCCATCGTGCAGC-1_1	TIL1	PSM	0.000164829	-4.51594	4.64774
TCAAGCAAGGTACAGC-1_1	TIL1	PSM	0.000165745	-4.88787	5.19927
TCAATCTAGAACTGAT-1_1	TIL1	PSM	0.000166661	-3.2023	3.65975
TCAATTCGTAAGTTAG-1_1	TIL1	PSM	0.000167577	-4.00361	4.32492
TCACACCTCCACGGAC-1_1	TIL1	PSM	0.000168492	-4.22531	5.2867
TCAGCCTCAGCTGCCA-1_1	TIL1	PSM	0.000169408	-4.33254	4.20111
TCAGGGCGTTCCGTTC-1_1	TIL1	PSM	0.000170324	-2.62216	4.12044
TCAGGGCTCTGCATGA-1_1	TIL1	PSM	0.000171239	-3.74554	5.14081
TCAGTGATCCGTGCGA-1_1	TIL1	PSM	0.000172155	-2.66464	4.32808
TCAGTTTGTTATTCCT-1_1	TIL1	PSM	0.000173071	-3.04147	4.60202
TCATACTTCCAAGGGA-1_1	TIL1	PSM	0.000173987	-4.50456	4.70642
TCATATCGTTCGGTCG-1_1	TIL1	PSM	0.000174902	-3.67662	4.08197
TCATGAGAGCAAACAT-1_1	TIL1	PSM	0.000175818	-3.37111	4.11698
TCATTACCAGGACAGT-1_1	TIL1	PSM	0.000176734	-1.98174	4.84347
TCATTTGCAAATACAG-1_1	TIL1	PSM	0.00017765	-4.35232	4.21616
TCCACCAAGTCTTGGT-1_1	TIL1	PSM	0.000178565	-3.71794	3.89698
TCCACGTCAGCAGGAT-1_1	TIL1	PSM	0.000179481	-2.70688	4.4457
TCCAGAAGTACGGTTT-1_1	TIL1	PSM	0.000180397	-4.16183	4.91895
TCCATCGAGAACGTGC-1_1	TIL1	PSM	0.000181312	-4.12517	5.17476
TCCATGCTCCTTGAAG-1_1	TIL1	PSM	0.000182228	-4.41207	4.78704
TCCCACATCATTTGTC-1_1	TIL1	PSM	0.000183144	-4.50585	4.83652
TCCGAAACAGTTAGGG-1_1	TIL1	PSM	0.00018406	-3.91222	3.92629
TCCGTGTCACACACGC-1_1	TIL1	PSM	0.000184975	-2.06332	4.34975
TCCTCTTCAAGGCCTC-1_1	TIL1	PSM	0.000185891	-3.98807	4.78266
TCCTTTCTCATGCAGT-1_1	TIL1	PSM	0.000186807	-4.85757	5.05061
TCGAACATCCCGTAAA-1_1	TIL1	PSM	0.000187722	-3.72722	5.22662
TCGACCTCAGACAAAT-1_1	TIL1	PSM	0.000188638	-3.41989	3.71138
TCGCACTGTGTTTCTT-1_1	TIL1	PSM	0.000189554	-3.78271	5.15182
TCGCTCACAGTCTCTC-1_1	TIL1	PSM	0.00019047	-3.04813	3.79165
TCGCTTGAGGATGTTA-1_1	TIL1	PSM	0.000191385	-4.10262	3.99766
TCGGGACTCAATCCGA-1_1	TIL1	PSM	0.000192301	-3.04762	5.07424
TCGTAGATCATCAGTG-1_1	TIL1	PSM	0.000193217	-4.67779	5.14481
TCGTGCTCATGTGGCC-1_1	TIL1	PSM	0.000194132	-1.93103	5.12537
TCGTGCTTCAGGTAAA-1_1	TIL1	PSM	0.000195048	-4.91734	4.80541
TCTAACTTCACCATGA-1_1	TIL1	PSM	0.000195964	-4.60698	4.13064
TCTATACGTCGTGGAA-1_1	TIL1	PSM	0.00019688	-4.43013	4.70226
TCTATCATCGGTCGAC-1_1	TIL1	PSM	0.000197795	-2.97913	5.00482
TCTATCATCGGTCGGT-1_1	TIL1	PSM	0.000198711	-4.05449	4.44269
TCTCAGCAGCGATGAC-1_1	TIL1	PSM	0.000199627	-3.18367	4.89008
TCTCAGCTCACGTCCT-1_1	TIL1	PSM	0.000200542	-4.04858	5.12359
TCTGTCGTCTCTGACC-1_1	TIL1	PSM	0.000201458	-4.13165	3.9352
TCTTCCTTCAAGCTGT-1_1	TIL1	PSM	0.000202374	-1.64587	5.16242
TGAACGTAGACTCTAC-1_1	TIL1	PSM	0.00020329	-3.27874	3.84501
TGAATCGTCATTCGTT-1_1	TIL1	PSM	0.000204205	-4.7013	4.61765
TGAATCGTCTAAGAAG-1_1	TIL1	PSM	0.000205121	-4.76247	4.828
TGAATGCAGTACTGGG-1_1	TIL1	PSM	0.000206037	-5.01818	5.04043
TGACCCTCATTCTGTT-1_1	TIL1	PSM	0.000206953	-3.84488	4.04416
TGACGCGAGATACCAA-1_1	TIL1	PSM	0.000207868	-4.644	4.85177
TGACGCGAGTGGAATT-1_1	TIL1	PSM	0.000208784	-3.90429	5.11006
TGAGACTCATCCGTTC-1_1	TIL1	PSM	0.0002097	-3.58609	4.05221
TGAGCATGTTAGGGAC-1_1	TIL1	PSM	0.000210615	-2.72798	5.15339
TGAGCGCCAACGAGGT-1_1	TIL1	PSM	0.000211531	-5.05412	5.09353
TGATCAGTCATTGTGG-1_1	TIL1	PSM	0.000212447	-1.91363	4.23666
TGATGGTTCCAAAGGG-1_1	TIL1	PSM	0.000213363	-3.96689	3.92848
TGCAGTAAGATGATTG-1_1	TIL1	PSM	0.000214278	-3.80863	3.93894
TGCATCCGTAGGACCA-1_1	TIL1	PSM	0.000215194	-4.83922	5.1025
TGCCGAGGTTCCTACC-1_1	TIL1	PSM	0.00021611	-4.02515	5.03522
TGCGGGTTCACGGGAA-1_1	TIL1	PSM	0.000217025	-3.46658	4.18513
TGCTCGTTCTTCTAAC-1_1	TIL1	PSM	0.000217941	-3.88263	3.8067
TGCTGAATCTTACGTT-1_1	TIL1	PSM	0.000218857	-2.5134	4.08852
TGGAACTCAGGTCCCA-1_1	TIL1	PSM	0.000219773	-3.55827	4.35326
TGGAACTGTACCCACG-1_1	TIL1	PSM	0.000220688	-2.7763	4.57808
TGGAGAGAGCGTATGG-1_1	TIL1	PSM	0.000221604	-3.76196	3.95859
TGGATCAGTGGGCTTC-1_1	TIL1	PSM	0.00022252	-3.81076	4.09944
TGGCGTGTCAGCATTG-1_1	TIL1	PSM	0.000223435	-3.47291	4.99182
TGGGCGTTCTAGGCAT-1_1	TIL1	PSM	0.000224351	-2.98827	5.09908
TGGTACAGTTCGGTTA-1_1	TIL1	PSM	0.000225267	-4.76328	4.35906
TGTAACGAGATTGGGC-1_1	TIL1	PSM	0.000226183	-2.91243	4.18428
TGTAGACCATGACAAA-1_1	TIL1	PSM	0.000227098	-3.27514	5.16804
TGTCCCACACAACCGC-1_1	TIL1	PSM	0.000228014	-5.01448	5.08729
TGTCCTGCAGGTGGAT-1_1	TIL1	PSM	0.00022893	-3.64779	3.64823
TGTCCTGTCCGACGGT-1_1	TIL1	PSM	0.000229846	-3.09698	4.43288
TGTGAGTTCTTTGCAT-1_1	TIL1	PSM	0.000230761	-1.72427	4.94542
TGTTCATAGCGTGTTT-1_1	TIL1	PSM	0.000231677	-4.20224	4.17893
TGTTGAGAGAAGTCTA-1_1	TIL1	PSM	0.000232593	-4.66867	5.152
TGTTGAGAGACTTCAC-1_1	TIL1	PSM	0.000233508	-4.72903	4.67796
TTACCATAGGGCAGAG-1_1	TIL1	PSM	0.000234424	-4.2512	5.10033
TTACCGCTCCCAGCGA-1_1	TIL1	PSM	0.00023534	-4.20779	4.459
TTACTGTTCGTGGGAA-1_1	TIL1	PSM	0.000236256	-2.31825	4.43217
TTAGGCACACCGTGGT-1_1	TIL1	PSM	0.000237171	-4.03905	5.39946
TTAGGCACAGGCACTC-1_1	TIL1	PSM	0.000238087	-4.50995	4.83962
TTCACCGAGAGGTCAC-1_1	TIL1	PSM	0.000239003	-4.64295	4.8739
TTCGCTGGTCCTTTGC-1_1	TIL1	PSM	0.000239918	-4.75686	4.9639
TTCTAGTAGTTTGTCG-1_1	TIL1	PSM	0.000240834	-3.45316	4.25156
TTCTAGTCATACCGTA-1_1	TIL1	PSM	0.00024175	-4.48819	5.12786
TTCTGTAGTACAGTTC-1_1	TIL1	PSM	0.000242666	-5.02934	5.19299
TTGAACGGTTGATCGT-1_1	TIL1	PSM	0.000243581	-2.99935	3.94463
TTGAACGGTTGCACGC-1_1	TIL1	PSM	0.000244497	-4.56982	4.86733
TTGAGTGGTCCGGCAT-1_1	TIL1	PSM	0.000245413	-3.6386	4.2652
TTGAGTGTCGATTGAC-1_1	TIL1	PSM	0.000246328	-2.88384	5.13339
TTGCTGCCAGGTCCCA-1_1	TIL1	PSM	0.000247244	-1.67517	4.22305
TTGGGCGAGCCTAACT-1_1	TIL1	PSM	0.00024816	-4.47297	5.24231
TTGGTTTAGCAAGTCG-1_1	TIL1	PSM	0.000249076	-3.93713	5.17392
TTGGTTTCATCGCTCT-1_1	TIL1	PSM	0.000249991	-3.67873	4.26318
TTGTGGACATTGTGCA-1_1	TIL1	PSM	0.000250907	-2.44617	5.14423
TTGTGTTCACTCTCGT-1_1	TIL1	PSM	0.000251823	-3.9934	4.18722
TTGTTTGAGAGTATAC-1_1	TIL1	PSM	0.000252738	-3.98512	4.04843
TTTCACACAGGAGGTT-1_1	TIL1	PSM	0.000253654	-4.77158	5.11686
TTTCCTCGTACGGATG-1_1	TIL1	PSM	0.00025457	-3.2206	4.24124
TTTGACTAGAGGTTTA-1_1	TIL1	PSM	0.000255486	-2.41101	5.1734
TTTGATCGTATACGGG-1_1	TIL1	PSM	0.000256401	-3.0923	4.32105
TTTGGTTAGTTCTACG-1_1	TIL1	PSM	0.000257317	-2.46879	5.13378
AACAAAGTCCGAAGGA-1_2	TIL2	PSM	0.000258233	-4.24155	4.00803
AACCCAATCGCACGAC-1_2	TIL2	PSM	0.000259149	-4.14121	3.95287
AAGTACCAGAACGCGT-1_2	TIL2	PSM	0.000260064	-5.08172	5.18023
AATCGACAGCAGCAGT-1_2	TIL2	PSM	0.00026098	-5.16372	5.25979
ACCGTTCAGTTGTCAC-1_2	TIL2	PSM	0.000261896	-3.13506	3.70204
ACCTGTCTCTTGGTGA-1_2	TIL2	PSM	0.000262811	-2.12484	4.24746
ACGTAACTCTTACCGC-1_2	TIL2	PSM	0.000263727	-4.01286	4.14553
ACTTAGGTCTGGGCAC-1_2	TIL2	PSM	0.000264643	-1.50377	4.11378
AGAGCCCGTATGAGGC-1_2	TIL2	PSM	0.000265559	-4.22995	5.22221
AGGACTTTCCTTCTTC-1_2	TIL2	PSM	0.000266474	-4.85152	4.51757
AGGATCTGTTGGGCCT-1_2	TIL2	PSM	0.00026739	-4.01146	4.38267
AGGTGTTAGATGCTTC-1_2	TIL2	PSM	0.000268306	-3.45128	5.14851
AGTGCCGCACTCATAG-1_2	TIL2	PSM	0.000269221	-4.12461	4.15032
ATGGATCAGGATTTAG-1_2	TIL2	PSM	0.000270137	-2.92449	5.04618
ATGGGAGTCCATACAG-1_2	TIL2	PSM	0.000271053	-4.42505	5.2458
CAACGATAGGTACAGC-1_2	TIL2	PSM	0.000271969	-3.43621	4.33942
CAACGGCGTACTCGTA-1_2	TIL2	PSM	0.000272884	-1.4846	4.49918
CAATCGAGTTAAGCAA-1_2	TIL2	PSM	0.0002738	-1.85145	5.15135
CACCGTTCAAGGCGTA-1_2	TIL2	PSM	0.000274716	-3.7335	4.40962
CACCGTTTCTTCTTCC-1_2	TIL2	PSM	0.000275631	-3.58518	4.14419
CATCCCACAGCTCGGT-1_2	TIL2	PSM	0.000276547	-2.35703	5.11235
CCAAGCGCACGCGCTA-1_2	TIL2	PSM	0.000277463	-4.79924	5.11283
CCCTCAAGTTCTAACG-1_2	TIL2	PSM	0.000278379	-4.03716	4.61239
CCTGTTGAGAGATTCA-1_2	TIL2	PSM	0.000279294	-2.76958	4.99692
CGGAGAAAGCGCCGTT-1_2	TIL2	PSM	0.00028021	-2.51758	5.06844
CGGCAGTCAGTCGCAC-1_2	TIL2	PSM	0.000281126	-2.30922	4.80002
CGGCAGTGTGGCCCAT-1_2	TIL2	PSM	0.000282041	-4.24485	5.12403
CTATAGGAGACTGTTC-1_2	TIL2	PSM	0.000282957	-2.62389	4.44864
CTATCTATCAGTCATG-1_2	TIL2	PSM	0.000283873	-4.92739	4.97687
CTCCTCCTCGCCGAAC-1_2	TIL2	PSM	0.000284789	-4.01098	5.01787
CTGAATGGTACAGCGA-1_2	TIL2	PSM	0.000285704	-4.13786	5.07458
CTGCGAGGTTAACAGA-1_2	TIL2	PSM	0.00028662	-4.10277	4.66115
CTTAGGAAGTAGCAAT-1_2	TIL2	PSM	0.000287536	-3.51827	4.95092
CTTCAATGTGGCATCC-1_2	TIL2	PSM	0.000288452	-2.90662	4.38603
CTTCAATTCAATCTTC-1_2	TIL2	PSM	0.000289367	-2.99324	3.9019
GAACTGTTCCACGTCT-1_2	TIL2	PSM	0.000290283	-4.20283	4.81275
GACATCATCGCACGAC-1_2	TIL2	PSM	0.000291199	-4.82438	4.55959
GACTTCCCAGAGAGGG-1_2	TIL2	PSM	0.000292114	-4.85483	4.45289
GAGATGGGTGACGTCC-1_2	TIL2	PSM	0.00029303	-3.85369	4.8642
GAGGGATCACCAATTG-1_2	TIL2	PSM	0.000293946	-4.48404	4.10187
GATCACAGTAGTTCCA-1_2	TIL2	PSM	0.000294862	-3.69527	3.87891
GATTGGTCACGATAGG-1_2	TIL2	PSM	0.000295777	-2.70561	5.00559
GCAACCGCAGCGTTGC-1_2	TIL2	PSM	0.000296693	-3.91683	4.93376
GCCAACGTCACCATCC-1_2	TIL2	PSM	0.000297609	-4.23914	4.5687
GCCATTCGTGCTCTCT-1_2	TIL2	PSM	0.000298524	-4.47861	4.82785
GCCATTCGTTGGGACA-1_2	TIL2	PSM	0.00029944	-2.10144	4.38469
GCGATCGAGACTCTTG-1_2	TIL2	PSM	0.000300356	-3.83784	4.3217
GCGGAAATCGCACGAC-1_2	TIL2	PSM	0.000301272	-2.76767	4.90801
GGCTTGGAGGATGAGA-1_2	TIL2	PSM	0.000302187	-3.6448	3.72165
GGGACCTGTAGTCTGT-1_2	TIL2	PSM	0.000303103	-4.04094	5.04821
GGGTGAAGTTCCTAGA-1_2	TIL2	PSM	0.000304019	-3.74874	4.3769
GGTCACGAGATGGCAC-1_2	TIL2	PSM	0.000304934	-2.48991	4.58916
GGTTAACGTATCGATC-1_2	TIL2	PSM	0.00030585	-2.27751	5.01432
GTAACCATCGCCAATA-1_2	TIL2	PSM	0.000306766	-4.46738	4.19591
GTAGAGGCAGTTCTAG-1_2	TIL2	PSM	0.000307682	-4.74022	4.53714
GTAGCTATCACGTCCT-1_2	TIL2	PSM	0.000308597	-4.26957	4.92894
GTATTGGTCATGAGAA-1_2	TIL2	PSM	0.000309513	-3.74671	4.84118
GTCTTTAAGCGGTAAC-1_2	TIL2	PSM	0.000310429	-3.32998	4.7861
TACGGGCTCGAGGCAA-1_2	TIL2	PSM	0.000311345	-4.02975	4.89909
TAGATCGGTATCGAGG-1_2	TIL2	PSM	0.00031226	-4.28904	4.81902
TCACACCAGGGTGAGG-1_2	TIL2	PSM	0.000313176	-3.02269	3.75463
TGCGGCACAGACCAAG-1_2	TIL2	PSM	0.000314092	-4.8464	5.03081
TGGGAAGAGAGCTTTC-1_2	TIL2	PSM	0.000315007	-2.48138	4.4093
TGTAACGAGGACATCG-1_2	TIL2	PSM	0.000315923	-3.48601	4.5059
TGTGTGAAGTGAATAC-1_2	TIL2	PSM	0.000316839	-4.46248	4.72343
TTCAGGAGTATCGCAT-1_2	TIL2	PSM	0.000317755	-3.33658	4.87006
TTTACCAAGGATACAT-1_2	TIL2	PSM	0.00031867	-1.6795	5.11903
TTTGACTGTGTGTCGC-1_2	TIL2	PSM	0.000319586	-4.28857	4.70732
AAATGGAGTAATGATG-1_3	TIL3	PSM	0.000320502	-3.62325	5.23797
AACAAGATCCGCACTT-1_3	TIL3	PSM	0.000321417	-3.99409	5.00604
AACCTTTTCGGTAACT-1_3	TIL3	PSM	0.000322333	-3.56988	4.92729
AACGGGAAGGGAGGGT-1_3	TIL3	PSM	0.000323249	-4.00042	3.88046
AAGTGAACATAGGTTC-1_3	TIL3	PSM	0.000324165	-1.97025	4.50539
AATGAAGAGAAGATCT-1_3	TIL3	PSM	0.00032508	-3.01021	5.06723
ACAACCAAGTGGTCAG-1_3	TIL3	PSM	0.000325996	-2.32544	4.42833
ACACGCGGTGTAAACA-1_3	TIL3	PSM	0.000326912	-4.87524	4.86499
ACGGTTAGTGCTGTCG-1_3	TIL3	PSM	0.000327827	-3.01218	4.3238
ATCAGGTGTCTTGAGT-1_3	TIL3	PSM	0.000328743	-3.63542	5.16776
ATTATCCCACTTGAAC-1_3	TIL3	PSM	0.000329659	-4.58472	4.82632
ATTCCATAGTATGACA-1_3	TIL3	PSM	0.000330575	-4.81911	5.07002
CCAATGAGTCGATTCA-1_3	TIL3	PSM	0.00033149	-4.23455	4.37046
CCCTAACCAATCTGCA-1_3	TIL3	PSM	0.000332406	-3.84485	4.97775
CTGCATCCAGGCTACC-1_3	TIL3	PSM	0.000333322	-4.40639	5.15903
GATGAGGTCGAACGCC-1_3	TIL3	PSM	0.000334237	-4.257	5.23522
GCCAGCAGTGAGATAT-1_3	TIL3	PSM	0.000335153	-3.64474	4.1036
GCTGCAGGTGCTCGTG-1_3	TIL3	PSM	0.000336069	-3.90843	4.10462
GGAGGTAGTTGGACCC-1_3	TIL3	PSM	0.000336985	-4.10788	4.69007
GGCACGTCAGTGACCC-1_3	TIL3	PSM	0.0003379	-1.07881	5.04828
GGGCGTTCACGGCGTT-1_3	TIL3	PSM	0.000338816	-2.88284	4.61673
GTCTACCAGTATAGAC-1_3	TIL3	PSM	0.000339732	-3.34246	4.39766
GTGGGAAGTCAGCTTA-1_3	TIL3	PSM	0.000340648	-2.56808	4.63253
TAAGCACCATAATGCC-1_3	TIL3	PSM	0.000341563	-3.26734	3.76005
TACGCTCCACCTGTCT-1_3	TIL3	PSM	0.000342479	-4.19959	4.52604
TCAAGCATCCGCACTT-1_3	TIL3	PSM	0.000343395	-4.32393	5.03077
TCCTTTCGTCATAGTC-1_3	TIL3	PSM	0.00034431	-4.59352	4.55085
TGATGGTCAGAGTAAT-1_3	TIL3	PSM	0.000345226	-2.8469	4.6681
TGTCAGAAGAAGAGCA-1_3	TIL3	PSM	0.000346142	-3.83379	3.89708
TGTTGGATCGTTATCT-1_3	TIL3	PSM	0.000347058	-4.31067	4.95229
TTAGGCATCTATCACT-1_3	TIL3	PSM	0.000347973	-2.74986	3.87745
TTGTTTGGTGCTGCAC-1_3	TIL3	PSM	0.000348889	-2.69128	4.51038
TTTGTTGTCTCAAAGC-1_1	TIL1	PSM	0.00746426	-4.31902	3.92889
CAATGACGTTGAGAGC-1_1	TIL1	PSM	0.0130348	-4.23046	3.88252
AGCATCATCCTACCGT-1_1	TIL1	PSM	0.0406465	-3.46199	3.49734
GACATCAGTCTGTTAG-1_1	TIL1	PSM	0.0474274	-4.04419	3.76615
ATTCGTTCAGAGGTTG-1_1	TIL1	PSM	0.0477767	-4.01365	3.75146
ATAGACCAGACCTGGA-1_1	TIL1	PSM	0.0555124	-3.43257	3.47113
ACTCTCGAGATACAGT-1_1	TIL1	PSM	0.0647841	-4.25052	3.849
GCCCAGACAAGACCGA-1_1	TIL1	PSM	0.0676523	-4.60021	4.01145
TGACAGTGTCTTGAGT-1_1	TIL1	PSM	0.0747241	-4.13905	3.78819
TAGACTGCAGTTAGAA-1_1	TIL1	PSM	0.0747728	-3.61292	3.54015
GTTCGCTCAGGCTCTG-1_1	TIL1	PSM	0.0760403	-4.32602	3.87524
GAAGCCCTCAATGCAC-1_1	TIL1	PSM	0.07677	-4.40908	3.91378
CCACCATAGATTAGCA-1_1	TIL1	PSM	0.077416	-4.18062	3.80556
TTTACCAAGCAAGCCA-1_1	TIL1	PSM	0.0784017	-4.17032	3.79988
CAGGGCTTCATAGCAC-1_1	TIL1	PSM	0.079395	-3.61541	3.53749
CCGGTAGAGTAGCATA-1_1	TIL1	PSM	0.0813157	-3.6403	3.54762
AGGTCTACACAACGCC-1_1	TIL1	PSM	0.0891917	-3.50973	3.47953
TGCAGATGTACCGCGT-1_1	TIL1	PSM	0.0942559	-3.57022	3.50384
TGAGACTAGCGACAGT-1_1	TIL1	PSM	0.0945521	-4.41844	3.90343
ACTTCGCAGGTACAAT-1_1	TIL1	PSM	0.0981747	-3.57404	3.50239
TGTCAGAAGTAACGAT-1_1	TIL1	PSM	0.130823	-4.29803	3.81655
ATACCTTAGGACCCAA-1_2	TIL2	PSM	0.143843	-3.90855	3.62214
CTCGAGGCAGTCTCTC-1_2	TIL2	PSM	0.145823	-3.76025	3.55059
TGAATGCGTATGAGCG-1_1	TIL1	PSM	0.154914	-3.68898	3.50945
CCGGTAGCAATGAGCG-1_1	TIL1	PSM	0.16151	-3.84498	3.5775
CATTCATTCAACTGGT-1_1	TIL1	PSM	0.163349	-3.57863	3.45042
GTGTTCCAGCGTCAAG-1_1	TIL1	PSM	0.175963	-4.39116	3.82296
GAGAGGTGTACTCGCG-1_1	TIL1	PSM	0.181372	-4.25388	3.75375
TCAGCCTGTTTGGGAG-1_1	TIL1	PSM	0.181614	-4.18039	3.71891
CACATGACAAGCAGGT-1_1	TIL1	PSM	0.190004	-4.27866	3.75826
GGTGGCTAGATCCGAG-1_1	TIL1	PSM	0.207678	-3.65158	3.44799
CAGGGCTAGGGCGAAG-1_2	TIL2	PSM	0.209217	-3.68685	3.46334
TTTACCACAACCGGAA-1_1	TIL1	PSM	0.214011	-3.90746	3.56335
ATCACAGCAGCGTAGA-1_2	TIL2	PSM	0.215721	-4.61295	3.89448
ATGTCTTTCCTCTAGC-1_1	TIL1	PSM	0.224488	-4.51306	3.84012
CAGCCAGAGAGAAGGT-1_1	TIL1	PSM	0.230568	-4.1785	3.67736
CCGTTCAAGGATAATC-1_1	TIL1	PSM	0.249428	-4.30058	3.71924
GGAGCAATCGACCTAA-1_1	TIL1	PSM	0.264371	-3.93055	3.5324
ACAGGGACACTGCTTC-1_1	TIL1	PSM	0.268657	-4.12793	3.62189
GGTCTGGTCATAGAGA-1_1	TIL1	PSM	0.278956	-3.77999	3.44932
CATAGACTCTGAGCAT-1_1	TIL1	PSM	0.29085	-3.69267	3.39828
ATTTCACGTAGCTGAG-1_2	TIL2	PSM	0.29111	-3.78765	3.44284
GGCACGTTCTGTGCGG-1_1	TIL1	PSM	0.292424	-4.19456	3.63356
GTGGCGTCACTTTATC-1_1	TIL1	PSM	0.301977	-3.65734	3.37239
ATGAGTCCAAGAATAC-1_1	TIL1	PSM	0.304208	-4.43379	3.73654
TCTGTCGGTTTGACAC-1_3	TIL3	PSM	0.313455	-3.68355	3.37521
TACCCACAGGAAGTAG-1_1	TIL1	PSM	0.315677	-3.87349	3.4629
ACACCAATCAAAGAAC-1_1	TIL1	PSM	0.320477	-4.17945	3.60313
CGGGTGTGTTGTTTGG-1_1	TIL1	PSM	0.332346	-4.17698	3.59211
ATTCCTAGTCACTCGG-1_1	TIL1	PSM	0.338388	-3.72636	3.37468
CCTTCAGCATGTTACG-1_1	TIL1	PSM	0.344444	-4.45208	3.71174
AAGCATCGTGCTTCAA-1_1	TIL1	PSM	0.355116	-3.88349	3.43486
TTGAGTGCATATGAAG-1_2	TIL2	PSM	0.35792	-4.37756	3.66542
ACGATGTAGTAGAATC-1_1	TIL1	PSM	0.361205	-4.41109	3.6785
GCCTGTTCAGGTCAGA-1_1	TIL1	PSM	0.361812	-4.21479	3.58546
ATCGTAGCATCATGAC-1_1	TIL1	PSM	0.362107	-4.23494	3.59472
AAGAACAAGGTTCTAC-1_1	TIL1	PSM	0.380086	-4.15068	3.54007
GATGGAGGTGTTGCCG-1_1	TIL1	PSM	0.409303	-3.95114	3.42174
ATCGGCGTCATAAGGA-1_3	TIL3	PSM	0.416371	-4.41781	3.63585
TCGGGCAAGGATACGC-1_3	TIL3	PSM	0.41662	-4.45504	3.65319
TTGGGATCACGGGTAA-1_1	TIL1	PSM	0.427803	-3.90991	3.38694
AGCGCTGGTGTCCCTT-1_1	TIL1	PSM	0.447198	-4.16378	3.4905
TTACGTTAGGTAAGTT-1_1	TIL1	PSM	0.461569	-4.08578	3.4418
TGGGCGTGTTGCGGCT-1_1	TIL1	PSM	0.475035	-4.10522	3.43978
AGTAGCTAGAGCCGAT-1_3	TIL3	PSM	0.475415	-4.48097	3.61658
CATCGGGTCTATCCAT-1_1	TIL1	PSM	0.491345	-3.80518	3.28479
TTCAATCCAAGTGCAG-1_1	TIL1	PSM	0.495267	-4.45753	3.58904
ACACCAAGTGCTCTCT-1_2	TIL2	PSM	0.496448	-4.39889	3.56042
CCGTGAGAGTCATGAA-1_1	TIL1	PSM	0.517746	-4.21114	3.45423
AAGCGTTAGTACCGGA-1_1	TIL1	PSM	0.518267	-4.42083	3.55264
TGTTCCGGTCTTTCAT-1_2	TIL2	PSM	0.52498	-3.99758	3.34755
GAGTCTAAGAGCTGCA-1_1	TIL1	PSM	0.525	-4.28064	3.48097
TCGGATACAGACATCT-1_1	TIL1	PSM	0.528932	-4.41942	3.54312
CAGATCACATTGCTTT-1_1	TIL1	PSM	0.547779	-3.98411	3.32227
AGGTTGTGTCTGCCTT-1_1	TIL1	PSM	0.554214	-4.39702	3.51156
CAAAGAAGTAACCCGC-1_3	TIL3	PSM	0.565745	-4.16857	3.3943
CATCGGGTCCCATAGA-1_3	TIL3	PSM	0.585421	-3.99922	3.28483
AGGTAGGAGGACTTCT-1_2	TIL2	PSM	0.585422	-4.31377	3.25753
TGTAGACTCCGAGATT-1_1	TIL1	PSM	0.585422	-4.27053	3.4141
TGCTCGTGTGCGTTTA-1_1	TIL1	PSM	0.585423	-4.30475	3.17218
TGCAGTAGTAACGCGA-1_1	TIL1	PSM	0.585424	-4.36469	3.35923
TCTTAGTAGATGGGCT-1_1	TIL1	PSM	0.585425	-3.96855	3.25209
TCGTGGGTCCTCATAT-1_1	TIL1	PSM	0.585426	-4.10222	3.23443
TCCACCACATGAGTAA-1_1	TIL1	PSM	0.585427	-4.05511	3.30925
GGTGTCGTCTAACACG-1_1	TIL1	PSM	0.585428	-4.4171	3.20716
GATTGGTAGGAGCAAA-1_1	TIL1	PSM	0.585429	-4.27469	3.30289
CGCATAAAGGGAGGCA-1_1	TIL1	PSM	0.58543	-3.95967	3.26301
CCTCACAAGGTTGGAC-1_1	TIL1	PSM	0.585431	-4.46506	3.28597
CCGTGAGTCCTCTCGA-1_1	TIL1	PSM	0.585432	-4.32958	3.40926
CATTTCATCGAAGTGG-1_1	TIL1	PSM	0.585433	-4.35946	3.3352
CATTCTAGTCCAAAGG-1_1	TIL1	PSM	0.585433	-4.4189	3.30258
ACCTGTCAGACGACTG-1_1	TIL1	PSM	0.585434	-4.20856	3.28135
ACAACCACAAGGTCGA-1_1	TIL1	PSM	0.585435	-4.38658	3.3978
AATGGCTTCGACATTG-1_1	TIL1	PSM	0.585436	-4.2737	3.39747
AAAGGATGTGCCCTTT-1_1	TIL1	PSM	0.585437	-4.40047	3.32683
TCAGGGCAGGGAACAA-1_1	TIL1	PSM	0.591999	-4.48304	3.33001
CAACCTCAGGGATCAC-1_2	TIL2	PSM	0.603273	-4.51895	3.2446
ATCCTATCACTTACAG-1_1	TIL1	PSM	0.610855	-4.51719	3.29621
CTTCAATAGCTTACGT-1_1	TIL1	PSM	0.633676	-4.55498	3.27022
CATCGCTCATCATTGG-1_2	TIL2	PSM	0.654864	-4.55682	3.38607
AGGGTGACATTGGATC-1_1	TIL1	PSM	0.659648	-4.54616	3.45884
TGATCTTGTCCACACG-1_1	TIL1	PSM	0.692285	-4.56981	3.54965
ATTCCTAAGTTGTCAC-1_1	TIL1	PSM	0.693053	-4.57783	3.52038
TGAGGAGAGTTATGGA-1_1	TIL1	PSM	0.703663	-4.5459	3.71668
ATGAGTCCACAGTCCG-1_1	TIL1	PSM	0.70969	-4.63601	3.37244
CATACAGTCTCTGACC-1_2	TIL2	PSM	0.716581	-4.55545	3.75183
TGTTTGTGTAATACCC-1_1	TIL1	PSM	0.716647	-4.59378	3.59081
ATTCGTTTCGGTGTAT-1_2	TIL2	PSM	0.735938	-4.60542	3.65432
GTGGAAGTCTGCCTCA-1_1	TIL1	PSM	0.744378	-4.69524	3.32538
TCAAGCACAGGCATTT-1_1	TIL1	PSM	0.753688	-4.71002	3.31747
TTTACTGCATGTGTCA-1_3	TIL3	PSM	0.753693	-4.65065	3.56745
CTTAGGAGTGCCGGTT-1_2	TIL2	PSM	0.755391	-4.6802	3.45295
GTCTTTATCGCCAACG-1_1	TIL1	PSM	0.762304	-4.6971	3.4221
TACGTCCTCTGCATAG-1_1	TIL1	PSM	0.767046	-4.66963	3.56544
CGAGTTAAGCATAGGC-1_2	TIL2	PSM	0.768491	-4.66139	3.60853
TACGCTCTCATTTGTC-1_1	TIL1	PSM	0.780997	-4.67486	3.62476
CACTGTCTCGTTCCCA-1_1	TIL1	PSM	0.809813	-4.70972	3.64609
AGACCCGTCCGCAGTG-1_1	TIL1	PSM	0.833013	-4.7384	3.66067
CCACGTTCAGGCACAA-1_1	TIL1	PSM	0.83629	-4.76106	3.58437
GTTGTCCGTCGCGGTT-1_2	TIL2	PSM	0.855261	-4.78469	3.59553
AGCGCCAAGTGCTAGG-1_3	TIL3	PSM	0.873509	-4.76787	3.77281
ACGTACAAGCGTGTTT-1_2	TIL2	PSM	0.875033	-4.86206	3.38511
GGGACTCCAGACCAGA-1_1	TIL1	PSM	0.884647	-4.7497	3.91426
ATCGTCCAGTGTTCCA-1_1	TIL1	PSM	0.902429	-4.77608	3.90692
ACGTAACAGCAGTACG-1_1	TIL1	PSM	0.917178	-4.82855	3.772
TTCTAGTTCAGAGTTC-1_2	TIL2	PSM	0.92185	-4.80782	3.88655
CCCGAAGCATCAGTGT-1_1	TIL1	PSM	0.924111	-4.87793	3.60453
TATTTCGAGGTCCGAA-1_3	TIL3	PSM	0.935342	-4.91321	3.52151
TTCGCTGCATAGCTGT-1_1	TIL1	PSM	0.936117	-4.85074	3.78905
CATGGATTCGTGGAAG-1_1	TIL1	PSM	0.950187	-4.85599	3.84904
GAATCGTGTTCGATTG-1_2	TIL2	PSM	0.959903	-4.92908	3.59794
TTCTTGAGTAGACAAT-1_1	TIL1	PSM	0.962051	-4.78981	4.19687
CTCATTACAAGGTCTT-1_1	TIL1	PSM	0.967144	-4.87121	3.88382
AAGGAATTCTTGCGCT-1_1	TIL1	PSM	0.983634	-5.13228	5.01361
AATCGACTCGCTTACC-1_1	TIL1	PSM	0.983635	-5.16397	3.86227
ACATGCATCCACTAGA-1_1	TIL1	PSM	0.983636	-5.16436	4.36712
ACTACGATCACATCAG-1_1	TIL1	PSM	0.983637	-5.17443	4.48304
AGAACAATCGCCGATG-1_1	TIL1	PSM	0.983637	-5.15179	4.75216
AGGATCTAGATGTTAG-1_1	TIL1	PSM	0.983638	-5.29476	5.13624
AGGTCTAGTTCAAAGA-1_1	TIL1	PSM	0.983639	-5.23149	4.82503
ATCTCTACAACACAAA-1_1	TIL1	PSM	0.98364	-4.95954	4.27229
CACAGATCAGGGTCTC-1_1	TIL1	PSM	0.983641	-4.90637	4.28803
CAGATCAGTACGCTAT-1_1	TIL1	PSM	0.983642	-5.13516	5.14441
CATCCCACACCTCGTT-1_1	TIL1	PSM	0.983643	-5.17319	4.85653
CATTGTTTCATAGCAC-1_1	TIL1	PSM	0.983644	-5.20244	4.73579
CCAAGCGGTTTCGACA-1_1	TIL1	PSM	0.983645	-5.36692	4.6861
CCACGAGAGTAGTGCG-1_1	TIL1	PSM	0.983646	-5.30555	5.09453
CCGATGGGTCATCCGG-1_1	TIL1	PSM	0.983647	-5.2508	5.09153
CCTATCGCAGGGCTTC-1_1	TIL1	PSM	0.983648	-4.96919	3.69657
CGAATTGCAGCTACAT-1_1	TIL1	PSM	0.983648	-5.18488	4.96058
CGCAGGTAGGTGATCG-1_1	TIL1	PSM	0.983649	-5.08708	4.96333
CGGAATTAGCTTCTAG-1_1	TIL1	PSM	0.98365	-5.00235	3.6706
CGGAGAAGTTCTAAGC-1_1	TIL1	PSM	0.983651	-5.21781	5.17981
CTAACCCCAGGCACTC-1_1	TIL1	PSM	0.983652	-4.94657	4.60421
CTCATGCAGCTAGCCC-1_1	TIL1	PSM	0.983653	-5.13954	3.84431
CTCATTACAGACATCT-1_1	TIL1	PSM	0.983654	-5.29171	4.92317
CTGAGCGCAGGCCCTA-1_1	TIL1	PSM	0.983655	-4.96698	3.82209
CTGGCAGAGTAATCCC-1_1	TIL1	PSM	0.983656	-4.99622	3.67379
CTGTGAACACGCGCTA-1_1	TIL1	PSM	0.983657	-5.12491	4.37313
GAACGTTGTTCAAGGG-1_1	TIL1	PSM	0.983658	-5.09936	5.03434
GAAGCCCGTTAGAGAT-1_1	TIL1	PSM	0.983659	-5.08332	4.66907
GAGACTTGTTGGAGAC-1_1	TIL1	PSM	0.983659	-5.19018	4.97008
GCACTAACAGAATCGG-1_1	TIL1	PSM	0.98366	-5.28563	5.07491
GCGATCGAGACGGAAA-1_1	TIL1	PSM	0.983661	-5.02461	3.78265
GGATCTACAGCTTTCC-1_1	TIL1	PSM	0.983662	-4.89966	4.39944
GGGCCATAGCGCCTAC-1_1	TIL1	PSM	0.983663	-5.24962	4.75422
GGTAACTGTATCGTGT-1_1	TIL1	PSM	0.983664	-5.26657	5.12528
GGTAATCAGTTCATCG-1_1	TIL1	PSM	0.983665	-5.23426	3.89273
GTCGTTCCATCGCTGG-1_1	TIL1	PSM	0.983666	-5.2719	4.75212
GTGAGTTAGTAATCCC-1_1	TIL1	PSM	0.983667	-5.30173	4.23271
GTTACCCGTGTCCCTT-1_1	TIL1	PSM	0.983668	-5.27713	4.85448
GTTACCCTCCCGAGTG-1_1	TIL1	PSM	0.983669	-5.22535	4.86382
TAGACTGAGAAGTCTA-1_1	TIL1	PSM	0.98367	-5.02296	3.90734
TAGACTGCACTCGATA-1_1	TIL1	PSM	0.98367	-5.30022	5.00821
TCACTATAGGTATAGT-1_1	TIL1	PSM	0.983671	-5.18836	4.80452
TCATACTTCTCTAAGG-1_1	TIL1	PSM	0.983672	-5.2051	4.87433
TCATCCGCATTCACCC-1_1	TIL1	PSM	0.983673	-5.00719	4.61487
TCATGTTTCTCAAAGC-1_1	TIL1	PSM	0.983674	-5.16238	4.95643
TCCCATGAGTTTAGGA-1_1	TIL1	PSM	0.983675	-5.34779	5.00818
TCGCTTGCATAAGATG-1_1	TIL1	PSM	0.983676	-5.14116	4.97875
TCGGATAAGGAGATAG-1_1	TIL1	PSM	0.983677	-5.3361	5.17809
TGCGGGTGTAAGCTCT-1_1	TIL1	PSM	0.983678	-5.33684	4.87629
TGCTCGTTCGGAGATG-1_1	TIL1	PSM	0.983679	-5.18481	4.59698
TTCACCGCAGGACATG-1_1	TIL1	PSM	0.98368	-4.9661	4.63892
TTCCAATGTCTTGGTA-1_1	TIL1	PSM	0.98368	-5.21042	4.67172
TTCTGTAGTCTTAGTG-1_1	TIL1	PSM	0.983681	-5.33746	4.45531
TTTGATCGTCATTGCA-1_1	TIL1	PSM	0.983682	-5.31883	4.61477
AACAGGGCATTGGGAG-1_2	TIL2	PSM	0.983683	-5.30688	5.18549
AGAACAATCGCCTTGT-1_2	TIL2	PSM	0.983684	-4.94813	4.08813
AGCGCTGTCCCGTTCA-1_2	TIL2	PSM	0.983685	-5.32549	5.15092
AGTGCCGGTTGCCGAC-1_2	TIL2	PSM	0.983686	-5.24325	4.70304
CACAACATCCATCTCG-1_2	TIL2	PSM	0.983687	-5.23221	4.50557
CATAAGCTCAGCCCAG-1_2	TIL2	PSM	0.983688	-5.06578	4.4098
CCTTGTGCATCGAACT-1_2	TIL2	PSM	0.983689	-5.28891	5.11896
CTATCCGAGGGCGAAG-1_2	TIL2	PSM	0.98369	-5.22939	4.21842
GAAGAATTCCTGGTCT-1_2	TIL2	PSM	0.983691	-5.25813	3.90212
GCGTGCATCTACCTTA-1_2	TIL2	PSM	0.983691	-5.10319	4.86097
GGAACCCAGAGAGCAA-1_2	TIL2	PSM	0.983692	-5.1367	5.12009
GGTGTCGTCCAATCCC-1_2	TIL2	PSM	0.983693	-5.18803	5.15173
GTAGATCTCTGAGAGG-1_2	TIL2	PSM	0.983694	-5.28472	4.5881
GTTTACTGTTCATCGA-1_2	TIL2	PSM	0.983695	-4.88362	4.45903
TGACTCCTCGACACCG-1_2	TIL2	PSM	0.983696	-5.05477	4.52066
TGAGCGCTCAAACTGC-1_2	TIL2	PSM	0.983697	-4.96375	4.53535
TGGAGAGAGTTGGACG-1_2	TIL2	PSM	0.983698	-5.33877	4.25008
TGTGATGCACTGTCGG-1_2	TIL2	PSM	0.983699	-5.31604	5.06593
TTCGCTGGTCTTTATC-1_2	TIL2	PSM	0.9837	-4.97164	4.38403
TTGAGTGTCGTGGAAG-1_2	TIL2	PSM	0.983701	-5.11844	4.90507
TTGTTCATCAAATAGG-1_2	TIL2	PSM	0.983702	-5.02971	4.28353
AATGGAAGTCTACAGT-1_3	TIL3	PSM	0.983702	-5.12243	3.92266
ACAAGCTGTTACGATC-1_3	TIL3	PSM	0.983703	-5.255	5.19097
CGGAATTTCTCTATGT-1_3	TIL3	PSM	0.983704	-5.24423	4.25355
TTCATTGTCTGGCCAG-1_3	TIL3	PSM	0.983705	-5.03876	4.65033
ACCTGTCAGTCATGGG-1_1	TIL1	PSM	1.61669	-5.27772	3.15793
ACTGCAAAGATCGGTG-1_1	TIL1	PSM	1.61669	-5.19426	2.96987
AGAGAGCAGCCGATAG-1_1	TIL1	PSM	1.61669	-5.41307	2.94958
AGGGTGAAGATCACTC-1_1	TIL1	PSM	1.61669	-5.33211	3.09096
CAAAGAAAGTGATTCC-1_1	TIL1	PSM	1.61669	-5.43919	2.87375
CTGGCAGAGATAACGT-1_1	TIL1	PSM	1.61669	-5.20008	3.0677
GCGATCGAGCGCAATG-1_1	TIL1	PSM	1.61669	-5.25651	2.91926
TAGGAGGTCATTCATC-1_1	TIL1	PSM	1.6167	-5.31742	3.05402
TCATTGTGTACGGGAT-1_1	TIL1	PSM	1.6167	-5.14323	3.09485
TCCATGCAGTTCGCAT-1_1	TIL1	PSM	1.6167	-5.42382	2.8702
TTTCGATGTTACCGTA-1_1	TIL1	PSM	1.6167	-5.30303	3.17093
ATTTACCCAATTTCTC-1_2	TIL2	PSM	1.6167	-5.26866	2.93994
CCGGGTAAGGATTTGA-1_2	TIL2	PSM	1.6167	-5.30374	3.14681
CCTGCATCACTATCCC-1_2	TIL2	PSM	1.6167	-5.17204	3.07231
CTGCATCCATATCGGT-1_2	TIL2	PSM	1.6167	-5.3049	2.91003
GTTGCGGGTCAACACT-1_2	TIL2	PSM	1.6167	-5.33405	2.90374
AAGCATCGTGGTAACG-1_3	TIL3	PSM	1.6167	-5.2435	2.94091
AGCGTATCAAGTGTCT-1_3	TIL3	PSM	1.6167	-5.12681	3.01136
ATCACTTTCCTTTAGT-1_3	TIL3	PSM	1.61671	-5.08252	3.01728
CTTTCAATCCCACAGG-1_3	TIL3	PSM	1.61671	-5.46087	2.84279
GACTCAACATTGGGAG-1_3	TIL3	PSM	1.61671	-5.27063	2.92951
GATGGAGGTTGTTGTG-1_1	TIL1	PSM	1.62359	-5.39022	3.10739
TTGGTTTTCGCCATAA-1_3	TIL3	PSM	1.62536	-5.39171	3.11492
GCAACCGGTATAGCTC-1_1	TIL1	PSM	1.62953	-5.50365	2.95131
GTGAGTTGTGTGACCC-1_1	TIL1	PSM	1.6298	-5.40447	3.11866
GTAAGTCCAATGAGCG-1_1	TIL1	PSM	1.63345	-5.51443	2.95539
GTTACAGAGTGAACAT-1_2	TIL2	PSM	1.64192	-5.50431	3.02014
GATTGGTCACCAGCTG-1_2	TIL2	PSM	1.64257	-5.59719	2.86854
CCGGTGACACAAGTGG-1_1	TIL1	PSM	1.64495	-5.52499	3.0027
AGCGCCATCAGGAGAC-1_2	TIL2	PSM	1.64548	-5.30078	3.38058
CAGTGCGGTTTGTGGT-1_1	TIL1	PSM	1.64654	-5.56252	2.94888
GCAGCTGCAGCAGTGA-1_1	TIL1	PSM	1.64697	-5.46453	3.11516
TCATGGAGTGTCATCA-1_2	TIL2	PSM	1.64718	-5.35047	3.30708
TGGGCGTTCAACTACG-1_2	TIL2	PSM	1.64734	-5.43128	3.17282
AAACGCTTCTTACGGA-1_1	TIL1	PSM	1.64939	-5.43439	3.17924
GTTTGGATCTCGGTAA-1_2	TIL2	PSM	1.6553	-5.44827	3.18935
TTGGATGCAGTCTTCC-1_1	TIL1	PSM	1.66123	-5.38816	3.32338
GAATCGTGTGAGGCAT-1_1	TIL1	PSM	1.666	-5.55887	3.06488
TATCCTAGTCAGTTTG-1_2	TIL2	PSM	1.66708	-5.61833	2.97155
AGATCGTGTTGTGCCG-1_1	TIL1	PSM	1.67093	-5.37834	3.39455
AGGAATAAGCGACTGA-1_1	TIL1	PSM	1.67373	-5.63013	2.98937
GGGTTTAGTCCTCCAT-1_3	TIL3	PSM	1.67413	-5.62934	2.99295
TTAGTCTAGACATGCG-1_1	TIL1	PSM	1.67872	-5.644	2.99438
CTCTGGTAGAGCCATG-1_1	TIL1	PSM	1.67997	-5.49084	3.2575
GATGTTGAGAGCTGAC-1_1	TIL1	PSM	1.68036	-5.40084	3.41021
ATTCACTTCCGCGATG-1_1	TIL1	PSM	1.68069	-5.65598	2.98544
CAACGGCTCGGTTCAA-1_1	TIL1	PSM	1.68227	-5.65888	2.98949
TGCACGGTCAACCTCC-1_1	TIL1	PSM	1.68741	-5.48098	3.316
TACCGAAAGGTTCCGC-1_1	TIL1	PSM	1.68892	-5.57277	3.17104
ACCCAAACATGCAGCC-1_1	TIL1	PSM	1.68951	-5.48603	3.31943
ACTGCAAAGCCGTCGT-1_2	TIL2	PSM	1.69024	-5.65923	3.03391
TGGAGAGTCCGAAGGA-1_1	TIL1	PSM	1.69367	-5.43668	3.42538
ATTTCTGAGAGAATCT-1_1	TIL1	PSM	1.69547	-5.48132	3.36092
AAGCGTTCATTGCTTT-1_1	TIL1	PSM	1.69775	-5.5108	3.3245
GAGTGTTGTGTGGACA-1_2	TIL2	PSM	1.69851	-5.55149	3.26077
ATCCATTAGCAGCACA-1_1	TIL1	PSM	1.70206	-5.45536	3.44153
AGTACTGTCTATTCGT-1_2	TIL2	PSM	1.70359	-5.62529	3.16607
GAACACTGTCAACCTA-1_1	TIL1	PSM	1.70463	-5.54504	3.30607
GAGCCTGAGCTAGCCC-1_1	TIL1	PSM	1.71135	-5.55834	3.32179
TTGCATTCAGTCGTTA-1_1	TIL1	PSM	1.71468	-5.13266	3.21765
TGACAGTAGGAATGTT-1_3	TIL3	PSM	1.71872	-5.22161	3.29879
ACCCTCAAGGTCGTGA-1_2	TIL2	PSM	1.71874	-5.37029	3.67794
TGTGGCGAGATTAGAC-1_2	TIL2	PSM	1.72411	-5.40818	3.64495
AACCTTTAGTCACGAG-1_1	TIL1	PSM	1.72512	-5.49061	3.5128
CTCAACCTCCTTATAC-1_1	TIL1	PSM	1.73355	-5.58884	3.39616
AGACCCGAGGGACTGT-1_1	TIL1	PSM	1.7348	-5.51364	3.52896
GACACGCGTGACACGA-1_2	TIL2	PSM	1.73501	-5.51785	3.52311
GGGACAAGTCTGGTTA-1_3	TIL3	PSM	1.74555	-5.0459	3.17121
TCACACCGTCCTACAA-1_3	TIL3	PSM	1.75339	-5.39614	3.83041
GTCTGTCTCAAGGAGC-1_3	TIL3	PSM	1.75655	-5.5748	3.54953
CCTAACCGTACTCGAT-1_2	TIL2	PSM	1.75774	-5.57692	3.55274
GCCAGTGCAGCAATTC-1_1	TIL1	PSM	1.75875	-5.50625	3.67656
AGTCATGTCCCATAGA-1_2	TIL2	PSM	1.78954	-5.22572	3.36889
ATCGCCTTCTTCGCTG-1_1	TIL1	PSM	1.80504	-5.16146	3.32757
AAGTGAATCCCAGCGA-1_2	TIL2	PSM	1.80669	-5.11076	3.28503
TGTAACGAGACATCCT-1_1	TIL1	PSM	1.83731	-5.31691	3.49305
AGACACTCAGCTACAT-1_2	TIL2	PSM	1.84069	-4.96179	3.18743
TGCATCCGTCAGCTTA-1_1	TIL1	PSM	1.85566	-5.26088	3.46156
GTTCATTCAGAGATGC-1_3	TIL3	PSM	1.87524	-5.00227	3.25508
AGGGTGAAGAACCGCA-1_2	TIL2	PSM	1.89406	-4.96991	3.24462
GCATCTCGTTCAAGGG-1_2	TIL2	PSM	1.9253	-5.11815	3.40287
TTAGTCTGTGACACAG-1_1	TIL1	PSM	1.93337	-4.94577	3.26056
ATCGTCCGTCGGTACC-1_3	TIL3	PSM	1.94134	-5.04099	3.35084
GTGTGGCTCACGGGAA-1_2	TIL2	PSM	1.94521	-5.2213	3.51126
AGGGCTCAGACGTCGA-1_2	TIL2	PSM	1.95951	-5.30336	3.59604
GGGTGTCCAAATTGCC-1_1	TIL1	PSM	1.96468	-5.1878	3.50041
TACCGAAGTAGCTGTT-1_3	TIL3	PSM	2.01727	-4.90605	3.30482
CTACAGACAACATACC-1_1	TIL1	PSM	2.04305	-4.86073	3.28962
AATTTCCGTCCTACGG-1_1	TIL1	PSM	2.04822	-5.11793	3.51814
TGGGTTAGTGTGAATA-1_2	TIL2	PSM	2.08799	-5.03614	3.48436
GTAGTACTCCCTCTCC-1_2	TIL2	PSM	2.0961	-4.96751	3.4323
GACTCAAGTTGCATAC-1_2	TIL2	PSM	2.13339	-5.02534	3.51762
GTCCCATCAGAGTTGG-1_3	TIL3	PSM	2.1396	-5.20346	3.67833
CCTCCTCAGGAACGTC-1_1	TIL1	PSM	2.14377	-4.937	3.45055
CTGAGGCGTTGCATGT-1_3	TIL3	PSM	2.16157	-5.03517	3.55263
ACGTCCTAGGCGAAGG-1_2	TIL2	PSM	2.16177	-4.97007	3.49622
GCTGAATTCCGTGCGA-1_2	TIL2	PSM	2.16789	-4.98154	3.51194
TCGTGCTCAGAGATTA-1_1	TIL1	PSM	2.17618	-5.12949	3.64837
TCATGGAAGCTGTTCA-1_2	TIL2	PSM	2.18446	-4.90647	3.46222
AGATGCTAGGATGCGT-1_1	TIL1	PSM	2.19081	-5.1249	3.65812
ACACGCGAGACATCAA-1_1	TIL1	PSM	2.21439	-4.92193	3.50378
TACAGGTCATGCAGCC-1_1	TIL1	PSM	2.21845	-5.30428	3.84006
GACTCAAAGTATAGAC-1_3	TIL3	PSM	2.27148	-4.99827	3.62378
GAGTGTTCACCTGCGA-1_1	TIL1	PSM	2.30346	-5.06988	3.71609
TTTGGAGCAAGGTCTT-1_2	TIL2	PSM	2.49906	-6.12301	3.36403
CAACAGTTCCGATCTC-1_2	TIL2	PSM	2.50646	-6.10368	3.37602
TGATCAGTCCAGCAAT-1_1	TIL1	PSM	2.51636	-6.15331	3.31253
TATCGCCCAACCTATG-1_3	TIL3	PSM	2.52114	-6.27506	3.36711
TAATCTCTCTACGCAA-1_2	TIL2	PSM	2.52279	-6.21303	3.37878
GCATGATCAGAGGGTT-1_2	TIL2	PSM	2.5369	-6.12813	3.28776
TTTCCTCTCCTACGAA-1_1	TIL1	PSM	2.53807	-6.08722	3.27454
ATGGAGGAGTATGGCG-1_2	TIL2	PSM	2.53896	-6.00246	3.24841
ATTCTACGTCTGTCCT-1_2	TIL2	PSM	2.54511	-6.4196	3.37366
GGAGGATGTTCAAACC-1_1	TIL1	PSM	2.54876	-5.99105	3.23678
GAACTGTTCACTACTT-1_3	TIL3	PSM	2.55387	-6.0449	3.4427
GTGTGATGTAGATGTA-1_1	TIL1	PSM	2.55622	-5.95721	3.3253
ATTCCTAGTGAAGCTG-1_1	TIL1	PSM	2.56057	-6.19418	3.2877
TGTAGACGTACTAACC-1_1	TIL1	PSM	2.56073	-6.17201	3.28092
TTGGGTAAGTTCATGC-1_1	TIL1	PSM	2.56834	-6.13443	3.4463
CTGCAGGTCTGGCTGG-1_2	TIL2	PSM	2.56938	-6.06163	3.45892
CCTTCAGTCTCGTCAC-1_1	TIL1	PSM	2.57731	-5.92116	3.27106
CGGAGAATCATCGCAA-1_1	TIL1	PSM	2.5798	-5.89769	3.20828
ACAAGCTGTATCGCTA-1_2	TIL2	PSM	2.58178	-5.96969	3.42434
CTACCCAAGGTTACCT-1_2	TIL2	PSM	2.58584	-6.01692	3.21343
TACTTGTGTGTTCCTC-1_1	TIL1	PSM	2.58871	-5.91601	3.18081
ACTATTCTCCCGAGTG-1_3	TIL3	PSM	2.58929	-5.91936	3.29503
TGATGGTGTGCCTTCT-1_2	TIL2	PSM	2.59077	-6.18288	3.46597
TGTAACGAGCGTCTGC-1_3	TIL3	PSM	2.59393	-6.10831	3.48143
ATCGTCCTCGATACAC-1_1	TIL1	PSM	2.60771	-5.95467	3.44359
CTTAGGAAGACGACTG-1_3	TIL3	PSM	2.61143	-6.26405	3.47839
TGCTTGCTCAAGAAAC-1_1	TIL1	PSM	2.61336	-5.88795	3.26165
GGAGGATAGGTGCTTT-1_1	TIL1	PSM	2.62172	-6.10481	3.51569
GGCTTGGTCATGCCGG-1_1	TIL1	PSM	2.62753	-5.94304	3.15635
AGACAGGCAAACCGGA-1_2	TIL2	PSM	2.64425	-5.87544	3.12209
TAATCTCCACACGCCA-1_1	TIL1	PSM	2.65118	-6.08801	3.17992
GCTGAATGTTGCCGAC-1_1	TIL1	PSM	2.6514	-6.07556	3.17602
CAAGGGAGTTCACCGG-1_3	TIL3	PSM	2.65342	-6.33591	3.25227
GTGAGCCCAGTCTTCC-1_1	TIL1	PSM	2.6611	-5.85539	3.28273
TACGGGCGTATCAGCT-1_1	TIL1	PSM	2.66186	-5.85821	3.29284
ATCGCCTAGCTGGTGA-1_1	TIL1	PSM	2.66454	-6.22903	3.54829
TCCTGCAGTGATGGCA-1_2	TIL2	PSM	2.6723	-6.25117	3.21107
AACCATGAGCGTCAGA-1_2	TIL2	PSM	2.67362	-5.87645	3.61427
GGAAGTGGTCAGGTAG-1_1	TIL1	PSM	2.68223	-6.11509	3.58751
ATTTACCGTCACTCTC-1_2	TIL2	PSM	2.68375	-5.97143	3.11771
ATTCAGGAGACGCTCC-1_1	TIL1	PSM	2.68652	-6.09848	3.15343
GAAACCTAGGAAGTCC-1_2	TIL2	PSM	2.69334	-6.04961	3.6112
ACATGCAGTCTTTCAT-1_1	TIL1	PSM	2.69707	-6.04436	3.12838
AAGCATCGTGCTTATG-1_3	TIL3	PSM	2.69896	-5.97079	3.6303
CTCAGAATCTTTGCTA-1_1	TIL1	PSM	2.71252	-6.14924	3.14683
GGTGGCTCACATGGTT-1_2	TIL2	PSM	2.71399	-5.73212	3.05025
AGTTCGAGTTCTGAGT-1_1	TIL1	PSM	2.72401	-6.22799	3.16077
AAGTTCGCAAATGAGT-1_1	TIL1	PSM	2.7315	-5.96107	3.67131
TCGCTCACATGATAGA-1_1	TIL1	PSM	2.73488	-5.71374	2.99768
TCTATCAAGAGGGCGA-1_2	TIL2	PSM	2.74243	-5.86117	3.03549
ATTATCCCAACTGCCG-1_2	TIL2	PSM	2.74436	-6.07979	3.66841
CGTTAGATCCGCAAAT-1_3	TIL3	PSM	2.74558	-5.76142	3.00298
AGTCACAGTACAGTTC-1_3	TIL3	PSM	2.74688	-5.74036	3.15472
CAACAACCAAGTGGGT-1_3	TIL3	PSM	2.74756	-5.88057	3.56771
GACACGCCATGGTACT-1_1	TIL1	PSM	2.74912	-5.86359	3.52171
TATGTTCCAGCTTTGA-1_1	TIL1	PSM	2.75373	-5.99157	3.06507
TCACGCTAGCAGGCTA-1_3	TIL3	PSM	2.76007	-5.76464	3.25819
TTACCGCGTGTCCGGT-1_1	TIL1	PSM	2.76466	-5.77048	3.2865
ATCGTCCGTGTAACGG-1_2	TIL2	PSM	2.76985	-6.18882	3.11061
ATTCATCTCGCATTAG-1_3	TIL3	PSM	2.76987	-5.95486	3.71883
AACCCAACAGGCGAAT-1_1	TIL1	PSM	2.77018	-5.80027	2.99399
GCTGCAGTCGGCATCG-1_1	TIL1	PSM	2.77317	-6.05045	3.0664
GACTTCCCAGACAAGC-1_1	TIL1	PSM	2.77409	-5.77159	3.31279
TGTGGCGTCGTAGTCA-1_3	TIL3	PSM	2.77724	-5.99853	3.72097
ATTCTTGCATCAGTCA-1_1	TIL1	PSM	2.78005	-5.68197	3.06442
TCATCCGTCTGTGTGA-1_1	TIL1	PSM	2.78214	-5.80356	3.42623
TCCACGTGTGATCGTT-1_1	TIL1	PSM	2.78226	-5.86425	3.60456
GTCTCACTCCCTCGAT-1_3	TIL3	PSM	2.79407	-5.95545	3.7481
GTCAGCGTCCGATAGT-1_2	TIL2	PSM	2.80844	-5.7822	3.42779
CTGTGGGAGTTGCATC-1_1	TIL1	PSM	2.80928	-5.91438	3.77296
AACAGGGCAGACAATA-1_1	TIL1	PSM	2.80972	-6.14496	3.06405
GACTCAAAGATTGACA-1_3	TIL3	PSM	2.81375	-5.8577	2.97465
ACTATTCGTTTCACAG-1_2	TIL2	PSM	2.81477	-5.67844	3.13886
GCCTGTTCATTATGCG-1_2	TIL2	PSM	2.81736	-5.8141	3.7984
ATCGGATCACCAACAT-1_2	TIL2	PSM	2.823	-5.75656	2.93661
CCGGGTAAGGTGATAT-1_2	TIL2	PSM	2.82314	-6.26741	3.08945
TCAGGGCCAGAGGCTA-1_1	TIL1	PSM	2.83159	-5.77859	3.47374
GTAGGTTTCGCTCTCA-1_1	TIL1	PSM	2.83667	-5.73422	2.91846
AGTCACAGTCATGGCC-1_1	TIL1	PSM	2.84177	-6.08498	3.01922
TCATGAGCAGTTGTCA-1_1	TIL1	PSM	2.84685	-5.68029	2.89378
TTTCCTCGTTTGCAGT-1_1	TIL1	PSM	2.8474	-5.76719	2.91934
CTGTAGAAGTCGGCAA-1_3	TIL3	PSM	2.84884	-5.69699	3.27649
ACTTATCAGATTCGCT-1_2	TIL2	PSM	2.84975	-6.06355	3.0061
ATCCATTCACCTGAAT-1_1	TIL1	PSM	2.8499	-6.15234	2.95182
AAAGAACCAACACGTT-1_1	TIL1	PSM	2.84995	-6.12083	2.72934
TGCGGCAGTCGGCCTA-1_3	TIL3	PSM	2.85637	-6.14288	2.84442
AAGCCATTCGCTACGG-1_2	TIL2	PSM	2.8583	-5.68965	3.27805
GTAGATCAGGAGAGGC-1_1	TIL1	PSM	2.85886	-6.15124	2.88769
GCTTTCGGTAAGGTCG-1_1	TIL1	PSM	2.86224	-6.15017	2.85886
GAGTTTGCAACAAAGT-1_1	TIL1	PSM	2.87198	-5.80316	2.9095
CACTGGGCAGTCAGAG-1_1	TIL1	PSM	2.87231	-5.72196	2.88491
TCAAGACGTCAGGAGT-1_1	TIL1	PSM	2.87398	-6.16857	2.91462
TTGGGTATCCATGCAA-1_3	TIL3	PSM	2.87413	-5.66566	3.24633
GCTGGGTCAACGGTAG-1_1	TIL1	PSM	2.88	-6.05908	2.97941
AATGACCTCATCACCC-1_1	TIL1	PSM	2.88376	-5.75817	3.54122
TCATGGACACAAGCAG-1_3	TIL3	PSM	2.88703	-6.1706	2.84673
ATTACTCAGCAGCACA-1_2	TIL2	PSM	2.88845	-5.9176	2.92996
CGGGACTTCAGCTGTA-1_2	TIL2	PSM	2.88932	-5.66752	3.28886
TGTTACTGTTGTAGCT-1_2	TIL2	PSM	2.89134	-6.192	2.97043
TGGTTAGTCACAATGC-1_1	TIL1	PSM	2.89268	-5.78006	2.88523
GTTGTAGGTACGGGAT-1_1	TIL1	PSM	2.89349	-6.15738	2.71282
GATCCCTAGGTAATCA-1_1	TIL1	PSM	2.89451	-5.74772	2.87401
GTCGTTCGTAGCGTCC-1_3	TIL3	PSM	2.89526	-5.89907	2.9187
GGAGCAAAGCTGTTAC-1_3	TIL3	PSM	2.89563	-5.75708	3.567
CTGTCGTTCGCCGTGA-1_1	TIL1	PSM	2.89836	-6.1104	2.97937
TTAGGCACAGTCAGAG-1_1	TIL1	PSM	2.8986	-5.7399	3.52384
CCACGAGAGAGGTATT-1_2	TIL2	PSM	2.90563	-6.18969	2.99702
CCTCAGTGTCACAATC-1_1	TIL1	PSM	2.90869	-5.86678	2.89777
GGAATGGGTCTCAAGT-1_1	TIL1	PSM	2.91154	-6.20003	2.89987
AAGCATCGTGCCTGAC-1_1	TIL1	PSM	2.91163	-5.42565	5.19862
AAGGTAAGTAGAATGT-1_1	TIL1	PSM	2.91164	-5.56786	5.25926
AATAGAGGTCACCGCA-1_1	TIL1	PSM	2.91164	-5.53066	4.39523
AATGAAGAGACAGTCG-1_1	TIL1	PSM	2.91164	-5.70016	4.51442
ACAGAAAAGCTAAACA-1_1	TIL1	PSM	2.91164	-5.68673	4.01198
ACCCAAACAAGAGGTC-1_1	TIL1	PSM	2.91164	-5.6257	4.09415
AGACAGGTCGGTCAGC-1_1	TIL1	PSM	2.91164	-5.50365	5.00087
AGATGCTGTAGTCGGA-1_1	TIL1	PSM	2.91164	-5.65225	4.6242
AGCATCAGTAAGGCTG-1_1	TIL1	PSM	2.91164	-5.43223	5.21013
AGTAACCCATCCTTCG-1_1	TIL1	PSM	2.91164	-5.5557	4.44985
AGTTCGATCGAAGCCC-1_1	TIL1	PSM	2.91164	-5.67868	4.79736
ATACTTCCACCATTCC-1_1	TIL1	PSM	2.91164	-6.04372	4.26644
ATGACCACAGAACTCT-1_1	TIL1	PSM	2.91165	-5.72913	5.0102
ATGAGGGGTGAGAGGG-1_1	TIL1	PSM	2.91165	-5.85421	4.44977
ATGATCGTCGGTGTAT-1_1	TIL1	PSM	2.91165	-5.71931	4.78573
ATGGATCAGATCCCGC-1_1	TIL1	PSM	2.91165	-5.70279	4.70858
ATGGTTGCACATGTTG-1_1	TIL1	PSM	2.91165	-5.45245	4.82508
ATTCAGGCAAATGAGT-1_1	TIL1	PSM	2.91165	-5.5223	5.29709
CAACAGTCACAAGGTG-1_1	TIL1	PSM	2.91165	-5.62785	5.16625
CAAGAGGAGGATATGT-1_1	TIL1	PSM	2.91165	-5.36574	5.15695
CAAGGGAAGGCACAAC-1_1	TIL1	PSM	2.91165	-5.60251	4.84743
CACACAAGTGGCATCC-1_1	TIL1	PSM	2.91165	-5.34028	5.22286
CAGATCAAGGTACCTT-1_1	TIL1	PSM	2.91165	-5.34748	5.20718
CATCGGGGTTGTCCCT-1_1	TIL1	PSM	2.91166	-5.91183	4.17189
CCTTTGGCACAAATAG-1_1	TIL1	PSM	2.91166	-5.34109	5.23353
CCTTTGGTCGCCGAAC-1_1	TIL1	PSM	2.91166	-5.94028	4.61489
CGAATTGGTACGGCAA-1_1	TIL1	PSM	2.91166	-5.88871	4.34131
CGGAACCTCACCTCAC-1_1	TIL1	PSM	2.91166	-5.52004	4.38483
CGTAAGTGTTTAGACC-1_1	TIL1	PSM	2.91166	-5.40552	5.20736
CGTTGGGAGACGACGT-1_1	TIL1	PSM	2.91166	-5.948	4.04829
CTAGGTAAGAATGTTG-1_1	TIL1	PSM	2.91166	-5.57437	4.69779
CTCCATGCAGTGACCC-1_1	TIL1	PSM	2.91166	-5.89908	4.74478
GAAGGGTAGTAGCTCT-1_1	TIL1	PSM	2.91166	-5.74004	4.59927
GCCAGCAAGGTAAGAG-1_1	TIL1	PSM	2.91166	-5.57061	4.46326
GCTGGGTTCGTAGGGA-1_1	TIL1	PSM	2.91167	-5.96108	4.21905
GGGAGATGTTGGCTAT-1_1	TIL1	PSM	2.91167	-5.38483	5.01719
GTATTTCTCGTTCGCT-1_1	TIL1	PSM	2.91167	-5.55795	4.38813
GTTATGGAGTTGCGAG-1_1	TIL1	PSM	2.91167	-5.67365	5.08806
GTTCGCTGTGTCCGGT-1_1	TIL1	PSM	2.91167	-5.9489	3.82482
TAAGCCACAAGACAAT-1_1	TIL1	PSM	2.91167	-5.75358	4.19186
TAATCTCGTATGGGAC-1_1	TIL1	PSM	2.91167	-5.98853	4.29337
TACAACGGTAGAGGAA-1_1	TIL1	PSM	2.91167	-5.68157	4.3469
TACGGTATCCCTGTTG-1_1	TIL1	PSM	2.91167	-5.66607	4.92204
TCAATTCGTCGAATTC-1_1	TIL1	PSM	2.91167	-6.01371	4.37379
TCCAGAACAACTCATG-1_1	TIL1	PSM	2.91167	-5.66825	4.95633
TCCCAGTAGCTGTTAC-1_1	TIL1	PSM	2.91168	-5.58231	4.97182
TCCGATCAGCTGTGCC-1_1	TIL1	PSM	2.91168	-5.42617	4.58865
TCCGATCCACTTGGGC-1_1	TIL1	PSM	2.91168	-6.01295	4.52018
TCTAACTTCAGACCGC-1_1	TIL1	PSM	2.91168	-5.54392	5.03884
TGACGCGGTGATATAG-1_1	TIL1	PSM	2.91168	-5.69691	4.18601
TGCACGGCACCCTTGT-1_1	TIL1	PSM	2.91168	-5.6957	4.69562
TGCAGATCATTCTGTT-1_1	TIL1	PSM	2.91168	-5.6152	5.1375
TGCTTCGCAATAACCC-1_1	TIL1	PSM	2.91168	-5.72982	4.44032
TGCTTCGCATGGGAAC-1_1	TIL1	PSM	2.91168	-5.87942	4.79481
TGGTTAGCACGTTCGG-1_1	TIL1	PSM	2.91168	-6.07406	4.44605
TGTCAGAAGTCATTGC-1_1	TIL1	PSM	2.91168	-5.66412	4.39599
TGTGCGGGTGTATTGC-1_1	TIL1	PSM	2.91169	-5.55536	5.24318
TTGATGGGTAGTAAGT-1_1	TIL1	PSM	2.91169	-5.75065	4.98161
TTTCCTCCAGGTTCGC-1_1	TIL1	PSM	2.91169	-5.4653	5.35687
TTTGACTTCGCCGATG-1_1	TIL1	PSM	2.91169	-5.44371	5.25172
AACCATGAGCGTTGTT-1_2	TIL2	PSM	2.91169	-5.61749	4.81565
AAGACTCTCGAAGAAT-1_2	TIL2	PSM	2.91169	-5.89248	4.50853
AAGTACCCAATTGAAG-1_2	TIL2	PSM	2.91169	-6.04788	3.87689
AATAGAGGTGGTCTCG-1_2	TIL2	PSM	2.91169	-5.49713	5.20125
ACCAAACAGATAGTGT-1_2	TIL2	PSM	2.91169	-5.4709	5.00295
AGAACAACAGCGTTTA-1_2	TIL2	PSM	2.91169	-5.70021	4.3882
AGACTCATCAACACGT-1_2	TIL2	PSM	2.91169	-5.72108	4.57828
AGTGACTTCCCTCGTA-1_2	TIL2	PSM	2.9117	-5.78644	4.74291
AGTGCCGTCAACGAGG-1_2	TIL2	PSM	2.9117	-5.61067	4.5937
ATTCCCGAGCGACTGA-1_2	TIL2	PSM	2.9117	-5.49075	4.97283
CACTGGGCAAAGACGC-1_2	TIL2	PSM	2.9117	-5.94251	4.67562
CATCGCTTCTACACAG-1_2	TIL2	PSM	2.9117	-5.76599	4.91862
CCAATGATCCTTGAAG-1_2	TIL2	PSM	2.9117	-5.63376	4.08466
CCGATCTTCCTACTGC-1_2	TIL2	PSM	2.9117	-6.10972	4.28714
CCGTGAGTCTAGGCCG-1_2	TIL2	PSM	2.9117	-5.49596	4.96237
CGAAGGAAGTCAGAGC-1_2	TIL2	PSM	2.9117	-5.50267	4.85519
CGAGAAGGTAGTCGGA-1_2	TIL2	PSM	2.9117	-5.81918	4.12271
CGCATAAAGAGCTGCA-1_2	TIL2	PSM	2.9117	-5.64516	5.13806
CGGGTGTAGGGAGTGG-1_2	TIL2	PSM	2.91171	-5.74934	4.20109
CTACGGGAGCTGAAGC-1_2	TIL2	PSM	2.91171	-5.7862	4.92685
CTGCCATTCGCAAGAG-1_2	TIL2	PSM	2.91171	-5.70274	4.86922
CTGCCATTCGTTCAGA-1_2	TIL2	PSM	2.91171	-6.07703	4.4448
GACTCTCTCTCGACCT-1_2	TIL2	PSM	2.91171	-6.09472	4.39104
GAGCCTGGTAGACGTG-1_2	TIL2	PSM	2.91171	-6.06246	3.83581
GAGCCTGTCTGAGTCA-1_2	TIL2	PSM	2.91171	-5.81382	4.40415
GATCCCTTCGACATCA-1_2	TIL2	PSM	2.91171	-6.06182	3.95165
GATCGTAAGCGCACAA-1_2	TIL2	PSM	2.91171	-6.00379	3.95244
GATGACTAGGTCATAA-1_2	TIL2	PSM	2.91171	-5.80539	4.22383
GATGGAGGTGAGTTTC-1_2	TIL2	PSM	2.91171	-5.41961	4.656
GCATGATCAATCGCCG-1_2	TIL2	PSM	2.91172	-6.01421	4.03265
GCGAGAATCCGTATGA-1_2	TIL2	PSM	2.91172	-5.81028	4.55138
GGCGTCAAGGCACAAC-1_2	TIL2	PSM	2.91172	-5.77726	4.84921
GGGACTCCATGTGGTT-1_2	TIL2	PSM	2.91172	-5.76564	4.37671
GGGAGTATCGTGTTCC-1_2	TIL2	PSM	2.91172	-5.65669	4.32134
GGGTCACAGTCAATCC-1_2	TIL2	PSM	2.91172	-5.97748	3.89622
GGTGTTACATGGGATG-1_2	TIL2	PSM	2.91172	-5.92796	4.15927
GTAATGCCACTGATTG-1_2	TIL2	PSM	2.91172	-5.6929	4.27754
GTGCACGGTACTCCGG-1_2	TIL2	PSM	2.91172	-6.08223	4.09216
GTGGTTAAGCCATGCC-1_2	TIL2	PSM	2.91172	-5.53246	4.82414
GTTCCGTTCACTACTT-1_2	TIL2	PSM	2.91173	-5.88201	4.26032
TAGGAGGAGCTGTGCC-1_2	TIL2	PSM	2.91173	-5.42903	4.8965
TCATGAGTCCCGAAAT-1_2	TIL2	PSM	2.91173	-5.66944	4.37736
TCCATGCTCTTTCCAA-1_2	TIL2	PSM	2.91173	-5.9316	4.4475
TGAGGGAGTACGAGTG-1_2	TIL2	PSM	2.91173	-6.03394	4.38806
TGGGAGACAACGATTC-1_2	TIL2	PSM	2.91173	-5.48493	4.76319
TGGGCTGCAAACTCTG-1_2	TIL2	PSM	2.91173	-5.87528	4.33536
TTCCACGCATAAGCAA-1_2	TIL2	PSM	2.91173	-5.78098	3.91654
TTCTTGACAAATGGCG-1_2	TIL2	PSM	2.91173	-5.63067	4.5736
TTTACCAGTTGCGGCT-1_2	TIL2	PSM	2.91173	-5.99131	4.20385
TTTCAGTAGACTTGTC-1_2	TIL2	PSM	2.91173	-5.73162	4.05238
AACGTCAAGTCCCTAA-1_3	TIL3	PSM	2.91174	-5.8842	4.71444
ACCTACCGTAGTCGGA-1_3	TIL3	PSM	2.91174	-5.43558	4.63111
AGGTCTATCACCGACG-1_3	TIL3	PSM	2.91174	-6.06102	4.14011
ATCCATTTCGACGCGT-1_3	TIL3	PSM	2.91174	-5.67147	4.96555
ATTCACTCAATTGGTC-1_3	TIL3	PSM	2.91174	-6.03632	4.23596
ATTGGGTGTAAGGAGA-1_3	TIL3	PSM	2.91174	-6.01282	3.88142
CGTAAGTGTATGATCC-1_3	TIL3	PSM	2.91174	-5.86705	4.01817
GACACGCCACTGGAAG-1_3	TIL3	PSM	2.91174	-5.58521	4.99694
GAGTCATGTTGGTGTT-1_3	TIL3	PSM	2.91174	-5.6254	4.65801
GGAGGTATCACCCATC-1_3	TIL3	PSM	2.91174	-5.74313	4.92839
GTCACGGGTAGCTGCC-1_3	TIL3	PSM	2.91174	-5.95648	4.53229
GTCGTAAAGTAAAGCT-1_3	TIL3	PSM	2.91175	-5.54059	5.17822
TAACGACAGAGCTGCA-1_3	TIL3	PSM	2.91175	-5.85122	4.70791
TTTAGTCTCACAGTGT-1_3	TIL3	PSM	2.91175	-5.81258	4.27863
GTAGAGGAGCATGATA-1_2	TIL2	PSM	2.91427	-6.12196	4.34942
TACCTGCGTGGTAATA-1_1	TIL1	PSM	2.92094	-6.02606	2.93519
GTATTTCGTCACTTCC-1_1	TIL1	PSM	2.92131	-6.07008	2.94807
CACTTCGTCAACTTTC-1_1	TIL1	PSM	2.92291	-5.94737	2.90998
TGAATCGTCAGGAAGC-1_3	TIL3	PSM	2.92446	-6.01822	2.92989
GGCTGTGCATCAGCTA-1_1	TIL1	PSM	2.92466	-5.77882	3.70166
TATCGCCCATGTTCGA-1_1	TIL1	PSM	2.92846	-6.22815	2.99157
TCCTGCACAAGCGCTC-1_1	TIL1	PSM	2.92859	-5.70844	3.5048
AGTTCGACATCTATCT-1_1	TIL1	PSM	2.92991	-5.70365	3.49396
CTATCCGTCGACCATA-1_2	TIL2	PSM	2.92998	-5.65362	3.34737
GGGCCATTCAGCACCG-1_1	TIL1	PSM	2.93371	-6.19761	2.74312
TCACTCGCAGGACAGT-1_1	TIL1	PSM	2.9366	-6.13349	3.75467
TCATGAGCACGCAAAG-1_1	TIL1	PSM	2.93885	-6.218	2.8545
CCTGCATAGAGAGTGA-1_1	TIL1	PSM	2.94108	-6.13939	3.84015
CTATCTAAGTAACGTA-1_2	TIL2	PSM	2.94215	-5.64598	3.35467
TGTTACTCAATACCTG-1_1	TIL1	PSM	2.94288	-5.6601	3.39787
ACCTACCGTTCTTCAT-1_1	TIL1	PSM	2.94452	-6.14113	3.74579
CTGTGGGGTCGAAGCA-1_1	TIL1	PSM	2.94481	-6.13086	2.85726
GACCCTTCAGAGGCTA-1_1	TIL1	PSM	2.94481	-5.95701	2.86359
GGAGGATGTCTGTCAA-1_1	TIL1	PSM	2.94481	-5.84815	2.81118
TCAGTTTAGCAAATCA-1_2	TIL2	PSM	2.94481	-5.9214	2.79278
CCCTCAATCTTCGACC-1_3	TIL3	PSM	2.94481	-6.09705	2.76273
TACGGGCGTTTGGCTA-1_3	TIL3	PSM	2.94481	-6.03798	2.77059
TGCGGGTAGGAGTACC-1_3	TIL3	PSM	2.94481	-6.10013	2.89269
ACGTCCTTCCCAACTC-1_2	TIL2	PSM	2.96483	-6.23082	2.78127
GACGCTGTCCTCTAGC-1_1	TIL1	PSM	2.97053	-5.68077	3.52605
CGTAGTACAGTCCGTG-1_1	TIL1	PSM	2.97123	-6.1748	4.16898
ATCAGGTCAGCTATTG-1_2	TIL2	PSM	2.97332	-6.27384	3.03117
CGATCGGAGCCTCTTC-1_2	TIL2	PSM	2.98228	-6.18626	4.20334
TAGCACAGTCACCGCA-1_3	TIL3	PSM	2.99837	-5.67472	3.57628
CCTGTTGGTGTCGCTG-1_1	TIL1	PSM	3.00164	-5.59495	3.9338
CGGACACCAAGACGGT-1_1	TIL1	PSM	3.00164	-5.65543	3.56628
GGTAGAGGTTCGGCTG-1_1	TIL1	PSM	3.00164	-5.55304	3.61925
TCTGGCTTCGGTCGGT-1_1	TIL1	PSM	3.00164	-5.61613	3.50596
TTAGGGTTCTCGTTTA-1_1	TIL1	PSM	3.00164	-5.55207	3.83724
ATACCTTGTGGGATTG-1_2	TIL2	PSM	3.00164	-5.44272	4.07111
CAATGACGTCATTCCC-1_2	TIL2	PSM	3.00164	-5.61508	3.54713
TCTTCCTGTGTCATCA-1_2	TIL2	PSM	3.00164	-5.60383	3.67229
TGAGACTGTGGATCAG-1_2	TIL2	PSM	3.00165	-5.63686	3.81956
TCTTAGTGTAGCGCCT-1_2	TIL2	PSM	3.00453	-6.31388	3.11688
CCGCAAGGTGTCCATA-1_1	TIL1	PSM	3.00876	-6.3075	3.0453
CCTGTTGTCGCCTTGT-1_1	TIL1	PSM	3.01301	-6.26117	2.69181
GCATGATTCTATCGGA-1_1	TIL1	PSM	3.01468	-6.21565	4.06293
GTTAGACTCCATTGTT-1_2	TIL2	PSM	3.01544	-6.21938	4.23329
TCCCAGTGTAACGGTG-1_1	TIL1	PSM	3.01702	-6.21496	3.89227
AGGTAGGAGGACAACC-1_2	TIL2	PSM	3.01939	-6.29975	2.92362
TATACCTTCGCTTGAA-1_2	TIL2	PSM	3.0208	-6.221	4.02509
TGGTGATCATATGAAG-1_3	TIL3	PSM	3.02347	-6.28182	2.77155
CTGAATGTCGTAGGGA-1_3	TIL3	PSM	3.02357	-6.22244	3.9518
GAAGGACTCGCCCAGA-1_2	TIL2	PSM	3.03812	-6.23234	3.70051
CTTCTCTTCGGAGTGA-1_2	TIL2	PSM	3.04326	-6.23794	3.73166
GGCTGTGCACCTATCC-1_2	TIL2	PSM	3.04565	-6.24125	3.78612
CCATAAGTCCTTATCA-1_2	TIL2	PSM	3.04723	-6.31094	2.82721
GGGCGTTCAGCGACCT-1_3	TIL3	PSM	3.04982	-6.24784	3.92859
ATTTCACCAAATTGCC-1_1	TIL1	PSM	3.05098	-6.24777	3.85964
ACTGTGAGTCCTTAAG-1_2	TIL2	PSM	3.05775	-6.25006	3.61054
CCTCCTCGTAGACACG-1_1	TIL1	PSM	3.05921	-6.31382	2.77202
CGCAGGTCATCATCCC-1_2	TIL2	PSM	3.06571	-6.26044	3.75599
GATTTCTGTATGGTAA-1_2	TIL2	PSM	3.06644	-6.34888	2.97371
AGTCACAAGCATAGGC-1_1	TIL1	PSM	3.08559	-6.34592	2.83216
CCAATGAAGGTTCCAT-1_2	TIL2	PSM	3.094	-6.28742	3.70893
GAGTTGTAGCGACAGT-1_3	TIL3	PSM	3.09649	-6.38497	3.03887
TGGTGATTCAAGAAAC-1_2	TIL2	PSM	3.10671	-6.29977	3.7004
CATGGTATCTGAATGC-1_1	TIL1	PSM	3.10735	-6.40845	3.13599
AACCCAATCCGGACGT-1_2	TIL2	PSM	3.10951	-6.30661	3.93459
CAGCCAGGTAGTCCTA-1_1	TIL1	PSM	3.11017	-6.38221	2.93322
GGTAATCTCACCACAA-1_2	TIL2	PSM	3.12732	-6.37702	2.78863
TCTCACGAGATTGCGG-1_1	TIL1	PSM	3.13067	-6.42564	3.11042
GCGTGCAGTAGTATAG-1_1	TIL1	PSM	3.14334	-6.43253	3.07911
GAGTCTACAACGTTAC-1_1	TIL1	PSM	3.15077	-6.41801	2.92996
GGAATGGTCACCGGGT-1_3	TIL3	PSM	3.15241	-6.41509	2.89908
GTCCCATTCAGGAAGC-1_3	TIL3	PSM	3.16403	-6.35523	3.64998
GAGCTGCAGCCTCTGG-1_2	TIL2	PSM	3.17289	-6.44702	2.99514
GGTTGTACAATTTCGG-1_2	TIL2	PSM	3.17422	-6.3662	3.70469
AAGTCGTTCACTGGGC-1_1	TIL1	PSM	3.17783	-6.44629	2.95894
AGGAGGTCATGTGTCA-1_1	TIL1	PSM	3.17813	-6.4072	2.68143
CTCAACCGTGGACTGA-1_1	TIL1	PSM	3.18295	-6.41536	2.70854
CGGGTCATCGTAGAGG-1_2	TIL2	PSM	3.18785	-6.42099	2.71743
CAGTGCGGTGTCCATA-1_2	TIL2	PSM	3.18795	-6.38102	3.77977
TGGGAAGTCGGCTTGG-1_2	TIL2	PSM	3.20248	-6.39711	3.88327
ATTATCCCACGCTTAA-1_1	TIL1	PSM	3.2107	-6.40241	3.72443
AAGTACCAGGAAGTCC-1_3	TIL3	PSM	3.21184	-6.46079	2.84693
TGATTTCGTCCCGCAA-1_3	TIL3	PSM	3.22013	-6.41245	3.76865
CATCAAGGTGGACTAG-1_1	TIL1	PSM	3.22227	-6.44834	2.69344
GTATTGGTCTAACGGT-1_2	TIL2	PSM	3.22438	-6.41778	3.83455
GATCACAAGCCATTTG-1_2	TIL2	PSM	3.22632	-6.41889	3.78889
CCGCAAGAGAATAACC-1_2	TIL2	PSM	3.22735	-6.42057	3.82726
GAGTTACTCCGCGATG-1_2	TIL2	PSM	3.22759	-6.41451	3.46719
TGTGGCGTCATGAGGG-1_1	TIL1	PSM	3.24014	-6.47422	2.76334
GAAGCCCTCATGAAAG-1_1	TIL1	PSM	3.24935	-6.48009	2.74676
CGGCAGTCACAGTGTT-1_1	TIL1	PSM	3.25709	-6.54227	3.13644
TCACGGGAGACGCCCT-1_1	TIL1	PSM	3.26874	-6.45706	3.58705
CAGATCAGTCCCACGA-1_3	TIL3	PSM	3.27463	-6.54746	3.06255
AAGAACAGTTGCCAAT-1_1	TIL1	PSM	3.28198	-6.49576	2.65173
AAACGCTAGGTCCCGT-1_1	TIL1	PSM	3.67242	-7.70734	3.32569
AAAGGGCCAGACTCTA-1_1	TIL1	PSM	3.67242	-7.39898	3.10759
AAAGTCCCACAACGAG-1_1	TIL1	PSM	3.67242	-7.73312	3.28173
AAATGGACACGCCAGT-1_1	TIL1	PSM	3.67242	-7.08952	3.12035
AAATGGATCGTTATCT-1_1	TIL1	PSM	3.67242	-7.71354	2.90452
AACAGGGGTACTTCCC-1_1	TIL1	PSM	3.67242	-7.67509	2.98063
AACTTCTTCAAACCCA-1_1	TIL1	PSM	3.67242	-7.72145	3.24948
AATGGAATCGACCACG-1_1	TIL1	PSM	3.67242	-7.47871	3.43752
ACATCGATCGCATAGT-1_1	TIL1	PSM	3.67243	-7.79936	3.0644
ACATTTCCAAGATGGC-1_1	TIL1	PSM	3.67243	-7.71884	3.16389
ACCATTTGTGCAACGA-1_1	TIL1	PSM	3.67243	-7.26105	2.98326
ACGGAAGGTCTAGGCC-1_1	TIL1	PSM	3.67243	-7.41722	2.72762
ACTGCAAAGGCTCTCG-1_1	TIL1	PSM	3.67243	-7.57981	3.54805
ACTTCGCAGTCGAGGT-1_1	TIL1	PSM	3.67243	-7.37098	3.24821
AGATCCAGTATAGGAT-1_1	TIL1	PSM	3.67243	-7.67884	3.20233
AGCGCCAAGCTGGAGT-1_1	TIL1	PSM	3.67243	-7.62199	3.13235
AGGATCTCAATAGTCC-1_1	TIL1	PSM	3.67243	-7.11767	3.42132
AGGGCCTAGCCTATCA-1_1	TIL1	PSM	3.67243	-7.62327	3.53581
AGGTTGTGTCCAGCCA-1_1	TIL1	PSM	3.67243	-7.84697	2.35298
AGTAACCGTAGCTTAC-1_1	TIL1	PSM	3.67244	-7.73072	3.23109
ATACCGATCTGTGCGG-1_1	TIL1	PSM	3.67244	-7.2433	3.44045
ATGCCTCGTTAGGGTG-1_1	TIL1	PSM	3.67244	-7.64298	2.534
ATGTCCCAGGTCCCTG-1_1	TIL1	PSM	3.67244	-7.76837	2.54811
ATTCACTCAAATCCCA-1_1	TIL1	PSM	3.67244	-7.55918	3.51398
ATTCTTGTCTTCCACG-1_1	TIL1	PSM	3.67244	-7.56218	3.03145
CAATACGTCAAGAGTA-1_1	TIL1	PSM	3.67244	-7.61495	3.44905
CAGATTGCAAAGGTTA-1_1	TIL1	PSM	3.67244	-7.40311	2.91889
CAGCAGCAGAATTGTG-1_1	TIL1	PSM	3.67244	-7.68412	3.17811
CAGGGCTAGCGTCTGC-1_1	TIL1	PSM	3.67244	-7.64069	3.54359
CAGTTAGGTCAAATCC-1_1	TIL1	PSM	3.67244	-7.66984	3.3354
CATCCCACAGTCAGCC-1_1	TIL1	PSM	3.67245	-7.3041	3.42503
CATGCCTTCGGCTTGG-1_1	TIL1	PSM	3.67245	-7.13802	3.47972
CATTCATCAGTACTAC-1_1	TIL1	PSM	3.67245	-7.07574	3.33721
CATTCATTCGGTCGAC-1_1	TIL1	PSM	3.67245	-7.61679	3.36949
CATTGTTCAGCTAACT-1_1	TIL1	PSM	3.67245	-7.06881	3.00966
CATTTCATCGTCAACA-1_1	TIL1	PSM	3.67245	-7.76142	2.48047
CCATCACAGAAATCCA-1_1	TIL1	PSM	3.67245	-7.51773	3.30601
CCTATCGGTGAATGAT-1_1	TIL1	PSM	3.67245	-7.1241	2.88512
CCTCAGTAGAACGCGT-1_1	TIL1	PSM	3.67245	-7.64269	3.36365
CGATGGCAGTGCACCC-1_1	TIL1	PSM	3.67245	-7.69861	3.14272
CGCCATTAGAAGTCTA-1_1	TIL1	PSM	3.67245	-7.3007	3.55971
CGGAATTGTCGTTGGC-1_1	TIL1	PSM	3.67246	-7.23336	3.45736
CTACGGGTCAATCGGT-1_1	TIL1	PSM	3.67246	-7.63784	3.28812
CTATCTACAATAGGGC-1_1	TIL1	PSM	3.67246	-7.53385	3.55219
CTCAAGATCAACACCA-1_1	TIL1	PSM	3.67246	-7.15177	3.2973
CTCAGGGGTCGCCTAG-1_1	TIL1	PSM	3.67246	-7.29337	2.6949
CTCATTATCATCCTGC-1_1	TIL1	PSM	3.67246	-7.76264	3.15559
CTGCATCCAGATTAAG-1_1	TIL1	PSM	3.67246	-7.54891	3.01158
GAAACCTTCCGCAACG-1_1	TIL1	PSM	3.67246	-7.0828	2.80485
GACTTCCAGTCTCCTC-1_1	TIL1	PSM	3.67246	-7.59898	3.0576
GAGAGGTTCGCCGAGT-1_1	TIL1	PSM	3.67246	-7.70883	3.0938
GAGTTACAGTGAGCCA-1_1	TIL1	PSM	3.67246	-7.21395	3.52948
GATCCCTCATCGGCCA-1_1	TIL1	PSM	3.67247	-6.98751	2.94036
GCATCGGGTACGCTTA-1_1	TIL1	PSM	3.67247	-7.61359	3.32515
GCATTAGAGGAAGTCC-1_1	TIL1	PSM	3.67247	-6.9798	2.90245
GCCATGGCACACCTGG-1_1	TIL1	PSM	3.67247	-7.8573	3.13717
GCCTGTTCAAACGGCA-1_1	TIL1	PSM	3.67247	-7.59486	3.29264
GGAATCTCAGCTCATA-1_1	TIL1	PSM	3.67247	-7.8114	2.96886
GGGCTACAGATGAATC-1_1	TIL1	PSM	3.67247	-7.7388	2.87911
GGTAGAGTCCAAACCA-1_1	TIL1	PSM	3.67247	-7.50022	3.41359
GGTGTTACAGAATGTA-1_1	TIL1	PSM	3.67247	-7.64819	2.6137
GTAACCAAGGTCGTGA-1_1	TIL1	PSM	3.67247	-7.64181	3.33492
GTAGGAGTCGCCTTGT-1_1	TIL1	PSM	3.67247	-7.67794	2.4695
GTCAAGTAGGTTCATC-1_1	TIL1	PSM	3.67248	-7.77741	2.34501
GTCACTCAGTGATAAC-1_1	TIL1	PSM	3.67248	-7.56847	2.56217
GTCGTAAGTCATCGCG-1_1	TIL1	PSM	3.67248	-7.73654	2.57637
GTCTAGATCGTGGCTG-1_1	TIL1	PSM	3.67248	-7.73884	2.98068
GTGAGCCAGAGCTGAC-1_1	TIL1	PSM	3.67248	-7.49982	3.0593
GTGGAAGCAAATGAAC-1_1	TIL1	PSM	3.67248	-7.21253	3.23776
GTGGAAGGTATCCCTC-1_1	TIL1	PSM	3.67248	-7.57218	3.27878
GTGGAGAAGTTTGCTG-1_1	TIL1	PSM	3.67248	-7.53691	3.2069
GTGGCGTAGACAACAT-1_1	TIL1	PSM	3.67248	-7.75146	3.38736
GTGGTTAAGCTCGACC-1_1	TIL1	PSM	3.67248	-7.55101	2.9591
GTGTCCTTCTTTACAC-1_1	TIL1	PSM	3.67248	-7.66075	2.9241
TAAGCACAGATGCTAA-1_1	TIL1	PSM	3.67249	-7.07503	3.35755
TAATTCCAGTCTAGAA-1_1	TIL1	PSM	3.67249	-7.2308	3.05755
TACACCCAGATGGCAC-1_1	TIL1	PSM	3.67249	-7.66621	3.29093
TACCCACTCTGGTGGC-1_1	TIL1	PSM	3.67249	-7.04081	2.7949
TACCTCGTCGTCGCTT-1_1	TIL1	PSM	3.67249	-7.67003	3.11369
TACCTGCGTGGGAGAG-1_1	TIL1	PSM	3.67249	-7.84479	3.05747
TACGGTAAGACTGTTC-1_1	TIL1	PSM	3.67249	-7.30838	3.35288
TATACCTGTCGATTAC-1_1	TIL1	PSM	3.67249	-7.48989	3.4322
TATGTTCAGAGCTTTC-1_1	TIL1	PSM	3.67249	-7.67231	2.45073
TCACAAGCACGGAAGT-1_1	TIL1	PSM	3.67249	-7.24095	3.22466
TCACACCAGTCAGAGC-1_1	TIL1	PSM	3.67249	-7.46969	3.19021
TCACTATCATGGGAAC-1_1	TIL1	PSM	3.6725	-7.2554	2.92334
TCATTGTTCACTCTTA-1_1	TIL1	PSM	3.6725	-7.69573	3.18822
TGAGGAGCAGTATGAA-1_1	TIL1	PSM	3.6725	-7.64364	3.60668
TGATGCAAGCGACTAG-1_1	TIL1	PSM	3.6725	-7.34263	3.55374
TGCATCCCACCTGATA-1_1	TIL1	PSM	3.6725	-7.73535	3.12045
TGCATGAAGGTCTACT-1_1	TIL1	PSM	3.6725	-7.58647	3.05157
TGGAGGACAAGACCTT-1_1	TIL1	PSM	3.6725	-7.77863	3.02323
TGTGCGGGTACTCAAC-1_1	TIL1	PSM	3.6725	-7.70342	3.4333
TGTTTGTAGAAGTCCG-1_1	TIL1	PSM	3.6725	-7.78889	3.22607
TTACCGCTCGTGGGTC-1_1	TIL1	PSM	3.6725	-7.57776	3.10957
TTATTGCAGCTACTGT-1_1	TIL1	PSM	3.6725	-7.71398	3.29969
TTCCTAATCCCAAGCG-1_1	TIL1	PSM	3.67251	-7.49754	2.95316
TTCTAACTCTTAGCAG-1_1	TIL1	PSM	3.67251	-7.74775	2.97485
TTTCATGAGCGTGCTC-1_1	TIL1	PSM	3.67251	-7.2628	2.69471
TTTGACTGTTTCGATG-1_1	TIL1	PSM	3.67251	-7.77191	2.93317
AACAAAGTCACCTTGC-1_2	TIL2	PSM	3.67251	-7.72097	2.92825
AACGTCATCTGTAACG-1_2	TIL2	PSM	3.67251	-7.41771	3.12698
AGAAATGAGGCCTTGC-1_2	TIL2	PSM	3.67251	-7.40014	3.24729
AGACACTGTCGATTAC-1_2	TIL2	PSM	3.67251	-7.72208	2.47859
ATACCTTCAAATTGGA-1_2	TIL2	PSM	3.67251	-7.77914	3.34022
CAATTTCCATGCCATA-1_2	TIL2	PSM	3.67251	-7.32255	3.3028
CCTAAGATCGCTAATG-1_2	TIL2	PSM	3.67251	-7.55224	2.61467
CCTATCGTCGGCATCG-1_2	TIL2	PSM	3.67252	-7.3131	3.37559
CCTCACACAAGTTTGC-1_2	TIL2	PSM	3.67252	-7.52643	2.52566
CCTCTAGCAACTACGT-1_2	TIL2	PSM	3.67252	-7.14887	3.50374
CTCCTCCAGCGCCATC-1_2	TIL2	PSM	3.67252	-7.59147	2.64772
GCACGTGGTATCACCA-1_2	TIL2	PSM	3.67252	-7.68484	2.87093
GGTTGTAAGCCTTCTC-1_2	TIL2	PSM	3.67252	-7.16136	3.28303
TACAACGAGGTATAGT-1_2	TIL2	PSM	3.67252	-7.52103	2.62878
TACACCCCAGAGTCAG-1_2	TIL2	PSM	3.67252	-7.65946	2.60929
TAGATCGGTGACTAAA-1_2	TIL2	PSM	3.67252	-7.08264	2.78001
TATTCCAGTGTCTTAG-1_2	TIL2	PSM	3.67252	-7.68629	2.41302
TCATCATGTAAGCAAT-1_2	TIL2	PSM	3.67252	-7.59482	2.71734
TCCGAAACACTATCCC-1_2	TIL2	PSM	3.67253	-7.69042	2.46896
TCTATCAGTGCATACT-1_2	TIL2	PSM	3.67253	-7.66216	2.50499
TGAGACTCAATTTCTC-1_2	TIL2	PSM	3.67253	-7.39331	3.59591
TGATGGTCACGACGTC-1_2	TIL2	PSM	3.67253	-7.66012	2.55909
TGCTCGTTCGAACGGA-1_2	TIL2	PSM	3.67253	-7.64213	2.63378
TGCTGAATCTTCACAT-1_2	TIL2	PSM	3.67253	-7.30025	3.52515
TGTCAGAGTGGAGGTT-1_2	TIL2	PSM	3.67253	-7.06694	2.95341
AAACGCTGTATCACGT-1_3	TIL3	PSM	3.67253	-7.83287	2.93414
AACAAGACATCGCCTT-1_3	TIL3	PSM	3.67253	-7.31165	3.28057
ATTTACCAGTATAGAC-1_3	TIL3	PSM	3.67253	-7.63394	3.0766
CACATGACAAGATGGC-1_3	TIL3	PSM	3.67254	-7.69182	2.54554
CATGGTACACTTGACA-1_3	TIL3	PSM	3.67254	-7.37006	3.33057
CCACTTGTCTGCACCT-1_3	TIL3	PSM	3.67254	-7.34312	3.41946
CCGTTCACAGGTTACT-1_3	TIL3	PSM	3.67254	-7.22257	2.89894
CCTATCGTCCGGACTG-1_3	TIL3	PSM	3.67254	-7.2096	2.9238
CCTTGTGCATTCACAG-1_3	TIL3	PSM	3.67254	-7.68142	2.89617
GACTCTCCAGGGAATC-1_3	TIL3	PSM	3.67254	-7.48537	2.6288
GCCAGTGGTCCACAGC-1_3	TIL3	PSM	3.67254	-7.74032	2.99698
GGTGTCGCAGAGGAAA-1_3	TIL3	PSM	3.67254	-7.2559	2.98418
GTAGATCTCCGTTTCG-1_3	TIL3	PSM	3.67254	-7.29431	2.7144
TCTTTGACACACCGAC-1_3	TIL3	PSM	3.67254	-7.54196	2.93617
TGAGCGCAGCCGCTTG-1_3	TIL3	PSM	3.67255	-7.70331	3.00422
TGGGATTTCGTAACTG-1_3	TIL3	PSM	3.67255	-7.20667	2.98168
TTACGCCTCCAACTAG-1_3	TIL3	PSM	3.67255	-7.27945	2.69188
TTACGTTCAACGGCTC-1_3	TIL3	PSM	3.67255	-7.66708	2.57654
GAGGGTACATACAGCT-1_3	TIL3	Determination.Front	3.67353	-7.29165	2.61605
CGTTCTGTCTAGTACG-1_1	TIL1	PSM	3.6741	-6.96205	2.81957
AACAGGGAGCGTGTCC-1_1	TIL1	PSM	3.67642	-7.43042	2.5188
TGATTCTTCAATCTCT-1_1	TIL1	PSM	3.67766	-7.51894	2.45901
TGGATGTGTACACGCC-1_1	TIL1	PSM	3.68218	-7.68681	2.33759
TCCTCGATCGCAATTG-1_2	TIL2	PSM	3.68238	-7.17333	2.65718
AAACCCACAACCGACC-1_1	TIL1	PSM	3.68263	-7.60059	3.94987
AAAGGATGTAGCTTAC-1_1	TIL1	PSM	3.68263	-6.23724	4.56019
AAAGGTAGTGATACAA-1_1	TIL1	PSM	3.68263	-7.43263	4.38739
AAAGGTATCGCCAGTG-1_1	TIL1	PSM	3.68263	-7.00272	4.76611
AAAGTCCGTCCACTTC-1_1	TIL1	PSM	3.68263	-7.62628	3.83602
AACCACAAGAATTGCA-1_1	TIL1	PSM	3.68263	-7.64468	3.75896
AACCATGGTACTGGGA-1_1	TIL1	PSM	3.68263	-7.03244	4.13644
AACCTGAGTCAGGTAG-1_1	TIL1	PSM	3.68263	-7.18812	4.47484
AACCTTTTCAACTGGT-1_1	TIL1	PSM	3.68263	-5.68773	5.38034
AAGAACACAGAATCGG-1_1	TIL1	PSM	3.68264	-5.66864	5.32192
AAGCGAGTCTTCCTAA-1_1	TIL1	PSM	3.68264	-6.4442	4.77781
AAGTCGTAGATAACAC-1_1	TIL1	PSM	3.68264	-7.13981	4.30092
AATCGTGAGAATTCAG-1_1	TIL1	PSM	3.68264	-6.44164	5.1859
AATGAAGCATCGATGT-1_1	TIL1	PSM	3.68264	-7.00613	4.33559
AATGACCAGGGAGGGT-1_1	TIL1	PSM	3.68264	-5.92326	4.84474
AATGACCCAGGACGAT-1_1	TIL1	PSM	3.68264	-6.29393	5.02124
AATGCCAAGAAGCCAC-1_1	TIL1	PSM	3.68264	-6.36971	5.03403
AATGCCAGTTCTTGTT-1_1	TIL1	PSM	3.68264	-7.40483	3.85509
AATGGCTAGAGTTGAT-1_1	TIL1	PSM	3.68264	-6.66922	4.37728
AATTCCTCACTGGAAG-1_1	TIL1	PSM	3.68264	-6.74747	4.95424
AATTCCTTCTCATGGA-1_1	TIL1	PSM	3.68265	-7.01063	4.21655
AATTTCCAGCCACTCG-1_1	TIL1	PSM	3.68265	-7.5146	3.68003
ACAACCAAGCATAGGC-1_1	TIL1	PSM	3.68265	-5.84294	4.97592
ACAACCATCAACACGT-1_1	TIL1	PSM	3.68265	-7.3642	4.44761
ACACCAAAGGCGTCCT-1_1	TIL1	PSM	3.68265	-6.33953	4.99094
ACACCAATCATTGGTG-1_1	TIL1	PSM	3.68265	-5.96226	4.69336
ACACGCGCAAGGGTCA-1_1	TIL1	PSM	3.68265	-7.34322	4.20915
ACACTGAGTTGTGGCC-1_1	TIL1	PSM	3.68265	-6.57228	4.85167
ACCAACAAGGTCTTTG-1_1	TIL1	PSM	3.68265	-7.45945	3.71972
ACCTACCGTTATGTCG-1_1	TIL1	PSM	3.68265	-6.45489	4.6381
ACCTGAAGTAACTTCG-1_1	TIL1	PSM	3.68265	-7.22303	4.07558
ACCTGTCAGTTTCGAC-1_1	TIL1	PSM	3.68266	-6.56484	4.72853
ACGATCAGTGCAATGG-1_1	TIL1	PSM	3.68266	-6.11617	5.06346
ACGCACGAGTGGTGGT-1_1	TIL1	PSM	3.68266	-6.31143	5.01512
ACGGGTCAGTCTCTGA-1_1	TIL1	PSM	3.68266	-6.74084	4.75564
ACGGTTAAGAAGCTGC-1_1	TIL1	PSM	3.68266	-7.02035	4.15911
ACGGTTAAGAGAGGTA-1_1	TIL1	PSM	3.68266	-6.28265	4.4774
ACGTAACTCGGTCACG-1_1	TIL1	PSM	3.68266	-6.41001	5.10164
ACGTACACATCTATCT-1_1	TIL1	PSM	3.68266	-5.91559	5.13778
ACTACGACACGGCCAT-1_1	TIL1	PSM	3.68266	-6.50533	4.57144
ACTCCCACACTTTATC-1_1	TIL1	PSM	3.68266	-6.84742	4.7217
ACTTTCAAGACATATG-1_1	TIL1	PSM	3.68266	-6.53179	4.6365
ACTTTCATCCTCAGGG-1_1	TIL1	PSM	3.68267	-6.76934	4.61733
AGAACCTGTGGTCCCA-1_1	TIL1	PSM	3.68267	-7.24062	3.97034
AGACAAAGTTCAAGGG-1_1	TIL1	PSM	3.68267	-5.6731	5.22028
AGACCCGTCCGTGGGT-1_1	TIL1	PSM	3.68267	-6.3697	4.94816
AGAGAATCAAGCTACT-1_1	TIL1	PSM	3.68267	-7.11901	4.51921
AGAGAATGTGGACTAG-1_1	TIL1	PSM	3.68267	-6.47914	4.95262
AGATAGAAGCAAGTGC-1_1	TIL1	PSM	3.68267	-7.40421	3.80413
AGATCCACATACGCAT-1_1	TIL1	PSM	3.68267	-6.92265	4.18972
AGCCACGTCACGGTCG-1_1	TIL1	PSM	3.68267	-6.26324	4.41346
AGCGATTCAAATAGCA-1_1	TIL1	PSM	3.68267	-6.90057	4.20066
AGGCATTTCCTTCTTC-1_1	TIL1	PSM	3.68267	-6.88394	4.54024
AGGCTGCAGCGCTTCG-1_1	TIL1	PSM	3.68268	-6.65644	4.97478
AGGGCTCAGTTGGCGA-1_1	TIL1	PSM	3.68268	-5.8528	5.18392
AGGTCTACACGAGGAT-1_1	TIL1	PSM	3.68268	-7.25773	4.31266
AGGTTGTAGGCACTAG-1_1	TIL1	PSM	3.68268	-6.27431	4.48609
AGTTAGCTCTAGCATG-1_1	TIL1	PSM	3.68268	-7.35989	4.12778
ATACCTTCATCCTAAG-1_1	TIL1	PSM	3.68268	-6.42929	4.42478
ATAGGCTCAGACAAGC-1_1	TIL1	PSM	3.68268	-6.45831	4.82211
ATCACGATCTCACTCG-1_1	TIL1	PSM	3.68268	-6.26819	4.69084
ATCAGGTAGAGCTGAC-1_1	TIL1	PSM	3.68268	-5.82761	5.07249
ATCCATTTCATTCGTT-1_1	TIL1	PSM	3.68268	-7.47543	3.74672
ATCGCCTCACGCTATA-1_1	TIL1	PSM	3.68268	-6.84196	4.66484
ATCGTAGTCTTGCGCT-1_1	TIL1	PSM	3.68269	-7.51982	4.0919
ATGACCATCAGACTGT-1_1	TIL1	PSM	3.68269	-6.26246	4.89495
ATGAGGGAGCTCTATG-1_1	TIL1	PSM	3.68269	-7.73473	3.86431
ATGCATGGTTGAGGAC-1_1	TIL1	PSM	3.68269	-7.48554	3.99939
ATGCCTCGTCATTGCA-1_1	TIL1	PSM	3.68269	-7.55142	3.82991
ATGCCTCGTGGATCAG-1_1	TIL1	PSM	3.68269	-7.24458	4.218
ATTCCCGGTGCAACGA-1_1	TIL1	PSM	3.68269	-6.33339	4.87252
ATTCGTTAGGATAATC-1_1	TIL1	PSM	3.68269	-6.60734	4.93519
ATTGGGTCACTAGGCC-1_1	TIL1	PSM	3.68269	-7.08268	4.10734
ATTTACCAGCGCCGTT-1_1	TIL1	PSM	3.68269	-7.48028	3.93717
ATTTACCGTGATTGGG-1_1	TIL1	PSM	3.68269	-7.39187	4.04052
CAAAGAACAAATGCGG-1_1	TIL1	PSM	3.6827	-7.2895	4.06748
CAACGATAGATCCGAG-1_1	TIL1	PSM	3.6827	-7.4588	3.73305
CAACGGCAGAATTGCA-1_1	TIL1	PSM	3.6827	-6.29723	4.6439
CAAGCTAGTGGTTTGT-1_1	TIL1	PSM	3.6827	-5.88281	5.1786
CAATACGAGGGAGAAT-1_1	TIL1	PSM	3.6827	-6.65836	4.5357
CAATCGACATTGTCGA-1_1	TIL1	PSM	3.6827	-6.43034	5.12175
CAGAGCCGTTGCCAAT-1_1	TIL1	PSM	3.6827	-6.84728	4.57608
CAGATACTCCAGTGTA-1_1	TIL1	PSM	3.6827	-6.95662	4.54324
CAGATCAAGGGCAACT-1_1	TIL1	PSM	3.6827	-6.68143	4.66466
CAGATTGCAACAAAGT-1_1	TIL1	PSM	3.6827	-6.78901	4.37638
CAGCACGCATAGTCGT-1_1	TIL1	PSM	3.6827	-5.96206	5.16675
CAGCACGTCCGCGATG-1_1	TIL1	PSM	3.68271	-6.8954	4.56363
CAGCAGCTCGATTGAC-1_1	TIL1	PSM	3.68271	-6.23869	4.8269
CAGCCAGCACCTATCC-1_1	TIL1	PSM	3.68271	-6.39389	4.73821
CAGCGTGAGCTCTGTA-1_1	TIL1	PSM	3.68271	-6.94293	4.21529
CAGTTAGCAACCGCTG-1_1	TIL1	PSM	3.68271	-7.3726	3.85117
CAGTTCCAGTCCTGCG-1_1	TIL1	PSM	3.68271	-6.50973	4.43614
CATAAGCCACCGTGGT-1_1	TIL1	PSM	3.68271	-6.67003	5.03351
CATACAGGTGAATAAC-1_1	TIL1	PSM	3.68271	-7.39805	4.10359
CATACCCAGATACTGA-1_1	TIL1	PSM	3.68271	-5.70069	5.23804
CATCCACAGTATGAAC-1_1	TIL1	PSM	3.68271	-6.63702	4.63565
CATCCCATCTGCGGGT-1_1	TIL1	PSM	3.68271	-6.01597	4.96318
CATCGGGCAAACGTGG-1_1	TIL1	PSM	3.68272	-6.23289	4.61395
CATGAGTAGCGACATG-1_1	TIL1	PSM	3.68272	-7.2097	4.14086
CATGCGGTCAGATGCT-1_1	TIL1	PSM	3.68272	-7.30287	3.84519
CATTGCCGTTAAAGTG-1_1	TIL1	PSM	3.68272	-7.58733	3.94544
CATTGCCTCAGCAATC-1_1	TIL1	PSM	3.68272	-7.54022	3.95028
CATTTCAGTGGCCTCA-1_1	TIL1	PSM	3.68272	-6.21992	4.67666
CCAAGCGTCAGTGTCA-1_1	TIL1	PSM	3.68272	-6.85301	4.20809
CCAATGAAGTCGCCCA-1_1	TIL1	PSM	3.68272	-7.19986	3.90593
CCAATTTGTGCCTACG-1_1	TIL1	PSM	3.68272	-7.54687	3.83032
CCACACTAGTGCTAGG-1_1	TIL1	PSM	3.68272	-6.48473	4.64591
CCACTTGGTGCAATAA-1_1	TIL1	PSM	3.68272	-6.59862	4.4806
CCCGGAAAGATGCGAC-1_1	TIL1	PSM	3.68273	-7.56307	3.8609
CCGATGGTCTAACGGT-1_1	TIL1	PSM	3.68273	-6.72801	4.68696
CCGCAAGAGATGCTTC-1_1	TIL1	PSM	3.68273	-6.54221	4.2325
CCGGGTAAGATGATTG-1_1	TIL1	PSM	3.68273	-6.7541	4.52302
CCGGTGATCTCCCAAC-1_1	TIL1	PSM	3.68273	-7.08507	4.47068
CCGTTCAGTGTAACGG-1_1	TIL1	PSM	3.68273	-6.40115	4.74225
CCTAACCAGCATGAAT-1_1	TIL1	PSM	3.68273	-7.3761	3.95733
CCTAACCCATGTGGCC-1_1	TIL1	PSM	3.68273	-6.23213	4.42741
CCTCCTCAGGCCCAAA-1_1	TIL1	PSM	3.68273	-7.27111	4.24781
CCTCTAGGTCTGTCCT-1_1	TIL1	PSM	3.68273	-6.76986	4.3871
CCTTGTGAGGTGGGTT-1_1	TIL1	PSM	3.68273	-6.33975	4.72519
CGAGTGCCAAACGGCA-1_1	TIL1	PSM	3.68274	-7.0431	4.48658
CGATGCGAGCATCTTG-1_1	TIL1	PSM	3.68274	-7.22468	3.91937
CGATGCGAGCCATTCA-1_1	TIL1	PSM	3.68274	-7.56061	3.67154
CGCATGGCATGTGGTT-1_1	TIL1	PSM	3.68274	-7.64289	3.83878
CGCCAGAGTGGTCTGC-1_1	TIL1	PSM	3.68274	-6.62445	4.26439
CGCCATTTCTTCCACG-1_1	TIL1	PSM	3.68274	-7.45837	3.69698
CGGAATTCATATTCGG-1_1	TIL1	PSM	3.68274	-6.9497	4.16193
CGGAGAACAGGAATAT-1_1	TIL1	PSM	3.68274	-7.2872	4.32015
CGGGTGTAGGTAATCA-1_1	TIL1	PSM	3.68274	-6.30628	4.98309
CGGGTGTCAGACCAAG-1_1	TIL1	PSM	3.68274	-6.20491	4.95631
CGGTCAGAGTCATGGG-1_1	TIL1	PSM	3.68274	-7.12281	4.17252
CGTCAAAGTTGGTGTT-1_1	TIL1	PSM	3.68275	-6.89796	4.37162
CTAACCCGTACGTGAG-1_1	TIL1	PSM	3.68275	-6.7196	4.6257
CTAAGTGAGTCTTCCC-1_1	TIL1	PSM	3.68275	-7.2532	3.89049
CTACCCAAGGGCTAAC-1_1	TIL1	PSM	3.68275	-6.15583	4.57668
CTACCCATCCTGCCAT-1_1	TIL1	PSM	3.68275	-7.41858	3.7188
CTAGGTAAGAGATGCC-1_1	TIL1	PSM	3.68275	-5.80151	4.94916
CTATCCGGTATGTCAC-1_1	TIL1	PSM	3.68275	-7.46748	4.10366
CTCACTGGTCTTCAAG-1_1	TIL1	PSM	3.68275	-7.26624	3.90101
CTCAGGGAGGTGCATG-1_1	TIL1	PSM	3.68275	-6.27006	5.14544
CTCAGGGCACTTGAGT-1_1	TIL1	PSM	3.68275	-6.42176	4.79135
CTCATGCTCATTACCT-1_1	TIL1	PSM	3.68276	-6.70048	4.66965
CTCATGCTCTCCTGCA-1_1	TIL1	PSM	3.68276	-5.99782	4.91669
CTCCATGCACTGGATT-1_1	TIL1	PSM	3.68276	-6.47284	5.05709
CTCTCGACAAATACGA-1_1	TIL1	PSM	3.68276	-6.66966	4.85598
CTGAATGTCCTTCTGG-1_1	TIL1	PSM	3.68276	-7.62453	3.71544
CTGCATCCAGTCGGAA-1_1	TIL1	PSM	3.68276	-6.5055	4.83546
CTGCGAGGTAACTGCT-1_1	TIL1	PSM	3.68276	-6.94776	4.12482
CTGTAGAGTGATCATC-1_1	TIL1	PSM	3.68276	-6.4092	5.15818
CTGTATTAGGCCTTCG-1_1	TIL1	PSM	3.68276	-6.58864	4.53465
CTGTGGGCACCATAAC-1_1	TIL1	PSM	3.68276	-6.40309	4.62884
CTGTGGGGTAGCGTTT-1_1	TIL1	PSM	3.68276	-6.93027	4.40389
CTGTGGGTCCTCTAAT-1_1	TIL1	PSM	3.68277	-7.10183	3.98044
CTTCCGAAGCACTAGG-1_1	TIL1	PSM	3.68277	-7.17401	4.19478
CTTCCGAAGCTCTTCC-1_1	TIL1	PSM	3.68277	-6.41311	4.52576
CTTCCTTAGCTGCCAC-1_1	TIL1	PSM	3.68277	-7.44167	4.14725
CTTGAGAGTGAGATTA-1_1	TIL1	PSM	3.68277	-6.94415	4.16188
CTTTCGGAGAGTCTTC-1_1	TIL1	PSM	3.68277	-7.24098	3.84902
GAAGAATTCTACGGGC-1_1	TIL1	PSM	3.68277	-7.71217	3.72718
GAAGTAAGTCCTTGTC-1_1	TIL1	PSM	3.68277	-6.98676	3.94302
GAATCGTAGCGGGTAT-1_1	TIL1	PSM	3.68277	-7.39041	3.92265
GACCCTTTCCGTGACG-1_1	TIL1	PSM	3.68277	-6.93859	4.3837
GACTATGTCACACCCT-1_1	TIL1	PSM	3.68277	-5.981	5.16459
GAGACCCTCAATCAGC-1_1	TIL1	PSM	3.68278	-7.25143	4.02907
GAGGCAACAGCGTGAA-1_1	TIL1	PSM	3.68278	-5.94314	5.23366
GAGTTTGGTTACACAC-1_1	TIL1	PSM	3.68278	-7.27611	4.21645
GATAGCTTCTGTGTGA-1_1	TIL1	PSM	3.68278	-7.34206	4.37703
GATCACAGTGTGATGG-1_1	TIL1	PSM	3.68278	-5.84609	5.25908
GATCACATCTGCTTAT-1_1	TIL1	PSM	3.68278	-7.48513	4.18426
GATGAGGTCAAGTGTC-1_1	TIL1	PSM	3.68278	-6.76093	4.72355
GATGATCAGTCCTGTA-1_1	TIL1	PSM	3.68278	-6.33008	4.55886
GATGGAGGTAGTGGCA-1_1	TIL1	PSM	3.68278	-6.11802	5.29126
GATTGGTAGTGCAGGT-1_1	TIL1	PSM	3.68278	-5.59159	5.31137
GATTTCTGTCGGCCTA-1_1	TIL1	PSM	3.68278	-6.40054	4.92157
GCATGATTCGGCTGTG-1_1	TIL1	PSM	3.68279	-6.38451	4.56203
GCCAGTGTCCATCTAT-1_1	TIL1	PSM	3.68279	-6.17897	4.8401
GCCATTCGTCCAAGAG-1_1	TIL1	PSM	3.68279	-6.16108	4.63524
GCGGAAACAGCGAGTA-1_1	TIL1	PSM	3.68279	-6.40755	4.80272
GCGTTTCAGCTGCGAA-1_1	TIL1	PSM	3.68279	-6.37053	4.99239
GCGTTTCGTTCCTAAG-1_1	TIL1	PSM	3.68279	-6.48532	4.91619
GCGTTTCTCCCTTCCC-1_1	TIL1	PSM	3.68279	-7.37481	4.17812
GCTGGGTCATTGCAAC-1_1	TIL1	PSM	3.68279	-7.3671	4.16415
GGAACCCCAAGTTCGT-1_1	TIL1	PSM	3.68279	-7.34658	3.89113
GGAATGGAGGTGCTGA-1_1	TIL1	PSM	3.68279	-6.86571	4.73886
GGAGAACGTGCACAAG-1_1	TIL1	PSM	3.68279	-6.61277	4.92718
GGAGATGAGAGGGTGG-1_1	TIL1	PSM	3.6828	-5.83381	5.28267
GGAGGATCATTGCTTT-1_1	TIL1	PSM	3.6828	-6.45363	4.87318
GGAGGTACAGGCCTGT-1_1	TIL1	PSM	3.6828	-7.44094	3.75262
GGATCTATCAACGCTA-1_1	TIL1	PSM	3.6828	-5.94621	5.1671
GGATGTTAGCTCTGTA-1_1	TIL1	PSM	3.6828	-6.5381	4.56412
GGCAGTCCACCAAAGG-1_1	TIL1	PSM	3.6828	-6.17235	4.72408
GGCGTCAGTTGCACGC-1_1	TIL1	PSM	3.6828	-6.83737	4.58533
GGGATGAGTCCTGTTC-1_1	TIL1	PSM	3.6828	-7.22859	4.28554
GGGCGTTGTATGATCC-1_1	TIL1	PSM	3.6828	-5.85787	5.06465
GGGCTCAGTTTAAGGA-1_1	TIL1	PSM	3.6828	-6.33044	4.49962
GGGTATTAGACTACGG-1_1	TIL1	PSM	3.6828	-7.28635	4.26423
GGGTGTCGTAATACCC-1_1	TIL1	PSM	3.68281	-5.69865	5.26621
GGTAATCAGACTCATC-1_1	TIL1	PSM	3.68281	-5.93047	5.04174
GGTGATTTCGCATAGT-1_1	TIL1	PSM	3.68281	-5.92902	5.13897
GGTTAACAGCCTCTCT-1_1	TIL1	PSM	3.68281	-6.44832	4.27857
GGTTAACGTGGTATGG-1_1	TIL1	PSM	3.68281	-6.17409	5.07106
GGTTAACTCGTTATCT-1_1	TIL1	PSM	3.68281	-6.62005	4.80204
GTAGCTAGTAGATTGA-1_1	TIL1	PSM	3.68281	-6.67788	4.29704
GTAGGAGGTCCTACGG-1_1	TIL1	PSM	3.68281	-7.24261	3.7905
GTAGGTTCAGCTGAGA-1_1	TIL1	PSM	3.68281	-6.54601	4.85336
GTCACGGAGCCATATC-1_1	TIL1	PSM	3.68281	-6.19534	5.09251
GTCAGCGTCTGCACCT-1_1	TIL1	PSM	3.68281	-7.67268	3.80179
GTCATGATCCTGTAGA-1_1	TIL1	PSM	3.68282	-6.30803	4.88785
GTCTTTATCGGTGTAT-1_1	TIL1	PSM	3.68282	-6.1265	4.76767
GTGAGGACATAACGGG-1_1	TIL1	PSM	3.68282	-6.52848	4.30618
GTGATGTAGACTCTAC-1_1	TIL1	PSM	3.68282	-6.6377	4.71984
GTGATGTGTATCGTAC-1_1	TIL1	PSM	3.68282	-7.19364	3.9478
GTGCAGCTCCGCACGA-1_1	TIL1	PSM	3.68282	-6.59098	4.83939
GTGGAAGGTTGGACCC-1_1	TIL1	PSM	3.68282	-7.50424	3.79701
GTGGCGTTCGGCCCAA-1_1	TIL1	PSM	3.68282	-6.71223	4.95525
GTGTTAGGTGAGGAAA-1_1	TIL1	PSM	3.68282	-6.68609	5.01834
GTGTTCCCATCCGTGG-1_1	TIL1	PSM	3.68282	-6.02071	5.23086
GTTACAGGTTGCTAGT-1_1	TIL1	PSM	3.68282	-7.40921	4.37558
GTTACCCAGCCTCCAG-1_1	TIL1	PSM	3.68283	-6.68584	4.8019
GTTACCCAGCGTCGAA-1_1	TIL1	PSM	3.68283	-7.08695	4.53469
GTTCTATAGGAGACCT-1_1	TIL1	PSM	3.68283	-6.46207	4.93991
GTTGCTCTCATTGGTG-1_1	TIL1	PSM	3.68283	-7.11087	4.25653
GTTTACTAGCTGCCTG-1_1	TIL1	PSM	3.68283	-7.56306	4.02387
GTTTACTCAAGTGGCA-1_1	TIL1	PSM	3.68283	-7.63373	4.01911
GTTTGGAGTGCCGTAC-1_1	TIL1	PSM	3.68283	-5.7341	5.30904
TAACACGGTTGCTCAA-1_1	TIL1	PSM	3.68283	-7.37223	4.45409
TAACTTCTCAACTGAC-1_1	TIL1	PSM	3.68283	-7.64359	3.84656
TAATCTCAGGCAGGGA-1_1	TIL1	PSM	3.68283	-5.69527	5.27642
TAATTCCCAACCGATT-1_1	TIL1	PSM	3.68283	-5.82398	5.08699
TAATTCCTCAAATAGG-1_1	TIL1	PSM	3.68284	-6.50988	4.64531
TACAACGGTTCACCGG-1_1	TIL1	PSM	3.68284	-6.44076	5.02772
TACACCCAGCGCTGAA-1_1	TIL1	PSM	3.68284	-6.71172	4.60281
TACACCCAGTCCGTCG-1_1	TIL1	PSM	3.68284	-7.53483	3.82041
TACCGGGCACTGCGAC-1_1	TIL1	PSM	3.68284	-6.76292	4.39926
TACCTCGCATTAGGCT-1_1	TIL1	PSM	3.68284	-7.45202	4.15243
TACGGGCCATCGTTCC-1_1	TIL1	PSM	3.68284	-6.75428	4.16808
TACGGTAAGCCTATTG-1_1	TIL1	PSM	3.68284	-7.36237	3.74352
TACTTGTAGTGCCTCG-1_1	TIL1	PSM	3.68284	-7.09641	4.45619
TAGAGTCAGTGGTTAA-1_1	TIL1	PSM	3.68284	-6.86379	4.64126
TAGATCGCACTATGTG-1_1	TIL1	PSM	3.68284	-6.55228	4.95183
TAGGAGGAGCATAGGC-1_1	TIL1	PSM	3.68285	-6.78372	4.98539
TAGGAGGAGTGTTGTC-1_1	TIL1	PSM	3.68285	-6.88975	4.63964
TAGGTACCATTCCTAT-1_1	TIL1	PSM	3.68285	-7.37095	4.36973
TAGGTTGAGGGAGGTG-1_1	TIL1	PSM	3.68285	-6.23037	5.0299
TAGGTTGGTGCTCGTG-1_1	TIL1	PSM	3.68285	-6.58287	4.98109
TAGGTTGTCTCGGTAA-1_1	TIL1	PSM	3.68285	-6.30434	5.03523
TATCCTAAGAGGTTTA-1_1	TIL1	PSM	3.68285	-6.65189	4.88873
TATGTTCAGCGACTAG-1_1	TIL1	PSM	3.68285	-6.41611	4.31231
TATTCCAAGTGCCTCG-1_1	TIL1	PSM	3.68285	-6.86175	4.61053
TATTCCACAATAGTCC-1_1	TIL1	PSM	3.68285	-6.75633	4.37486
TATTGCTGTAGCGTAG-1_1	TIL1	PSM	3.68285	-7.18375	4.28322
TATTGGGCACGTTCGG-1_1	TIL1	PSM	3.68286	-6.85442	4.27042
TATTTCGTCGTGTGAT-1_1	TIL1	PSM	3.68286	-6.08395	5.05519
TCAAGCAAGACATCAA-1_1	TIL1	PSM	3.68286	-6.15034	4.69286
TCAAGCAAGCTGTTCA-1_1	TIL1	PSM	3.68286	-6.87301	4.31407
TCAAGCAGTTGGGACA-1_1	TIL1	PSM	3.68286	-7.39184	3.9362
TCAAGTGTCGAGCTGC-1_1	TIL1	PSM	3.68286	-7.07312	4.49705
TCAATCTCAGTAACAA-1_1	TIL1	PSM	3.68286	-7.33423	4.29947
TCAATCTTCCTTGAAG-1_1	TIL1	PSM	3.68286	-7.31564	4.20966
TCAGGGCAGTCAGCCC-1_1	TIL1	PSM	3.68286	-6.96772	4.09825
TCAGTCCAGCCTGTGC-1_1	TIL1	PSM	3.68286	-7.24283	3.88122
TCAGTCCGTCACATTG-1_1	TIL1	PSM	3.68286	-6.72351	4.18495
TCAGTGAAGATTTGCC-1_1	TIL1	PSM	3.68287	-6.00803	5.1271
TCAGTTTAGGTGCTAG-1_1	TIL1	PSM	3.68287	-7.10118	3.93693
TCATACTAGCCATTGT-1_1	TIL1	PSM	3.68287	-6.51816	4.442
TCATGAGAGGGCCAAT-1_1	TIL1	PSM	3.68287	-6.99451	4.03379
TCATGGATCCAGTGCG-1_1	TIL1	PSM	3.68287	-6.52673	4.83888
TCCACCAAGGTACATA-1_1	TIL1	PSM	3.68287	-6.80918	4.4698
TCCATGCCACTGAGGA-1_1	TIL1	PSM	3.68287	-6.79082	4.24684
TCCATGCGTACTGAGG-1_1	TIL1	PSM	3.68287	-7.48313	3.87606
TCCATGCTCGCTTGAA-1_1	TIL1	PSM	3.68287	-6.48845	4.95596
TCCCACACAGAAATTG-1_1	TIL1	PSM	3.68287	-6.30089	4.52916
TCGCTTGCACTTGAGT-1_1	TIL1	PSM	3.68288	-7.13302	4.22442
TCGGATAGTGTTCCAA-1_1	TIL1	PSM	3.68288	-6.56067	4.83438
TCTACCGAGAATCGTA-1_1	TIL1	PSM	3.68288	-6.40282	4.35392
TCTCAGCCAAGTTGGG-1_1	TIL1	PSM	3.68288	-6.91708	4.56858
TCTCCGACACGAGGAT-1_1	TIL1	PSM	3.68288	-5.70631	5.28225
TCTCCGACATGTGCCG-1_1	TIL1	PSM	3.68288	-7.62454	4.17647
TCTCTGGGTTTGGGTT-1_1	TIL1	PSM	3.68288	-6.31486	4.51151
TCTGCCAGTCCTTGTC-1_1	TIL1	PSM	3.68288	-7.63811	3.76062
TGAATCGGTGGTATGG-1_1	TIL1	PSM	3.68288	-6.27283	5.12523
TGAGACTTCACTGATG-1_1	TIL1	PSM	3.68288	-7.2044	3.98296
TGAGGAGGTGATCGTT-1_1	TIL1	PSM	3.68288	-6.22339	4.3961
TGAGGGACACTGCGTG-1_1	TIL1	PSM	3.68289	-7.16355	4.46688
TGAGGTTCAATAACGA-1_1	TIL1	PSM	3.68289	-7.14165	3.93001
TGAGGTTGTACAGTAA-1_1	TIL1	PSM	3.68289	-5.68174	5.27492
TGAGGTTTCGAACGCC-1_1	TIL1	PSM	3.68289	-5.94029	4.85762
TGATCTTAGAGCAGTC-1_1	TIL1	PSM	3.68289	-7.56413	3.9631
TGATTTCCAGCGACCT-1_1	TIL1	PSM	3.68289	-6.44261	5.08614
TGCAGGCCAGAAGCGT-1_1	TIL1	PSM	3.68289	-6.75005	4.38259
TGCAGGCGTCACTAGT-1_1	TIL1	PSM	3.68289	-6.50615	5.09232
TGCCGAGAGGCGCTCT-1_1	TIL1	PSM	3.68289	-7.51093	4.16214
TGCTGAAGTCTACAGT-1_1	TIL1	PSM	3.68289	-6.38457	4.79874
TGGAACTAGTTGAAGT-1_1	TIL1	PSM	3.68289	-5.72318	5.13672
TGGAGGAGTACAAGTA-1_1	TIL1	PSM	3.6829	-5.79441	4.99274
TGGATCAGTCTTCGAA-1_1	TIL1	PSM	3.6829	-6.07431	4.91628
TGGATGTGTACAAACA-1_1	TIL1	PSM	3.6829	-6.64086	4.94633
TGGCGTGTCCAGTTCC-1_1	TIL1	PSM	3.6829	-6.22067	4.84122
TGGGAGATCCCGATCT-1_1	TIL1	PSM	3.6829	-6.19428	4.93251
TGGTTAGGTGTTTGCA-1_1	TIL1	PSM	3.6829	-6.58417	4.68121
TGTACAGAGACCAGCA-1_1	TIL1	PSM	3.6829	-6.34695	4.95303
TGTCCCACAGGACAGT-1_1	TIL1	PSM	3.6829	-6.61669	4.87041
TGTGAGTAGCGTGTCC-1_1	TIL1	PSM	3.6829	-6.69832	4.98205
TGTGGCGCACAAATGA-1_1	TIL1	PSM	3.6829	-6.63141	4.4267
TGTTGAGAGAATCGTA-1_1	TIL1	PSM	3.6829	-7.43474	3.98757
TTACAGGCAGATACTC-1_1	TIL1	PSM	3.68291	-7.42667	4.06167
TTACCGCTCAGGACGA-1_1	TIL1	PSM	3.68291	-7.2551	4.14645
TTACGTTGTCTGTGGC-1_1	TIL1	PSM	3.68291	-7.56662	4.03033
TTACTGTAGACCCGCT-1_1	TIL1	PSM	3.68291	-6.95436	4.68389
TTAGTCTCACGTTCGG-1_1	TIL1	PSM	3.68291	-7.61796	3.66756
TTCCACGAGTATAGGT-1_1	TIL1	PSM	3.68291	-5.66295	5.22903
TTCCGGTCAACCACGC-1_1	TIL1	PSM	3.68291	-7.31516	3.76568
TTCGCTGCATCGAGCC-1_1	TIL1	PSM	3.68291	-6.69132	4.69705
TTCTGTACAGACCAGA-1_1	TIL1	PSM	3.68291	-7.6029	3.7812
TTCTTGACAGACCTAT-1_1	TIL1	PSM	3.68291	-7.59108	3.93298
TTGAACGTCGAGCCTG-1_1	TIL1	PSM	3.68291	-6.35589	5.0232
TTGATGGTCTTCGTGC-1_1	TIL1	PSM	3.68292	-6.39425	4.6211
TTGCATTTCCACGGGT-1_1	TIL1	PSM	3.68292	-7.6098	3.73788
TTGGGATTCACACCGG-1_1	TIL1	PSM	3.68292	-6.39367	4.72987
TTGTGTTAGGATCATA-1_1	TIL1	PSM	3.68292	-6.63088	4.67451
TTGTTCAGTCGGATTT-1_1	TIL1	PSM	3.68292	-6.40754	4.46276
TTTACGTTCATTGGTG-1_1	TIL1	PSM	3.68292	-7.51023	3.88908
TTTCATGAGGATATGT-1_1	TIL1	PSM	3.68292	-6.66656	4.89278
TTTCATGGTCGAAGCA-1_1	TIL1	PSM	3.68292	-6.78842	4.14085
TTTGATCTCGACGACC-1_1	TIL1	PSM	3.68292	-6.9743	4.14185
TTTGTTGTCTATTGTC-1_1	TIL1	PSM	3.68292	-7.43428	3.87592
AAGCCATCATCAACCA-1_2	TIL2	PSM	3.68292	-6.08186	4.785
ACTATCTTCAGGGTAG-1_2	TIL2	PSM	3.68293	-7.37331	3.82413
AGGTCTAGTAGGACTG-1_2	TIL2	PSM	3.68293	-6.49308	4.62894
AGTGACTAGGTCCTGC-1_2	TIL2	PSM	3.68293	-6.35535	4.44356
ATCCGTCTCAGATGCT-1_2	TIL2	PSM	3.68293	-6.62857	4.43948
ATCGTCCCAAACCGGA-1_2	TIL2	PSM	3.68293	-6.20549	4.65274
CACGGGTAGTCGCTAT-1_2	TIL2	PSM	3.68293	-6.15983	4.865
CACTGGGAGTAGCAAT-1_2	TIL2	PSM	3.68293	-5.93608	4.84375
CAGATACGTCCCGCAA-1_2	TIL2	PSM	3.68293	-6.56286	4.51571
CATCAAGAGTTACTCG-1_2	TIL2	PSM	3.68293	-6.45947	4.64314
CCGGTGAAGGCTCTAT-1_2	TIL2	PSM	3.68293	-5.95544	4.72615
CGCATGGGTACAAACA-1_2	TIL2	PSM	3.68293	-6.64066	4.58502
CGGGTCAGTACGTACT-1_2	TIL2	PSM	3.68294	-6.54739	4.43434
CTACCTGCAGCAGGAT-1_2	TIL2	PSM	3.68294	-6.80723	4.59986
GAGTCTAGTTCGGTCG-1_2	TIL2	PSM	3.68294	-6.93792	4.11257
GCATCTCGTTCCGCAG-1_2	TIL2	PSM	3.68294	-5.71487	5.24426
GCATTAGAGTGGAAGA-1_2	TIL2	PSM	3.68294	-6.39467	4.64489
GCTTTCGAGAAAGCGA-1_2	TIL2	PSM	3.68294	-6.06564	4.76984
GGATCTAGTCGGTAAG-1_2	TIL2	PSM	3.68294	-6.95253	4.04256
GGGAAGTAGGCTCAAG-1_2	TIL2	PSM	3.68294	-6.35086	4.31545
GTAGGTTCAGAACTAA-1_2	TIL2	PSM	3.68294	-6.60828	4.41969
GTATTGGTCTGCGGGT-1_2	TIL2	PSM	3.68294	-6.43649	5.01112
GTTGAACTCCGTATGA-1_2	TIL2	PSM	3.68294	-6.83361	4.14197
TATTTCGCACTTGACA-1_2	TIL2	PSM	3.68295	-7.01628	4.53134
TCACGGGTCTGGGCGT-1_2	TIL2	PSM	3.68295	-6.94395	4.15639
TCAGGTAGTTGAGAGC-1_2	TIL2	PSM	3.68295	-6.89637	4.02159
TCATCATCAAGCGAAC-1_2	TIL2	PSM	3.68295	-5.97866	4.91761
TGAATGCTCCAGGACC-1_2	TIL2	PSM	3.68295	-6.31442	4.89835
TGTAAGCAGTGCTAGG-1_2	TIL2	PSM	3.68295	-5.94506	4.89206
TGTGTGACACCTAAAC-1_2	TIL2	PSM	3.68295	-6.83107	4.41253
TTTGGTTCACGCGTGT-1_2	TIL2	PSM	3.68295	-6.77715	4.68317
ACACAGTTCGGACGTC-1_3	TIL3	PSM	3.68295	-7.40737	4.19925
ACGGTTAAGCCTCAAT-1_3	TIL3	PSM	3.68295	-6.67896	4.27661
ACTATGGGTTCGTGCG-1_3	TIL3	PSM	3.68295	-7.2006	4.07157
AGCATCAGTAGGCAGT-1_3	TIL3	PSM	3.68296	-6.65764	4.59585
AGGAAATCAGAGGTTG-1_3	TIL3	PSM	3.68296	-6.44862	4.54449
AGGTTGTAGAAATCCA-1_3	TIL3	PSM	3.68296	-6.62644	4.30975
ATTCACTTCTGCGGGT-1_3	TIL3	PSM	3.68296	-6.71443	4.34039
CACAACAGTAAGAACT-1_3	TIL3	PSM	3.68296	-7.30231	3.89101
CGATGCGTCGACGCTG-1_3	TIL3	PSM	3.68296	-6.19378	4.47565
CTTCCGAAGAGTCCGA-1_3	TIL3	PSM	3.68296	-6.16146	4.74412
GAACACTTCACGGGAA-1_3	TIL3	PSM	3.68296	-6.15166	4.61554
GAGACCCTCACGAACT-1_3	TIL3	PSM	3.68296	-7.63987	3.92266
GCTGCAGCACTGTTCC-1_3	TIL3	PSM	3.68296	-7.59246	3.86795
GTCACTCGTGCAAGAC-1_3	TIL3	PSM	3.68296	-6.45009	4.50841
GTCGTAAGTAACCAGG-1_3	TIL3	PSM	3.68297	-6.34724	4.36967
TACCGGGCAGGTCCCA-1_3	TIL3	PSM	3.68297	-7.1222	4.29864
TAGGGTTGTGACACGA-1_3	TIL3	PSM	3.68297	-7.02222	4.35467
TGGGAGACACCAGACC-1_3	TIL3	PSM	3.68297	-6.74303	4.32346
TGTTTGTCATCATCCC-1_3	TIL3	PSM	3.68297	-6.18283	4.4277
CTCATTAGTCGTGATT-1_1	TIL1	PSM	3.6832	-6.81007	4.04167
CCACCATTCTCGGCTT-1_1	TIL1	PSM	3.68353	-6.21109	4.3963
CTCCCTCAGGCCCGTT-1_1	TIL1	PSM	3.68387	-7.02792	3.24249
CAAGCTAAGAGTCGAC-1_1	TIL1	PSM	3.68606	-7.49589	2.44239
ATCGCCTCACCAAATC-1_1	TIL1	PSM	3.68908	-7.01403	3.18916
TCGGGTGCACTTTAGG-1_1	TIL1	PSM	3.68935	-6.0973	4.44451
CGTAATGGTCGCCTAG-1_1	TIL1	PSM	3.68951	-7.41926	2.47744
GGCTTTCGTTCGGCCA-1_2	TIL2	PSM	3.69113	-6.2687	4.33678
CCGATCTGTAGGCTCC-1_3	TIL3	PSM	3.69254	-7.36657	2.49914
AGCTCAATCTACCAGA-1_1	TIL1	PSM	3.6928	-7.28007	3.73058
TGCAGTAGTCGACTGC-1_1	TIL1	PSM	3.69423	-6.74378	4.04433
AAGACTCAGTCTGGAG-1_1	TIL1	PSM	3.69461	-6.75434	4.03681
CTCACTGAGAGCGACT-1_1	TIL1	PSM	3.69465	-6.94683	2.83247
TCCTTCTAGTAGGATT-1_2	TIL2	PSM	3.69514	-6.54594	4.15881
GCCAGTGCACTCCCTA-1_1	TIL1	PSM	3.69578	-7.66729	2.29959
ACGTCCTAGGTGCAGT-1_1	TIL1	PSM	3.69592	-6.96515	3.90723
GTAGAAAGTCTCTCCA-1_3	TIL3	PSM	3.69654	-6.88839	2.78267
AAAGGATGTATTCCGA-1_1	TIL1	PSM	3.69697	-7.00356	3.88092
CACATGAAGTGAGTGC-1_1	TIL1	PSM	3.69881	-6.50224	4.17254
TTCGATTCAGTTTGGT-1_1	TIL1	PSM	3.69946	-6.25514	4.31712
TATCTTGCAGACCGCT-1_1	TIL1	PSM	3.6995	-7.66871	2.28494
GTTATGGCATCAGTCA-1_3	TIL3	PSM	3.69962	-6.37991	4.24251
TTTATGCAGGTTGGAC-1_1	TIL1	PSM	3.69966	-6.63981	4.08801
GTCAGCGTCGGCCTTT-1_3	TIL3	PSM	3.70029	-6.9381	3.90876
CTGGTCTTCTACCCAC-1_3	TIL3	PSM	3.70051	-7.05782	2.66231
AGATCGTGTACTTCCC-1_3	TIL3	PSM	3.70123	-6.89244	2.76283
CGATGGCAGCTCGTGC-1_1	TIL1	PSM	3.70159	-6.87162	3.94393
TATTGCTAGGTAAGTT-1_1	TIL1	PSM	3.70267	-6.17427	4.35447
ACACTGATCTGAGATC-1_1	TIL1	PSM	3.70422	-6.251	4.30374
CACAACATCCTATTGT-1_2	TIL2	PSM	3.70579	-6.4257	4.19478
GAGGCAAAGGGATCGT-1_1	TIL1	PSM	3.70609	-6.75146	4.00029
AGGATAATCATTGTTC-1_2	TIL2	PSM	3.70892	-7.54721	2.32599
GGTTCTCCACGCGCTA-1_2	TIL2	PSM	3.70997	-6.66583	4.03824
TTACAGGTCGAGTGAG-1_1	TIL1	PSM	3.71011	-6.94912	3.86953
CTGGCAGTCTTACTGT-1_1	TIL1	PSM	3.71162	-7.00209	2.65606
TAAGCGTTCTTGGTGA-1_1	TIL1	PSM	3.71281	-7.02025	3.34389
TTCACCGGTTCCTAAG-1_3	TIL3	PSM	3.71304	-6.89545	3.89166
CCAATTTCAATGAACA-1_1	TIL1	PSM	3.71569	-7.37377	3.59876
GGAATGGCAAGACGGT-1_1	TIL1	PSM	3.71708	-6.94184	3.85065
GGGTGAAAGAGAGTGA-1_3	TIL3	PSM	3.71729	-6.505	4.10938
GTGCTGGAGGCAGTCA-1_3	TIL3	PSM	3.71743	-7.60947	2.25572
CGGGTGTGTGGTTTAC-1_1	TIL1	PSM	3.71972	-7.02172	3.79442
CCTGTTGAGGTTTGAA-1_3	TIL3	PSM	3.72048	-6.63983	4.01871
TTTGACTAGAATCTAG-1_2	TIL2	PSM	3.72112	-7.0669	3.76294
GGATGTTCACAAAGCG-1_1	TIL1	PSM	3.72153	-7.38602	2.37995
GCCGATGTCATTTCCA-1_1	TIL1	PSM	3.7224	-6.66465	3.99756
AAAGGGCTCCATCAGA-1_1	TIL1	PSM	3.72283	-6.85168	3.88506
GTCCTCATCGCCAACG-1_2	TIL2	PSM	3.72512	-6.75031	3.93763
CTTCAATTCGCCTATC-1_1	TIL1	PSM	3.72596	-6.9452	3.81909
AGGAAATCAATCCAGT-1_2	TIL2	PSM	3.72668	-6.62888	4.00456
CATGGTAAGCTTTCTT-1_1	TIL1	PSM	3.72692	-7.24461	3.63809
TTCCTTCAGAGCAGAA-1_1	TIL1	PSM	3.72715	-6.7588	3.92586
GATAGCTTCCACCTGT-1_2	TIL2	PSM	3.72954	-7.49283	2.28376
ACTGCAACATGCCGAC-1_2	TIL2	PSM	3.7313	-6.97505	2.60027
ACTTCGCCAACACAAA-1_1	TIL1	PSM	3.73185	-7.19752	3.64964
TCGACGGTCGTTCCCA-1_3	TIL3	PSM	3.73603	-6.51642	4.04021
AGAGAGCGTGGATGAC-1_3	TIL3	PSM	3.73846	-6.71859	3.91207
GGTGTCGAGTCATGAA-1_1	TIL1	PSM	3.7421	-6.79988	3.85166
ACGTTCCTCGGACAAG-1_2	TIL2	PSM	3.74563	-6.59422	3.96205
ATTTCACCAACAAGTA-1_1	TIL1	PSM	3.74846	-6.38088	4.07932
CCTCTCCTCGAAACAA-1_3	TIL3	PSM	3.74876	-6.79787	2.64634
TGTTTGTAGTCTCTGA-1_1	TIL1	PSM	3.74899	-7.19585	3.59358
GGTGTTAGTACGATCT-1_2	TIL2	PSM	3.75	-6.9462	2.54922
CTGTAGACAAAGCGTG-1_2	TIL2	PSM	3.75215	-6.97308	3.71533
CAGCGTGGTTCCTACC-1_1	TIL1	PSM	3.75299	-6.89215	2.81243
AGAAATGTCACGGACC-1_2	TIL2	PSM	3.75302	-6.95621	3.72246
GTCAGCGAGTAGCATA-1_2	TIL2	PSM	3.75619	-6.99506	2.49587
GGGACCTTCAACTACG-1_2	TIL2	PSM	3.76024	-6.52335	3.95548
ACCACAAAGTAAACAC-1_2	TIL2	PSM	3.76183	-6.93866	3.12298
GAATAGAAGTGCTAGG-1_2	TIL2	PSM	3.76186	-7.19854	3.5491
TGGTGATAGCGTATGG-1_3	TIL3	PSM	3.76336	-7.06478	3.62354
GTTTACTTCGTCCTCA-1_2	TIL2	PSM	3.76533	-6.67279	3.84978
CTGAGCGGTCAATGGG-1_2	TIL2	PSM	3.76565	-6.67166	2.6627
GAGGCAAGTGCATGTT-1_1	TIL1	PSM	3.76725	-7.16234	3.55265
CACTGGGAGGTCGTAG-1_1	TIL1	PSM	3.77188	-6.86234	3.71542
GCATCGGGTGTAGCAG-1_1	TIL1	PSM	3.77433	-6.82309	2.53618
AGTTAGCGTCAAAGAT-1_2	TIL2	PSM	3.77489	-6.9695	3.64174
TCACGCTAGCATCCTA-1_2	TIL2	PSM	3.77525	-6.52479	3.90465
TCGGTCTCAGCGTGAA-1_1	TIL1	PSM	3.77644	-6.76204	3.7598
GTATTGGAGACGCTCC-1_2	TIL2	PSM	3.77748	-6.97498	3.62987
CTCAATTTCTACGCAA-1_1	TIL1	PSM	3.77815	-6.82638	2.52003
CGCGTGACAATTTCTC-1_1	TIL1	PSM	3.77892	-6.86915	2.49052
CGGAATTCAGGGAATC-1_1	TIL1	PSM	3.781	-6.86628	2.80501
GCGGAAAAGGTAGGCT-1_1	TIL1	PSM	3.78164	-6.76855	2.54324
TCGGGCACAGGCGTTC-1_1	TIL1	PSM	3.78232	-6.77785	2.53491
TACCGAAAGGTAGATT-1_3	TIL3	PSM	3.78233	-7.04868	3.56994
TCACTATTCACATTGG-1_1	TIL1	PSM	3.78277	-6.71111	3.76896
CTTCAATGTCGAGTTT-1_1	TIL1	PSM	3.78327	-6.64599	2.61366
GCCTGTTGTGCCAAGA-1_3	TIL3	PSM	3.7836	-6.8883	2.46128
CTTCAATGTAAGGAGA-1_2	TIL2	PSM	3.78544	-6.74549	2.54359
TACCGGGTCGCTATTT-1_1	TIL1	PSM	3.78651	-6.82331	2.49108
TGAGACTGTATCGGTT-1_3	TIL3	PSM	3.78796	-6.93199	3.62052
CAGTTCCAGACAGCTG-1_1	TIL1	PSM	3.78821	-6.64661	2.59503
CCAATTTGTCCATCTC-1_1	TIL1	PSM	3.78838	-6.71889	2.54932
TCTTTGACACGTACTA-1_2	TIL2	PSM	3.78848	-6.65476	2.58896
TGCGACGTCATCGCAA-1_2	TIL2	PSM	3.78896	-6.88145	3.64719
TTCGATTTCCCGTTCA-1_2	TIL2	PSM	3.791	-6.92425	2.41154
AGCCACGAGACTGTTC-1_2	TIL2	PSM	3.79125	-6.4311	3.90703
GACTTCCGTCCTTTGC-1_1	TIL1	PSM	3.79348	-6.88991	2.42382
AGATAGAGTCCCTGTT-1_3	TIL3	PSM	3.79413	-6.52147	3.84377
CCTAACCTCCACGTAA-1_1	TIL1	PSM	3.7944	-6.80894	2.47093
TGTGTGAAGGTTTGAA-1_1	TIL1	PSM	3.79675	-6.69103	2.53583
CATCGGGTCCTCTTTC-1_1	TIL1	PSM	3.80265	-6.93478	3.30573
CTTCTAAGTGACCGAA-1_1	TIL1	PSM	3.80659	-6.71614	2.48382
GTGCTTCAGCTACTAC-1_1	TIL1	PSM	3.80785	-6.98848	3.52073
TGTGAGTAGAGGTATT-1_1	TIL1	PSM	3.80815	-6.99997	3.51291
GTTCATTTCGGACAAG-1_1	TIL1	PSM	3.80867	-7.05429	3.47891
TTCGGTCTCATTCACT-1_1	TIL1	PSM	3.8087	-6.92519	3.28123
GAGGCAACAAAGGATT-1_1	TIL1	PSM	3.8089	-6.95625	3.53636
GACTCTCTCCGAGTGC-1_1	TIL1	PSM	3.80898	-6.88169	3.03366
TGCACGGGTACAGAGC-1_3	TIL3	PSM	3.81524	-6.52145	3.77348
ATCACAGGTTCGGTCG-1_1	TIL1	PSM	3.82051	-6.60013	3.70918
TTGCATTTCCCTTGTG-1_2	TIL2	PSM	3.82104	-6.90588	3.23264
CCGATCTCAGCTACCG-1_1	TIL1	PSM	3.82265	-6.97432	3.47983
CGGAGAAGTAGCACGA-1_1	TIL1	PSM	3.82274	-6.9681	3.48324
GATAGAAAGGACATCG-1_1	TIL1	PSM	3.82482	-6.57746	3.70832
AACCAACAGAGGATCC-1_1	TIL1	PSM	3.82513	-6.93435	3.45319
ACACCAACACTGAATC-1_1	TIL1	PSM	3.82513	-6.85435	3.53248
ACTCCCACACCATTCC-1_1	TIL1	PSM	3.82513	-6.81795	3.521
AGAAGTACAAAGAGTT-1_1	TIL1	PSM	3.82513	-6.83857	3.41142
ATTCCCGCAGCGTAGA-1_1	TIL1	PSM	3.82513	-6.54256	3.70258
GAATAGATCGCGAAGA-1_1	TIL1	PSM	3.82514	-6.77636	3.44308
GACTGATGTAGTCGTT-1_1	TIL1	PSM	3.82514	-6.51794	3.45443
GGGAGTAAGGCACCAA-1_1	TIL1	PSM	3.82514	-6.52462	3.68787
AAGCGTTAGCTTTCTT-1_2	TIL2	PSM	3.82514	-6.89746	3.39158
ACATGCATCATTCGTT-1_2	TIL2	PSM	3.82514	-6.75843	3.46815
CATCGTCAGAGTCAAT-1_2	TIL2	PSM	3.82514	-6.63711	3.64928
CCCGAAGTCCTCACTG-1_2	TIL2	PSM	3.82514	-6.59175	3.45947
CTCCAACGTCGCTTAA-1_2	TIL2	PSM	3.82514	-6.49115	3.57244
GGGATCCTCAACTGAC-1_2	TIL2	PSM	3.82514	-6.84498	3.49905
TGATCTTTCGGCTATA-1_2	TIL2	PSM	3.82514	-6.58898	3.4673
AGCGTATCATGTCAGT-1_3	TIL3	PSM	3.82514	-6.76618	3.50994
ATCGCCTGTATGAAAC-1_3	TIL3	PSM	3.82515	-6.58141	3.6491
CAATCGATCTTCCAGC-1_1	TIL1	PSM	3.8378	-6.80871	2.76068
ACTATTCTCACCGGTG-1_2	TIL2	PSM	3.87831	-6.81593	3.0054
GCCTGTTGTTGTGGCC-1_1	TIL1	PSM	3.93481	-6.73771	2.84139
GACCAATAGACCAAAT-1_1	TIL1	PSM	3.94992	-6.78672	3.19773
CCGTTCAGTGGACAGT-1_1	TIL1	PSM	3.94993	-6.73344	2.89282
TCCACGTGTTTCCATT-1_1	TIL1	PSM	3.95038	-6.79667	3.25699
CAACAGTCAGAGTCTT-1_1	TIL1	PSM	3.98469	-6.77623	3.31225
CGTAATGCACTCCTGT-1_1	TIL1	PSM	3.99247	-6.76015	3.25928
CTGGACGTCCGGGACT-1_2	TIL2	PSM	4.00128	-6.67191	2.79849
CGCCAGATCAGACCCG-1_1	TIL1	PSM	4.00537	-6.66301	2.76806
GTTGCTCTCGTGGTAT-1_2	TIL2	PSM	4.01041	-6.69956	3.00256
TGAGGGAGTTCCATTT-1_3	TIL3	PSM	4.01215	-6.66161	2.79414
ATTCGTTCACGCAAAG-1_1	TIL1	PSM	4.02703	-6.6641	2.88308
TCGCACTTCAGTCATG-1_1	TIL1	PSM	4.02726	-6.6756	2.95
CCTCTAGCAGATCCTA-1_1	TIL1	PSM	4.0316	-6.64805	2.81411
AACGGGAGTTGCGTAT-1_3	TIL3	PSM	4.03175	-6.66643	2.92003
GCTACAAGTACCGGCT-1_2	TIL2	PSM	4.0359	-6.69236	3.08928
ATTTACCGTGAGATAT-1_2	TIL2	PSM	4.04329	-6.62828	2.75964
GCACGTGCACAACATC-1_2	TIL2	PSM	4.04472	-6.6881	3.10922
ATTACCTCATGGTGGA-1_1	TIL1	PSM	4.09979	-6.59973	2.87995
CTGTGGGAGCCTGAGA-1_3	TIL3	PSM	4.11074	-6.65925	3.27551
CGATGGCCAGCGTAGA-1_3	TIL3	PSM	4.11113	-6.66272	3.29737
TCGCTTGAGGGCGAGA-1_1	TIL1	PSM	4.11219	-6.64304	3.19004
TGCAGTACACCGTCTT-1_1	TIL1	PSM	4.11355	-6.59598	2.92756
GTGGAGATCACAAGGG-1_1	TIL1	PSM	4.11396	-6.5964	2.93202
CCGAACGTCGGAGTAG-1_1	TIL1	PSM	4.13274	-6.60098	3.05247
AGATAGAAGGAGTACC-1_2	TIL2	PSM	4.14215	-6.6027	3.10957
GCATGATCATGACAAA-1_1	TIL1	PSM	4.14248	-6.54049	2.75519
TGGGAGACACCAGTTA-1_2	TIL2	PSM	4.1474	-6.55091	2.83951
GAGTTACCACCAGCCA-1_1	TIL1	PSM	4.14793	-6.56587	2.92775
AGGTAGGTCTTTGCTA-1_1	TIL1	PSM	4.15349	-6.52048	2.69592
TCATTACTCGATGCTA-1_1	TIL1	PSM	4.15651	-6.54245	2.83682
ATCTCTACAAGATCCT-1_1	TIL1	PSM	4.50044	-6.39887	1.96416
CTGAGGCCACGACTAT-1_1	TIL1	PSM	4.50044	-6.57763	2.03117
TCATACTGTGTCCGGT-1_2	TIL2	PSM	4.50044	-6.5432	1.99212
ACTGTCCAGCACTCGC-1_3	TIL3	PSM	4.50044	-6.6615	2.03214
CTAACCCCAGGCCCTA-1_3	TIL3	PSM	4.50044	-6.52936	1.99075
TGGGATTCAGCACAGA-1_3	TIL3	Somites	4.50044	-6.38081	1.99153
AACAGGGGTGTGACCC-1_1	TIL1	PSM	4.51302	-6.24167	1.96395
ATCGGCGGTGCTTCAA-1_1	TIL1	PSM	4.51302	-6.32716	2.23416
CTCAACCTCTAGCCTC-1_1	TIL1	PSM	4.51302	-6.26463	1.90385
CTGTATTGTTCGGACC-1_1	TIL1	PSM	4.51302	-6.25015	2.10652
GTAACCATCAGAGCAG-1_1	TIL1	PSM	4.51302	-6.34088	2.27576
GTGGGAACACTTCAGA-1_1	TIL1	PSM	4.51302	-6.23672	1.91753
TTGCATTTCATAGGCT-1_1	TIL1	PSM	4.51302	-6.26123	1.88008
TCTTCCTCAGCTCCTT-1_2	TIL2	PSM	4.51303	-6.30083	2.12959
ACATCCCGTTGGACCC-1_1	TIL1	PSM	4.51304	-6.63348	2.06747
GATGTTGAGGTCGTGA-1_1	TIL1	PSM	4.51809	-6.3481	2.35779
CATCGCTGTACCGGAA-1_1	TIL1	PSM	4.51889	-6.6077	2.07143
TCCTAATAGTAACGTA-1_2	TIL2	PSM	4.52629	-6.38184	2.23124
TGTCCTGTCTACGGGC-1_1	TIL1	PSM	4.52694	-6.5583	1.94891
AGATAGACATACCACA-1_3	TIL3	PSM	4.52728	-6.38131	2.24095
CCTTCAGCAATCCTAG-1_1	TIL1	PSM	4.52747	-6.35694	2.37436
TCCACCATCTCACGAA-1_1	TIL1	PSM	4.52944	-6.81609	2.06727
GTAAGTCTCCTTACCG-1_1	TIL1	PSM	4.52947	-6.36485	2.3452
GAGTTTGCACAAGCCC-1_1	TIL1	PSM	4.5311	-6.38122	2.26761
GGTTGTAAGTATAACG-1_2	TIL2	PSM	4.53178	-6.84028	2.09784
AAACGAAAGGGTACAC-1_1	TIL1	PSM	4.53584	-6.55341	2.08414
GTACAGTTCGTCAACA-1_1	TIL1	PSM	4.53845	-6.67684	1.99474
AGATCCATCATAGGCT-1_1	TIL1	PSM	4.53857	-6.79028	2.04764
CGATGCGTCTTGCAAG-1_1	TIL1	PSM	4.53882	-6.3819	2.31697
ATCCTATCAGCTGTGC-1_1	TIL1	PSM	4.54263	-6.37113	2.40161
GACCAATAGCTCACTA-1_1	TIL1	PSM	4.54696	-6.36999	2.43755
AACGTCACACACCGAC-1_1	TIL1	PSM	4.549	-6.37279	2.43632
GAAGCGACATGTCAGT-1_2	TIL2	PSM	4.55749	-6.72269	2.00035
TGCCGAGGTGCTGCAC-1_2	TIL2	PSM	4.55828	-6.66643	2.11227
GCTGAATAGAGCAGCT-1_1	TIL1	PSM	4.56055	-6.61891	2.11151
TGCTGAACACCTATCC-1_1	TIL1	PSM	4.56261	-6.66559	1.96942
AACCCAATCTACAGGT-1_1	TIL1	PSM	4.56991	-6.56667	2.11717
ACCACAATCTCGTCAC-1_1	TIL1	PSM	4.57269	-6.43384	2.26824
ATAGAGATCCCTCATG-1_1	TIL1	PSM	4.57418	-6.57481	2.12171
GTGCACGCATGACTTG-1_1	TIL1	PSM	4.57556	-6.72673	2.1323
AAATGGAGTCATGCAT-1_1	TIL1	PSM	4.5786	-6.69898	2.13348
CAAGCTATCGCTGACG-1_1	TIL1	PSM	4.57883	-6.66347	1.95497
TTCTTCCAGTCTGGTT-1_1	TIL1	PSM	4.57989	-6.85769	2.1444
AACCCAAAGCGGACAT-1_1	TIL1	PSM	4.58025	-6.46126	2.17157
CAACAGTTCTAGACCA-1_2	TIL2	PSM	4.58114	-6.73849	2.13829
GTCGTAAAGCACACCC-1_2	TIL2	PSM	4.58146	-6.9629	2.15232
ATCGGCGCAGCTGTCG-1_3	TIL3	PSM	4.58348	-6.5558	2.12934
ATTGGGTAGGTAGTAT-1_1	TIL1	PSM	4.58875	-6.52428	2.13239
CATCGTCCACCTGAAT-1_1	TIL1	PSM	4.58991	-6.87116	2.1547
TGCTGAATCCATCTGC-1_1	TIL1	PSM	4.59033	-7.18275	2.17415
CCTTGTGCATGACTCA-1_3	TIL3	PSM	4.59182	-6.47044	2.20132
TACTTACCACTGCACG-1_1	TIL1	PSM	4.59401	-6.47274	2.20387
TTCTTCCAGGCTTTCA-1_1	TIL1	PSM	4.59623	-6.60695	2.14452
CCTATCGTCATAGACC-1_1	TIL1	PSM	4.59722	-6.4745	2.21639
TGATGCAAGGACGCTA-1_2	TIL2	PSM	4.5981	-6.64164	2.14841
TTAGGGTGTTCCGGTG-1_1	TIL1	PSM	4.59858	-6.92302	2.05983
AACGGGAGTTGTACGT-1_1	TIL1	PSM	4.60962	-6.77655	2.16755
CTCGAGGGTGATGAAT-1_1	TIL1	PSM	4.61132	-6.48093	2.2784
GCCGATGAGGATGGCT-1_1	TIL1	PSM	4.61308	-6.47783	2.30736
CTAAGTGCATCACCAA-1_3	TIL3	PSM	4.61893	-6.61624	1.8996
TAACGACCACAAGCAG-1_3	TIL3	PSM	4.62208	-6.56179	2.1662
ACCCTCATCACAGTGT-1_2	TIL2	PSM	4.62272	-6.50994	2.19952
TCCTAATGTTCTGAGT-1_2	TIL2	PSM	4.62283	-6.8176	2.18256
GTCATTTGTACCGCGT-1_1	TIL1	PSM	4.62293	-6.47616	2.38408
TGCTCCACAGTGTACT-1_1	TIL1	PSM	4.62529	-6.72786	2.1794
ACCCTCATCTCTGCCA-1_3	TIL3	PSM	4.62699	-6.45984	2.50047
ACGGTCGGTTAGGGAC-1_1	TIL1	PSM	4.63325	-6.44926	2.60082
TAGCACAGTGACTGTT-1_1	TIL1	PSM	4.6343	-7.00255	2.20471
GGGTGAATCAAACGAA-1_1	TIL1	PSM	4.63641	-6.4852	2.42771
GATAGCTGTAGGACTG-1_1	TIL1	PSM	4.63894	-6.79713	1.9675
AGCGATTAGTTCATCG-1_1	TIL1	PSM	4.63976	-6.52767	2.18083
AGGGCCTCATGAAGGC-1_3	TIL3	PSM	4.64005	-6.92841	2.20562
AATCACGGTGTCCCTT-1_1	TIL1	PSM	4.64131	-6.69453	2.1925
TGTAACGCATGGGATG-1_1	TIL1	PSM	4.64299	-6.52717	2.24543
AGGACGATCCACAGGC-1_2	TIL2	PSM	4.64638	-7.32422	2.20759
CGTGAATAGCGCCTAC-1_1	TIL1	PSM	4.64737	-7.4676	2.24551
CTCCGATTCTGGAAGG-1_3	TIL3	PSM	4.64768	-7.4355	2.24384
GGACGTCCATAGAAAC-1_1	TIL1	PSM	4.64845	-6.37492	1.76234
CCCTGATAGATCGACG-1_1	TIL1	PSM	4.6536	-6.51773	2.3695
GATGGAGTCAAACCCA-1_3	TIL3	PSM	4.65439	-6.89761	2.00162
ATACCGATCAGAGCGA-1_1	TIL1	PSM	4.6563	-6.8637	2.21703
GCATCTCCAGAGTTCT-1_1	TIL1	PSM	4.66338	-6.53212	2.35867
GACACGCGTGGATACG-1_2	TIL2	PSM	4.66613	-6.59309	2.20978
CACTGGGAGTTACTCG-1_1	TIL1	PSM	4.66763	-6.81199	1.95062
CGATGCGCAATAGGGC-1_1	TIL1	PSM	4.6691	-6.76007	2.2228
TACTGCCTCATCGGGC-1_1	TIL1	PSM	4.67082	-6.52684	2.43842
TATCCTATCTGGCCGA-1_1	TIL1	PSM	4.67503	-6.52896	2.45587
TACATTCGTTCGAGCC-1_1	TIL1	PSM	4.67566	-6.25322	1.68289
CCTGCATTCAACCCGG-1_2	TIL2	PSM	4.67813	-6.86901	1.96855
TAGATCGCATGTGGCC-1_2	TIL2	PSM	4.68058	-6.8488	1.95708
ATGACCAGTACTGCCG-1_1	TIL1	PSM	4.68234	-6.99163	2.02235
AAGGTAAAGAAGAGCA-1_1	TIL1	PSM	4.68335	-7.13994	2.0908
TCGCACTTCCAACTAG-1_2	TIL2	PSM	4.68477	-6.40773	1.74752
GGGTAGACAATCTAGC-1_3	TIL3	PSM	4.68698	-6.56676	2.33315
CAGGCCAGTTCCTAGA-1_1	TIL1	PSM	4.69489	-6.56805	2.38048
CACGTTCAGTAGCCAG-1_2	TIL2	PSM	4.69936	-6.78009	1.90938
CCTCTAGTCATTGCCC-1_2	TIL2	PSM	4.70323	-6.44844	1.75122
ATACCTTGTGTTTCTT-1_1	TIL1	PSM	4.70776	-6.56785	2.47008
GAAGCGACAGTTACCA-1_1	TIL1	PSM	4.70881	-6.5621	2.50843
TAACTTCCATACGCAT-1_1	TIL1	PSM	4.71348	-6.85784	2.27076
CCACGAGCATTCCTCG-1_1	TIL1	PSM	4.71353	-6.68566	2.26027
AGGAAATCAAGGTCTT-1_1	TIL1	PSM	4.72078	-6.67544	1.8427
AGAGCAGAGTATGACA-1_1	TIL1	PSM	4.72099	-6.82119	2.27562
TATTTCGCATCTCAAG-1_2	TIL2	PSM	4.72118	-6.89394	1.94445
GCCATGGGTCACTGAT-1_1	TIL1	PSM	4.72236	-6.58459	2.47963
TGTGTGAAGCTTCATG-1_1	TIL1	PSM	4.7225	-6.87478	2.28032
GGTCTGGGTAGGTAGC-1_1	TIL1	PSM	4.72488	-6.91267	2.28489
TTACCGCCAGCTGTAT-1_1	TIL1	PSM	4.72624	-6.83931	1.91473
TCAATCTTCCTGTAAG-1_2	TIL2	PSM	4.72886	-6.71111	2.27632
CATAGACGTGTGAGCA-1_1	TIL1	PSM	4.73351	-6.95443	2.2956
TGAACGTGTCTAGATC-1_1	TIL1	PSM	4.73935	-6.81502	1.8925
CGGGCATTCAGCGTCG-1_1	TIL1	PSM	4.74147	-6.84464	2.29642
GGCTTTCGTTCGGGTC-1_1	TIL1	PSM	4.74253	-6.60296	2.51869
TGGGCTGCAAGCGCTC-1_2	TIL2	PSM	4.74999	-6.59455	2.61552
ACGGAAGCAGCATGCC-1_1	TIL1	PSM	4.75483	-6.64703	2.36428
CTACGGGAGGCTAACG-1_1	TIL1	PSM	4.75669	-6.26063	1.61908
ATCCTATCACACTTAG-1_1	TIL1	PSM	4.75882	-6.89383	2.31584
ATCACTTCAGGCTATT-1_1	TIL1	PSM	4.76128	-6.60899	2.61481
TCACTCGTCCTTTAGT-1_1	TIL1	PSM	4.76336	-6.70456	1.82096
GATGCTATCAGCAGAG-1_1	TIL1	PSM	4.76383	-6.64682	2.42731
ACCAAACTCCATCACC-1_1	TIL1	PSM	4.76396	-6.35946	1.65922
TAGGGTTAGAACTTCC-1_1	TIL1	PSM	4.76487	-6.63905	2.4766
GACCGTGAGCACCGAA-1_2	TIL2	PSM	4.76689	-6.27642	1.61799
GTCGTTCTCCGTCAAA-1_1	TIL1	PSM	4.76704	-6.33538	1.64541
TCATCCGCACATGTTG-1_1	TIL1	PSM	4.76856	-6.99736	1.95344
CTCAACCAGATGACCG-1_3	TIL3	PSM	4.77298	-7.03833	2.33806
GATGCTAAGTTGGACG-1_1	TIL1	PSM	4.78143	-6.65929	2.48065
CGGGTGTTCTCCCAAC-1_2	TIL2	PSM	4.78158	-6.78423	1.84305
GAGACCCCAACTTGGT-1_1	TIL1	PSM	4.78198	-6.6641	2.45835
AACAGGGGTAGCCCTG-1_1	TIL1	PSM	4.79384	-6.67154	2.33536
ACTATTCTCAGACATC-1_1	TIL1	PSM	4.79835	-6.76138	1.81846
TCTATACGTCTTTCTA-1_3	TIL3	PSM	4.80577	-6.76977	1.81621
CATGCGGTCCAGCCTT-1_2	TIL2	PSM	4.80596	-6.92805	1.89001
GGATCTAAGCTCGACC-1_1	TIL1	PSM	4.81377	-7.36492	2.08764
ATCACAGAGAAGTGTT-1_1	TIL1	PSM	4.82249	-6.77667	2.36889
TCCGAAAAGGCTTCCG-1_3	TIL3	PSM	4.82346	-6.71368	2.4747
CAGATACAGCTCGTGC-1_1	TIL1	PSM	4.82987	-6.90274	1.85833
AATTTCCAGGTCATCT-1_1	TIL1	PSM	4.84195	-6.78988	2.38811
GCCAGGTCAGCGTGAA-1_3	TIL3	PSM	4.84483	-6.68503	1.74419
AACCACAAGAACTTCC-1_1	TIL1	PSM	4.84484	-6.8901	1.83999
TGGTACAAGGGCAAGG-1_1	TIL1	PSM	4.84798	-6.41184	1.61394
ATCGCCTAGTAAGGGA-1_3	TIL3	PSM	4.84899	-7.36363	2.05779
TTCACGCTCCGATAGT-1_1	TIL1	PSM	4.84924	-6.80529	2.39595
ACCTACCGTCACTAGT-1_1	TIL1	PSM	4.85132	-6.0349	2.70512
AGGGTCCAGGATGTTA-1_1	TIL1	PSM	4.85132	-5.80191	2.64858
AGTAGCTTCTCTCGCA-1_1	TIL1	PSM	4.85132	-5.73534	2.79422
CCACGAGGTCTTGCTC-1_1	TIL1	PSM	4.85132	-6.02431	2.61961
CCTACGTTCTTTCCAA-1_1	TIL1	PSM	4.85132	-6.0404	2.73627
CTACAGAGTTATCCAG-1_1	TIL1	PSM	4.85132	-6.04397	2.58095
GAATAGATCAATCAGC-1_1	TIL1	PSM	4.85133	-6.01539	2.50977
GGGTAGAAGGCTCCCA-1_1	TIL1	PSM	4.85133	-5.95049	2.62573
GGGTAGAGTATCAGGG-1_1	TIL1	PSM	4.85133	-5.60742	2.80614
TAGGAGGCAAGCGGAT-1_1	TIL1	PSM	4.85133	-5.98829	2.72261
TAGGTTGGTTAAGGAT-1_1	TIL1	PSM	4.85133	-6.0343	2.54015
AAGACAATCCTTATCA-1_2	TIL2	PSM	4.85133	-6.06796	2.68633
GCGTTTCAGTAAACAC-1_2	TIL2	PSM	4.85133	-5.82031	2.70186
AGTGTTGAGCACAAAT-1_3	TIL3	PSM	4.85133	-5.9285	2.73292
ATGGGAGGTGAGACCA-1_3	TIL3	PSM	4.85133	-5.81647	2.70937
ATAGAGAGTACTGCGC-1_3	TIL3	PSM	4.85422	-5.59147	2.74323
CATTTCATCACCTCAC-1_2	TIL2	PSM	4.85561	-5.88665	2.56976
AGTACCATCGTGAGAG-1_1	TIL1	PSM	4.85624	-5.86834	2.5783
GTTCTATGTACGTGTT-1_2	TIL2	PSM	4.86111	-7.22117	1.98117
AGGGAGTTCAAGCCCG-1_1	TIL1	PSM	4.86123	-6.10833	2.69156
CATTCATAGTTCATCG-1_1	TIL1	PSM	4.86489	-5.88442	2.54218
TCCACGTAGATGATTG-1_2	TIL2	PSM	4.86957	-6.05315	2.53789
TTATTGCCAAGCGAAC-1_1	TIL1	PSM	4.88141	-5.65723	2.62096
GGGCTACCAGCTACCG-1_1	TIL1	PSM	4.88236	-5.85453	2.50496
TAGGTTGGTTTCCAAG-1_1	TIL1	PSM	4.88265	-5.98602	2.42872
CTCAGAACACTCCGGA-1_1	TIL1	PSM	4.88377	-6.11853	2.67059
CTGAATGCAATACCCA-1_1	TIL1	PSM	4.88559	-6.7689	1.74954
ACGGTTAGTTGCCAAT-1_2	TIL2	PSM	4.88605	-5.95277	2.4372
CTCCTTTGTGAGATAT-1_1	TIL1	PSM	4.88643	-5.98139	2.41962
TTCCGTGAGAAGTCCG-1_1	TIL1	PSM	4.88677	-6.68274	1.7083
GTGAGCCTCAAACCCA-1_1	TIL1	PSM	4.88729	-6.05944	2.51712
[truncated: 3,537 more rows]

## Sheet: Supp Fig1b
Cell.ID	sample	Annotation	right.monocle3	UMAP1	UMAP2
TCGCTTGAGAGGCCAT-1_1	TIL1	NMPs	0	0.70312	4.60549
TCTCACGTCTCGGCTT-1_1	TIL1	NMPs	0	1.10906	5.32232
TCGCTCATCTAAACGC-1_1	TIL1	NMPs	3.75302e-07	-0.803564	4.22706
TCGGGTGGTCATACCA-1_1	TIL1	NMPs	3.75302e-07	-0.841735	4.71555
TCTATCACATTGCTGA-1_1	TIL1	NMPs	3.75302e-07	0.885897	5.5165
TGCTCCAAGCGTACAG-1_1	TIL1	NMPs	3.75302e-07	0.834441	5.56897
TCCTAATCACATCATG-1_1	TIL1	NMPs	7.50604e-07	-0.36278	4.18746
TCGATTTCAAGATGGC-1_1	TIL1	NMPs	7.50604e-07	0.691003	5.63991
TGACCCTGTAGGATAT-1_1	TIL1	NMPs	7.50604e-07	-0.20644	4.30893
TGCTCCACACGTCGTG-1_1	TIL1	NMPs	7.50604e-07	0.847201	5.62956
TCACGCTCATGGGATG-1_1	TIL1	NMPs	1.12591e-06	0.937116	5.72783
TCCCATGAGGAACGTC-1_1	TIL1	NMPs	1.12591e-06	-0.655934	4.19318
TGATCAGCAAATGATG-1_1	TIL1	NMPs	1.12591e-06	-0.989891	4.85812
TTACGCCAGTGACACG-1_1	TIL1	NMPs	1.12591e-06	1.02097	5.64101
TAGGTTGCAAGACCGA-1_1	TIL1	NMPs	1.50121e-06	1.00056	5.48287
TCACGCTGTCACGTGC-1_1	TIL1	NMPs	1.50121e-06	-0.333415	4.61274
TGATCTTAGGTAAACT-1_1	TIL1	NMPs	1.50121e-06	0.122284	4.89946
TTACGTTTCTGGGCAC-1_1	TIL1	NMPs	1.50121e-06	1.01095	5.4944
TAGAGTCCATCGCTCT-1_1	TIL1	NMPs	1.87651e-06	1.10608	5.65852
TCAAGTGAGGTCTACT-1_1	TIL1	NMPs	1.87651e-06	-0.555203	5.15136
TGGAACTAGGGTTAGC-1_1	TIL1	NMPs	1.87651e-06	0.0483621	4.54496
TTCTAACCAACAGTGG-1_1	TIL1	NMPs	1.87651e-06	1.08142	5.57477
TACTTCAAGGAAACGA-1_1	TIL1	NMPs	2.25181e-06	0.658862	5.70587
TATTGGGCAAGGCAAC-1_1	TIL1	NMPs	2.25181e-06	-0.18791	4.75535
TGGGATTAGATGAAGG-1_1	TIL1	NMPs	2.25181e-06	0.583074	4.65338
TTTAGTCCAGGTTCGC-1_1	TIL1	NMPs	2.25181e-06	0.972256	5.6296
TACGTCCCACGCTGCA-1_1	TIL1	NMPs	2.62711e-06	0.578152	5.74604
TAGTGCACAATATCCG-1_1	TIL1	NMPs	2.62711e-06	-0.416159	4.8562
TGGGCGTAGGGTTAAT-1_1	TIL1	NMPs	2.62711e-06	-2.56223	4.24011
AGGGCCTCACGACAAG-1_2	TIL2	NMPs	2.62711e-06	1.02898	5.55436
TACCCGTGTACTAGCT-1_1	TIL1	NMPs	3.00242e-06	0.770154	5.66829
TAGCACACATGACCCG-1_1	TIL1	NMPs	3.00242e-06	0.127186	4.88594
TGGTGATAGGACTATA-1_1	TIL1	NMPs	3.00242e-06	0.423896	4.31049
CTACTATAGGTATCTC-1_2	TIL2	NMPs	3.00242e-06	0.753107	5.64819
GTTTGGAAGACCTCAT-1_1	TIL1	NMPs	3.37772e-06	0.726051	5.59713
TACGTCCTCTCGGGAC-1_1	TIL1	NMPs	3.37772e-06	-0.238608	4.49987
TGTCCTGAGAAACCAT-1_1	TIL1	NMPs	3.37772e-06	-0.2659	4.1915
AGTTAGCGTATACAGA-1_3	TIL3	NMPs	3.37772e-06	1.08504	5.46067
GTTATGGGTTTCAGAC-1_1	TIL1	NMPs	3.75302e-06	1.01969	5.55345
TACGTCCCAATCACGT-1_1	TIL1	NMPs	3.75302e-06	-0.303397	4.24675
TTACGCCCACCAGCGT-1_1	TIL1	NMPs	3.75302e-06	-0.475912	4.71409
CAACGGCAGAGGCGTT-1_3	TIL3	NMPs	3.75302e-06	0.830062	5.53261
GTGGTTACAGCTGTAT-1_1	TIL1	NMPs	4.12832e-06	0.730571	5.71474
TACACCCGTTAGCGGA-1_1	TIL1	NMPs	4.12832e-06	-2.75755	4.13649
TTGACCCTCACCGGTG-1_1	TIL1	NMPs	4.12832e-06	0.508007	4.4385
GTCCCATAGCTACGTT-1_1	TIL1	NMPs	4.50362e-06	0.93316	5.49753
GTTGCTCTCCTCCACA-1_1	TIL1	NMPs	4.50362e-06	-0.423824	4.20291
TTTACCAGTAGGAGTC-1_1	TIL1	NMPs	4.50362e-06	-0.377119	4.47295
GTATTTCCATCGAGCC-1_1	TIL1	NMPs	4.87893e-06	0.579397	5.67659
GTTCGCTCATTGCCGG-1_1	TIL1	NMPs	4.87893e-06	0.67493	4.64233
ACGGAAGTCTTACGTT-1_2	TIL2	NMPs	4.87893e-06	0.237957	4.85922
GTAATGCCACATTGTG-1_1	TIL1	NMPs	5.25423e-06	0.731439	5.72582
GTTCATTAGCGAGTCA-1_1	TIL1	NMPs	5.25423e-06	-0.834115	4.30526
AGAACAATCTTTGGAG-1_2	TIL2	NMPs	5.25423e-06	0.534241	4.57561
GGAGATGCAATAGTGA-1_1	TIL1	NMPs	5.62953e-06	1.02618	5.59029
GTTAGACAGTGAGGCT-1_1	TIL1	NMPs	5.62953e-06	0.192197	4.46097
AGAAGCGGTCGAATTC-1_2	TIL2	NMPs	5.62953e-06	0.0622228	4.37281
GGAGAACGTATGGAGC-1_1	TIL1	NMPs	6.00483e-06	1.01584	5.53883
GTTAGACAGAAACACT-1_1	TIL1	NMPs	6.00483e-06	-0.489661	4.51626
AGCGATTGTGTTGACT-1_2	TIL2	NMPs	6.00483e-06	-0.781475	5.33782
GCCGATGGTTCAGGTT-1_1	TIL1	NMPs	6.38013e-06	0.800425	5.6901
GTTACCCAGGACTAAT-1_1	TIL1	NMPs	6.38013e-06	-0.553314	4.73018
ATGAAAGTCAGGGATG-1_2	TIL2	NMPs	6.38013e-06	0.123581	4.26549
GCCAGGTGTTATCCAG-1_1	TIL1	NMPs	6.75544e-06	0.75982	5.61437
GTGTGATCAGAGGTAC-1_1	TIL1	NMPs	6.75544e-06	-0.261976	4.32527
ATGAGTCTCAAACTGC-1_2	TIL2	NMPs	6.75544e-06	0.558595	4.53174
GCAGGCTGTTACCGTA-1_1	TIL1	NMPs	7.13074e-06	1.02406	5.43257
GTGCACGGTCGGTACC-1_1	TIL1	NMPs	7.13074e-06	-0.373821	4.43543
ATGCATGTCATCGCTC-1_2	TIL2	NMPs	7.13074e-06	0.552124	4.39702
GAAGGGTGTATTTCTC-1_1	TIL1	NMPs	7.50604e-06	0.791737	5.65853
GTGAGCCAGGACGCAT-1_1	TIL1	NMPs	7.50604e-06	-0.30898	5.13228
ATTCTTGGTACCCAGC-1_2	TIL2	NMPs	7.50604e-06	-0.371948	4.43392
CTTGAGAGTGGAGAAA-1_1	TIL1	NMPs	7.88134e-06	1.17566	5.42731
GTCACTCTCTCCATAT-1_1	TIL1	NMPs	7.88134e-06	0.271697	4.26596
CAAGGGAAGCCTGGAA-1_2	TIL2	NMPs	7.88134e-06	-0.0051354	4.83137
CTTCAATAGTACCCTA-1_1	TIL1	NMPs	8.25664e-06	0.76991	5.54607
GTCAAACTCCGAGCTG-1_1	TIL1	NMPs	8.25664e-06	0.672112	4.64989
CATACAGTCAGTGTTG-1_2	TIL2	NMPs	8.25664e-06	0.225511	4.39374
CTGTATTGTGCAGTGA-1_1	TIL1	NMPs	8.63195e-06	0.987643	5.53297
GTAGGTTCAAGAAACT-1_1	TIL1	NMPs	8.63195e-06	-0.841466	5.06708
CATGAGTAGCTCCATA-1_2	TIL2	NMPs	8.63195e-06	-0.424958	4.82356
CTGCATCTCCTCTGCA-1_1	TIL1	NMPs	9.00725e-06	0.720423	5.63393
GGTGGCTCAGTGTGGA-1_1	TIL1	NMPs	9.00725e-06	-0.686748	4.13747
CATGCAAGTGAGTCAG-1_2	TIL2	NMPs	9.00725e-06	0.433759	4.34101
CTACCTGGTATCCTCC-1_1	TIL1	NMPs	9.38255e-06	0.918872	5.60996
GGTAATCTCCTAACAG-1_1	TIL1	NMPs	9.38255e-06	-0.495839	4.52733
CCGGTGAGTTTAAGGA-1_2	TIL2	NMPs	9.38255e-06	0.195343	4.74789
CGTGAATGTCCGGACT-1_1	TIL1	NMPs	9.75785e-06	0.734584	5.62023
GGGTATTCAATTAGGA-1_1	TIL1	NMPs	9.75785e-06	0.464455	4.70442
CCTAAGAGTGCATCTA-1_2	TIL2	NMPs	9.75785e-06	-0.747854	5.24828
CCGATGGGTGCTGCAC-1_1	TIL1	NMPs	1.01332e-05	1.17643	5.5582
GGGATGACAGAACTAA-1_1	TIL1	NMPs	1.01332e-05	-0.208416	4.12655
CTCCCAATCGGCACTG-1_2	TIL2	NMPs	1.01332e-05	-0.441022	5.27689
CAGCAATTCCCAAGTA-1_1	TIL1	NMPs	1.05085e-05	0.695732	5.68796
GGCTTTCCACAGAGCA-1_1	TIL1	NMPs	1.05085e-05	0.587178	4.51963
CTGGCAGAGGGAACAA-1_2	TIL2	NMPs	1.05085e-05	0.169124	4.79977
CAGATCAAGTCTACCA-1_1	TIL1	NMPs	1.08838e-05	0.795458	5.70844
GGAGATGAGACATATG-1_1	TIL1	NMPs	1.08838e-05	-0.72088	4.27847
GAGTGAGAGTTGCGAG-1_2	TIL2	NMPs	1.08838e-05	-0.437916	4.60973
CAGATACCAGATCCTA-1_1	TIL1	NMPs	1.12591e-05	1.13228	5.60627
GCTTCACCACGTAGAG-1_1	TIL1	NMPs	1.12591e-05	-0.256428	5.03442
GCATTAGCAAGTAGTA-1_2	TIL2	NMPs	1.12591e-05	0.200131	4.69656
ATTCGTTGTCCCTGTT-1_1	TIL1	NMPs	1.16344e-05	0.914614	5.71643
GCAGCTGCAACGTTAC-1_1	TIL1	NMPs	1.16344e-05	0.50974	4.57433
GCCATTCGTCCTACGG-1_2	TIL2	NMPs	1.16344e-05	-0.841601	4.21127
ATGTCTTCAGGCACTC-1_1	TIL1	NMPs	1.20097e-05	0.612026	5.67044
GCACGGTTCCAGCACG-1_1	TIL1	NMPs	1.20097e-05	-2.54176	5.20133
GCCCGAAAGGGAGTGG-1_2	TIL2	NMPs	1.20097e-05	-0.836965	5.40331
ATGCATGGTAGTCTTG-1_1	TIL1	NMPs	1.2385e-05	0.678949	5.58992
GATTCGATCCCAAGTA-1_1	TIL1	NP1	1.2385e-05	-2.05577	4.21927
GCGGAAACAACACTAC-1_2	TIL2	NMPs	1.2385e-05	-0.0100665	4.38906
ATCGATGCAGGAACCA-1_1	TIL1	NMPs	1.27603e-05	1.05096	5.5465
GATTCGACAGCTTCGG-1_1	TIL1	NMPs	1.27603e-05	0.537546	4.52257
TAGTGCAAGTCACAGG-1_2	TIL2	NMPs	1.27603e-05	0.67841	4.57517
ATCCATTCAATCGCGC-1_1	TIL1	NMPs	1.31356e-05	0.823198	5.61429
GAGTTGTGTGAGTCAG-1_1	TIL1	NMPs	1.31356e-05	-0.357833	4.38728
TATCGCCTCAGCTGTA-1_2	TIL2	NMPs	1.31356e-05	-1.2631	5.16548
ATACCTTAGTGACACG-1_1	TIL1	NMPs	1.35109e-05	0.702889	5.62902
GACTGATTCAGCATTG-1_1	TIL1	NMPs	1.35109e-05	0.382035	4.77482
TCACGCTGTGTTACTG-1_2	TIL2	NMPs	1.35109e-05	0.171349	4.36435
AGTACTGAGTGCCAGA-1_1	TIL1	NMPs	1.38862e-05	0.547724	5.7043
GACTGATGTTCTCTCG-1_1	TIL1	NMPs	1.38862e-05	0.168058	4.76627
TCGTAGACAGAAGCGT-1_2	TIL2	NMPs	1.38862e-05	0.507012	4.44476
AGGGTCCTCCCTAGGG-1_1	TIL1	NMPs	1.42615e-05	0.980213	5.53016
GACGCTGAGGTGCAGT-1_1	TIL1	NMPs	1.42615e-05	0.250156	4.27405
TCTACCGTCCAAGGGA-1_2	TIL2	NMPs	1.42615e-05	0.163693	4.46443
AGCCAGCCACAGCATT-1_1	TIL1	NMPs	1.46368e-05	0.640166	5.7294
GAAGGGTAGAGAGTGA-1_1	TIL1	NMPs	1.46368e-05	-0.7455	4.43287
TGCAGTATCAAAGGAT-1_2	TIL2	NMPs	1.46368e-05	-0.686889	5.40362
ACGGAAGGTGGATTTC-1_1	TIL1	NMPs	1.50121e-05	0.975634	5.51584
GAAGGACTCAAGAATG-1_1	TIL1	NMPs	1.50121e-05	-0.21625	4.24326
TTACCATGTGATGTAA-1_2	TIL2	NMPs	1.50121e-05	0.567541	4.64901
AAGCATCAGAGTATAC-1_1	TIL1	NMPs	1.53874e-05	1.18629	5.6169
GAAGCGAGTAGCGAGT-1_1	TIL1	NMPs	1.53874e-05	-0.24617	5.20356
AAGACAAGTCTAGATC-1_3	TIL3	NMPs	1.53874e-05	0.494611	4.58041
GAAATGAAGCTACGTT-1_1	TIL1	NMPs	1.57627e-05	0.610278	4.64351
ATGGGAGTCGTAACTG-1_3	TIL3	NMPs	1.57627e-05	0.136415	4.2602
CTTAGGAAGGATGGCT-1_1	TIL1	NMPs	1.6138e-05	-0.780205	5.05153
CTAACTTTCTGGTCAA-1_3	TIL3	NMPs	1.6138e-05	0.696576	4.63076
CTGCGAGGTACCGTGC-1_1	TIL1	NMPs	1.65133e-05	-0.570601	4.80967
GCCAGGTAGGGTACGT-1_3	TIL3	NMPs	1.65133e-05	0.205656	4.70574
CTGCCTAAGATACCAA-1_1	TIL1	NMPs	1.68886e-05	-0.571973	5.20182
GGACGTCTCTTGCAGA-1_3	TIL3	Neuronal	1.68886e-05	-5.50516	4.85393
CTGAGGCGTAGCTGTT-1_1	TIL1	NMPs	1.72639e-05	-0.171396	4.8039
TAGACCAGTGTCGATT-1_3	TIL3	NMPs	1.72639e-05	0.273263	4.4727
CTCATGCGTTAGTTCG-1_1	TIL1	NMPs	1.76392e-05	-0.823854	4.64787
TATGTTCTCACCCATC-1_3	TIL3	NMPs	1.76392e-05	0.417393	4.6284
CTCAGTCCACTTGTCC-1_1	TIL1	NMPs	1.80145e-05	0.220478	4.17738
TCGTAGAAGACTTAAG-1_3	TIL3	NMPs	1.80145e-05	0.436268	4.43202
CTACCTGCATGTCTAG-1_1	TIL1	NMPs	1.83898e-05	-0.859482	4.26735
TGGGCGTAGATGTAGT-1_3	TIL3	NMPs	1.83898e-05	-1.55649	5.02808
CGTTGGGTCGTCGATA-1_1	TIL1	NMPs	1.87651e-05	-1.45102	5.06306
CGTGCTTGTCGCGTTG-1_1	TIL1	NMPs	1.91404e-05	-0.508743	4.91087
CGGTCAGGTAGGGTAC-1_1	TIL1	NMPs	1.95157e-05	-0.211023	4.73958
CGGGTGTAGAAATCCA-1_1	TIL1	NMPs	1.9891e-05	0.263115	4.67803
CGCCAGAGTCGTGTTA-1_1	TIL1	NMPs	2.02663e-05	-0.461928	5.01959
CGCAGGTAGTATGAAC-1_1	TIL1	NMPs	2.06416e-05	-0.347662	4.31963
CGATGCGTCGGTGTTA-1_1	TIL1	NMPs	2.10169e-05	-0.497375	4.50221
CCTGTTGGTGGAAGTC-1_1	TIL1	NMPs	2.13922e-05	-1.25529	5.12391
CCGTTCAAGCTACAAA-1_1	TIL1	NMPs	2.17675e-05	-0.825567	4.85374
CCCGAAGGTCCCTCAT-1_1	TIL1	NMPs	2.21428e-05	-0.067433	4.68746
CATTGCCTCAAGAAAC-1_1	TIL1	NMPs	2.25181e-05	-0.239186	5.08087
CATTCATTCTGGGATT-1_1	TIL1	NP1	2.28934e-05	-0.52132	4.15099
CATTCATAGGTATTGA-1_1	TIL1	NMPs	2.32687e-05	-0.433314	5.17822
CAGTTCCCAAACGTGG-1_1	TIL1	NMPs	2.3644e-05	-1.04073	4.93074
CAGGCCATCTCGAACA-1_1	TIL1	NMPs	2.40193e-05	0.0621088	4.71017
CACAGGCTCAAGTGGG-1_1	TIL1	NMPs	2.43946e-05	-0.0435822	4.89564
CAATACGAGAAACTCA-1_1	TIL1	NMPs	2.47699e-05	0.37548	4.15762
ATTTCACAGTTGGGAC-1_1	TIL1	NMPs	2.51452e-05	-1.21601	4.54763
ATTCTACTCCATTTCA-1_1	TIL1	NP1	2.55205e-05	-1.10086	4.12189
ATTCTACCAACGTAAA-1_1	TIL1	NMPs	2.58958e-05	-0.505139	5.30438
ATTACCTAGCGCGTTC-1_1	TIL1	NMPs	2.62711e-05	-0.593362	4.39767
ATCTTCAGTCTTTCTA-1_1	TIL1	NMPs	2.66464e-05	-0.784801	5.39582
ATCCCTGCATCGATAC-1_1	TIL1	NMPs	2.70217e-05	-0.280809	5.03353
ATATCCTCAGGTCAAG-1_1	TIL1	NMPs	2.7397e-05	-0.419366	4.88566
ATACTTCTCGGTGAAG-1_1	TIL1	NMPs	2.77723e-05	-0.171114	4.12376
AGTGATCTCTCATGGA-1_1	TIL1	NMPs	2.81476e-05	0.181481	4.1761
AGTGATCAGAGCTTTC-1_1	TIL1	NMPs	2.85229e-05	-0.876902	4.20467
AGCTACAGTACGATTC-1_1	TIL1	NMPs	2.88983e-05	-0.244533	5.20908
ACTTTCACACAAGGTG-1_1	TIL1	NMPs	2.92736e-05	-0.316812	5.24204
ACGGTTACATACGCAT-1_1	TIL1	NP1	2.96489e-05	-3.9793	5.00131
ACGGTCGGTTCAGCTA-1_1	TIL1	NMPs	3.00242e-05	-0.569684	4.24085
ACGCACGGTACATACC-1_1	TIL1	NMPs	3.03995e-05	-0.42763	5.07522
ACGATGTGTGGTCAAG-1_1	TIL1	NMPs	3.07748e-05	0.308879	4.15714
ACCAAACAGCAACTCT-1_1	TIL1	NP1	3.11501e-05	0.198266	4.38353
AAGTTCGAGGATTCAA-1_1	TIL1	NMPs	3.15254e-05	0.519448	4.72866
AGAAGTATCATTCCTA-1_2	TIL2	NMPs	5.31378e-05	0.186505	4.96207
AAGCCATAGTGGCAGT-1_1	TIL1	NMPs	0.00152812	0.447513	5.7246
AGGGCCTCAATCCTTT-1_1	TIL1	NMPs	0.00200581	0.669911	4.50915
CTGTATTTCGAGTCCG-1_1	TIL1	NMPs	0.00460272	0.523301	4.2941
AAGGAATTCCAGTACA-1_2	TIL2	NMPs	0.00582213	0.645574	5.59903
GTTTACTCAAGTATCC-1_2	TIL2	NMPs	0.00806806	0.525387	4.26665
GTTAGTGGTCGCACGT-1_2	TIL2	NMPs	0.00882234	0.605876	4.36574
TGTACAGCAGTATGAA-1_2	TIL2	NMPs	0.00991912	0.815673	4.63156
GACTCTCGTGCTTATG-1_1	TIL1	NMPs	0.011874	0.763569	4.54615
TCAGGTAGTATGATCC-1_2	TIL2	NMPs	0.0123739	0.505503	4.20306
GTAGAGGTCCGGTTCT-1_2	TIL2	NMPs	0.0131943	0.635283	4.36627
TTGCGTCCAGCGGTCT-1_1	TIL1	NMPs	0.0137289	0.819746	4.60374
GGATGTTTCTAGTACG-1_1	TIL1	NMPs	0.0145048	0.649343	5.5893
CTCCACATCGTGTGGC-1_1	TIL1	NMPs	0.0146138	0.778375	4.54173
CAGCGTGTCCTTTGAT-1_3	TIL3	NMPs	0.0160167	0.694832	4.41985
ACCCAAAAGAAGCTGC-1_2	TIL2	NMPs	0.017143	0.561033	4.23442
CCGCAAGAGACGCAGT-1_2	TIL2	NMPs	0.0178581	0.670795	4.37227
AGACAAACAACACAGG-1_1	TIL1	NMPs	0.0181758	0.600026	4.27662
TGAGCGCTCTAGCCTC-1_1	TIL1	NMPs	0.0255837	0.798066	4.47204
ACCACAATCGGCATCG-1_1	TIL1	NMPs	0.0267705	0.906212	4.60366
TTTATGCAGGCCACTC-1_1	TIL1	NMPs	0.0311076	0.753658	4.36564
CAGATACCAGAAGTTA-1_1	TIL1	NMPs	0.0318001	0.847709	4.48306
GGGTAGAAGAACGTGC-1_1	TIL1	NMPs	0.0321705	0.947584	4.61093
ATTTCTGCACAAGTTC-1_1	TIL1	NMPs	0.0336722	0.47644	5.67936
GGGCTACAGATCCGAG-1_1	TIL1	NMPs	0.033817	0.712435	5.53399
ACTTTCACAAATACAG-1_1	TIL1	NMPs	0.0365267	0.855692	4.45237
GAGACCCGTGCGTCGT-1_1	TIL1	NMPs	0.0365747	0.799081	4.37765
GCACTAACAAATGGTA-1_1	TIL1	NMPs	0.0371763	0.441951	5.6976
TGAGCGCAGCATTGTC-1_2	TIL2	NMPs	0.0378342	0.698361	4.23448
TGACCCTAGGGTAGCT-1_1	TIL1	NMPs	0.0404449	1.01297	4.6247
GAACACTCATCGGTTA-1_1	TIL1	NMPs	0.0413678	0.908916	4.48008
GCTACCTCACAAAGTA-1_2	TIL2	NMPs	0.0432267	0.747391	4.25187
GATAGCTCAACACGAG-1_1	TIL1	NMPs	0.0436787	1.00645	4.58798
GGAGAACCACGATTCA-1_1	TIL1	NMPs	0.0444558	0.752016	5.50054
ATGCGATGTCAGGCAA-1_1	TIL1	NMPs	0.0456201	0.80503	4.30669
CCCAACTCAGCGACAA-1_1	TIL1	NMPs	0.0467364	-0.271099	5.28357
CTGAGCGGTCAACGCC-1_1	TIL1	NMPs	0.0473349	0.591482	5.5969
GTGGAAGAGTAGAGTT-1_1	TIL1	NMPs	0.0476336	1.05576	4.61825
GACTATGCAACATACC-1_1	TIL1	NMPs	0.0478525	0.391778	5.71937
ATGACCAGTCTTGCTC-1_1	TIL1	NMPs	0.0480502	0.828251	4.31601
AAAGGATGTTCACGAT-1_3	TIL3	NMPs	0.0482286	0.773081	4.24204
AGCTTCCTCTCGACGG-1_1	TIL1	NMPs	0.0501917	0.602555	5.58764
CTTTCGGTCGGATTAC-1_1	TIL1	NMPs	0.0502893	-0.518683	5.43899
TGTTCATGTAGGTAGC-1_2	TIL2	NMPs	0.051539	0.923256	4.41033
TCTAACTGTCATGGCC-1_1	TIL1	NMPs	0.0523341	0.914891	4.39242
TTTACCACAGAGAGGG-1_1	TIL1	NMPs	0.0541366	0.0569927	5.08795
GCATTAGAGACGGTCA-1_1	TIL1	NMPs	0.0544312	0.924744	4.38709
CATGGATAGTACAGCG-1_1	TIL1	NMPs	0.0549452	0.603188	5.5832
ATACCGACACAGTACT-1_1	TIL1	NMPs	0.0561784	1.09327	4.59309
TCAGGTACAAGCGAAC-1_2	TIL2	NMPs	0.0570806	1.01175	4.47822
ATGGGTTTCTCTGCCA-1_1	TIL1	NMPs	0.0579274	1.02266	4.48517
ATCTTCAAGACCCTTA-1_3	TIL3	NMPs	0.0590497	-0.364787	5.35174
GCATGATCACGGCACT-1_3	TIL3	NMPs	0.0594701	1.096	4.568
CTTCAATGTTACACAC-1_1	TIL1	NMPs	0.062097	0.604913	5.57603
GAAGTAAAGAGACAAG-1_1	TIL1	NMPs	0.0627975	0.692933	5.52126
AAATGGATCAGAGCGA-1_1	TIL1	NMPs	0.0630716	-0.166118	5.2329
TGTACAGAGAGCTTTC-1_3	TIL3	NMPs	0.0661318	0.975054	4.35123
TATTCCAAGCGCCATC-1_2	TIL2	NMPs	0.0676321	0.892484	4.22978
TGTCAGACACACTGGC-1_1	TIL1	NMPs	0.0676809	0.72174	4.69036
ATGTCTTCAACGTTAC-1_1	TIL1	NMPs	0.0703911	0.688866	4.71291
GAAGCGAGTATGGAAT-1_1	TIL1	NMPs	0.0711292	1.08765	4.4555
TTGGATGCAAGAGTTA-1_1	TIL1	NMPs	0.0731803	1.18517	4.56564
ACCTGTCAGTAGACAT-1_1	TIL1	NMPs	0.0732518	0.967813	4.27972
CATTGCCTCTCCTGTG-1_1	TIL1	NMPs	0.0735101	1.05019	4.3856
TAAGCGTAGGTCTACT-1_1	TIL1	NMPs	0.0742273	0.9729	4.2779
TCATATCTCCTTATCA-1_1	TIL1	NMPs	0.0783283	1.12673	4.4441
TAGCACAGTTAGTCGT-1_1	TIL1	NMPs	0.0784282	1.23719	4.58822
GTTTGGACACATACTG-1_1	TIL1	NMPs	0.0801708	1.08334	4.3711
GGTTAACGTAGTCCTA-1_1	TIL1	NMPs	0.0805224	0.760361	5.46463
TCGTGCTCAGCACAAG-1_1	TIL1	NMPs	0.0820308	1.10908	4.3887
TAACACGTCCTTACCG-1_1	TIL1	NMPs	0.0834348	1.11064	4.37851
TCAGTTTAGTTCTCTT-1_3	TIL3	NMPs	0.0860165	1.14491	4.40102
AGACAGGTCAGATTGC-1_1	TIL1	NMPs	0.0868368	1.17882	4.43838
TCACTATGTTTACGTG-1_1	TIL1	NMPs	0.0879698	1.28638	4.5697
ACGTCCTCAGCTGCCA-1_1	TIL1	NMPs	0.0926294	1.17192	4.37887
CATAGACAGTCTCCTC-1_1	TIL1	NMPs	0.0936814	1.27334	4.50284
ATTGGGTCACCTCAGG-1_2	TIL2	NMPs	0.0944624	1.43025	4.70199
TTGAGTGGTGTTTGCA-1_1	TIL1	NMPs	0.0945653	0.454286	5.64103
CGCAGGTAGAGGGTAA-1_1	TIL1	NMPs	0.0957955	1.2416	4.44276
GAGTCATAGTAGCTCT-1_3	TIL3	NMPs	0.0961565	0.985641	5.31263
GTGTCCTAGTTGCGCC-1_3	TIL3	NMPs	0.0992111	1.29563	4.48393
CAGCGTGAGCTGAGTG-1_2	TIL2	NMPs	0.0997944	0.946433	5.33365
TCCACGTTCGATTTCT-1_1	TIL1	NMPs	0.100335	1.09594	4.21204
CTATCCGAGTGGCCTC-1_1	TIL1	NMPs	0.102045	0.411488	5.66099
GTTACCCCAGCGAACA-1_1	TIL1	NMPs	0.102108	1.16677	4.28956
CTGTATTAGCGTGTTT-1_1	TIL1	NMPs	0.102747	1.4572	4.66522
ACTCTCGAGCTGACCC-1_1	TIL1	NMPs	0.103673	1.47176	4.67627
CCGCAAGGTTGCTGAT-1_1	TIL1	NMPs	0.104596	0.491295	5.60969
GTTGTGATCGAACCTA-1_1	TIL1	NMPs	0.104999	0.807024	5.41502
TCACGCTGTGAGGCAT-1_2	TIL2	NMPs	0.1055	1.27007	4.39562
TCGAAGTTCGGTCGGT-1_3	TIL3	NMPs	0.10551	0.685094	4.7452
CGTTCTGAGCGACATG-1_1	TIL1	NMPs	0.106697	-0.475465	5.46053
TTGTTGTCAATGGCCC-1_2	TIL2	NMPs	0.10768	1.23098	4.32533
CACCAAATCGTAACTG-1_1	TIL1	NP1	0.109128	1.23328	4.31573
AAGCATCCAAGTAGTA-1_1	TIL1	NMPs	0.109264	-0.210085	5.29938
TATCTGTAGGTTGGAC-1_2	TIL2	NMPs	0.112133	-0.488696	5.47331
TGCACGGTCAACCGAT-1_1	TIL1	NMPs	0.112363	-0.350522	5.38846
TGAGACTGTTAGTTCG-1_1	TIL1	NMPs	0.116391	1.47031	4.56359
TCTAACTAGGCTGTAG-1_1	TIL1	NMPs	0.118794	1.24845	4.25146
TTGACCCCAGTGGCTC-1_1	TIL1	NMPs	0.119599	0.427738	5.63601
AATGGAACATCCCGTT-1_1	TIL1	NMPs	0.119794	1.30106	4.31181
AGGGTGACAACCCGCA-1_3	TIL3	NMPs	0.124622	1.44658	4.46076
CTCCACATCCGACATA-1_1	TIL1	NMPs	0.126423	1.3838	4.36268
AAAGTGATCCGTACGG-1_1	TIL1	NMPs	0.130174	1.407	4.21018
ATCACAGTCGAAGAAT-1_1	TIL1	NMPs	0.130175	1.39898	4.30371
CAGCGTGGTGCTTCAA-1_1	TIL1	NMPs	0.130175	1.56495	4.27392
CCCTGATTCGGCTATA-1_1	TIL1	NMPs	0.130175	1.60522	4.05184
CCGATGGCATGTGACT-1_1	TIL1	NMPs	0.130176	1.38134	4.12614
CCGCAAGTCCTATTTG-1_1	TIL1	NMPs	0.130176	1.44907	4.10917
CCTCACATCATTTGTC-1_1	TIL1	NMPs	0.130176	1.70037	4.09674
CCTCATGGTCATCAGT-1_1	TIL1	NMPs	0.130177	1.56444	4.38525
CGGTCAGCACCTGTCT-1_1	TIL1	NMPs	0.130177	1.541	4.16233
GAGGCCTGTAGGAGGG-1_1	TIL1	NMPs	0.130178	1.64394	3.98066
GCTCAAATCCCGATCT-1_1	TIL1	NMPs	0.130178	1.70728	4.20988
GTGTTCCAGCTGTTAC-1_1	TIL1	NMPs	0.130178	1.68942	4.16396
TAATTCCCATAAGCAA-1_1	TIL1	NMPs	0.130179	1.48633	4.17329
TACCGGGGTCACGTGC-1_1	TIL1	NMPs	0.130179	1.61378	4.10959
TAGCACAGTTAACCTG-1_1	TIL1	NMPs	0.130179	1.40519	4.23001
TGAGGTTTCAAGGAGC-1_1	TIL1	NMPs	0.13018	1.54922	3.99355
TGCACGGTCGGTATGT-1_1	TIL1	NMPs	0.13018	1.52894	4.3275
TGCCGAGCATAATCCG-1_1	TIL1	NMPs	0.130181	1.34254	4.17937
TTACCGCTCCAAGGGA-1_1	TIL1	NMPs	0.130181	1.47579	4.19703
TTCCTCTGTGTTCGTA-1_1	TIL1	NMPs	0.130181	1.71075	4.41644
AGGCTGCGTCCCGGTA-1_2	TIL2	NMPs	0.130182	1.48674	4.17408
ATGCCTCAGACATGCG-1_2	TIL2	NMPs	0.130182	1.42705	4.35624
CCTTCAGGTCGTTGCG-1_2	TIL2	NMPs	0.130182	1.73668	4.44856
GATCATGAGCCGATCC-1_2	TIL2	NMPs	0.130183	1.38763	4.18334
GGGATGAGTACAATAG-1_2	TIL2	NMPs	0.130183	1.5556	4.05235
TATCTGTCAGGAATAT-1_2	TIL2	NMPs	0.130184	1.65809	4.14699
TTAGGCATCGTACACA-1_2	TIL2	NMPs	0.130184	1.44141	4.36476
TTGGGTATCCCGTGTT-1_2	TIL2	NMPs	0.130184	1.73143	4.19441
AACCACAAGCCAAGTG-1_3	TIL3	NP3	0.130185	1.56413	4.03809
TGCGGGTGTTCGTTCC-1_3	TIL3	NMPs	0.130185	1.36765	4.24664
TGTCCCAAGATGTTCC-1_3	TIL3	NP3	0.130185	1.72985	4.23314
CTTACCGGTATGACAA-1_1	TIL1	NMPs	0.13213	0.506323	5.57694
CTCAGAAGTGGAATGC-1_2	TIL2	NMPs	0.135001	0.51964	5.5663
TCATTGTCAGACCGCT-1_1	TIL1	NMPs	0.136458	0.5586	5.54107
CTCCATGAGATCGGTG-1_3	TIL3	NMPs	0.137705	0.197307	5.07291
GTTGTCCAGGGTGGGA-1_1	TIL1	NMPs	0.139907	0.76768	4.72373
CGCCATTAGACCACGA-1_1	TIL1	NMPs	0.140267	0.101242	5.13422
ATCCGTCTCTGCTAGA-1_1	TIL1	NMPs	0.142088	0.481739	5.58358
AGTGTTGCAAATGAAC-1_1	TIL1	NMPs	0.143598	0.723037	4.75435
TTGGATGCAGCCTATA-1_1	TIL1	NMPs	0.149603	0.713933	4.76508
TCTAACTGTCTGGTTA-1_1	TIL1	NMPs	0.151945	-0.152789	5.30054
TGACAGTGTCCTCAGG-1_1	TIL1	NMPs	0.152168	0.699095	5.44119
GTTGCGGTCAACCTCC-1_2	TIL2	NMPs	0.154161	-0.3987	5.45379
TCCTCTTGTTTCGATG-1_1	TIL1	NMPs	0.154679	0.667521	4.79798
TGCACGGAGCATCCTA-1_1	TIL1	NMPs	0.154826	0.678676	5.45149
ACAGCCGAGCGACTTT-1_2	TIL2	NMPs	0.159281	1.18604	5.13541
GTCCACTCAACCAATC-1_1	TIL1	NMPs	0.159505	0.629765	5.4776
ATTCACTAGGTCATAA-1_1	TIL1	NMPs	0.163172	0.533255	4.88787
GTTGCTCCATCTGCGG-1_1	TIL1	NMPs	0.164768	-0.143648	5.30586
AGCTTCCAGGCGATAC-1_1	TIL1	NMPs	0.165665	0.416099	5.60385
AGACCCGAGCTAAGTA-1_1	TIL1	NMPs	0.173607	0.783368	5.37102
GTTGCTCGTAGGCTGA-1_1	TIL1	NMPs	0.174882	0.62748	4.83987
ATCATTCTCCGTGTCT-1_1	TIL1	NMPs	0.177107	0.297911	5.66683
TACCGGGTCCTCACTG-1_1	TIL1	NMPs	0.184402	0.81705	5.34108
AGCGTATTCACAATGC-1_1	TIL1	NMPs	0.189115	0.295013	5.65837
TGAGGTTGTACTTCCC-1_1	TIL1	NMPs	0.189548	0.79867	4.74702
CCTTTGGGTCATAAAG-1_1	TIL1	NMPs	0.193702	0.301949	5.65018
TTGTTGTTCGATCCCT-1_1	TIL1	NMPs	0.197834	0.781945	4.76438
TGACTCCTCGATACTG-1_1	TIL1	NMPs	0.214008	0.371084	5.5903
CACCAAAAGATAGTCA-1_1	TIL1	NMPs	0.215078	0.927841	4.6893
TACAGGTCAACTGTGT-1_3	TIL3	NMPs	0.219626	0.823689	4.75729
TGAGTCAGTTATGACC-1_1	TIL1	NP3	0.221425	0.968172	5.21647
TCTATACAGTAGTCTC-1_1	TIL1	NMPs	0.230543	0.735743	5.35174
TCCGATCAGTCACAGG-1_1	TIL1	NMPs	0.23101	0.491778	5.5015
CTCCCTCCATGTCAGT-1_1	TIL1	NMPs	0.23639	-0.409397	5.53055
AGGGAGTAGAAGGCTC-1_1	TIL1	NMPs	0.242683	0.051207	5.25243
CGGGTCAGTTTGGAGG-1_1	TIL1	NMPs	0.247263	0.905818	4.73033
CAAGCTATCAATCAGC-1_2	TIL2	NMPs	0.248658	0.370496	5.56109
GTAAGTCAGCTAATGA-1_1	TIL1	NMPs	0.250623	0.0927698	5.23362
TATCTGTAGTCAGCCC-1_1	TIL1	NMPs	0.252261	-0.0763837	5.33913
CGGGTCAAGCTTACGT-1_2	TIL2	NMPs	0.255541	0.847687	4.77317
CATGCCTAGTCTCTGA-1_1	TIL1	NMPs	0.26084	-0.417934	5.55667
GATCACATCCTTTGAT-1_2	TIL2	NMPs	0.261663	0.402061	5.53056
GTTCATTCACAGAAGC-1_1	TIL1	NMPs	0.26582	0.721546	4.85958
CCCATTGCACTTGTGA-1_1	TIL1	NMPs	0.268119	0.81352	4.80493
CTGTGGGCATCTCCCA-1_1	TIL1	NMPs	0.2712	0.626367	5.38436
AGATGAAGTGTCCTAA-1_1	TIL1	NMPs	0.272395	0.0621027	5.27108
AATCACGGTCTTGAGT-1_3	TIL3	NMPs	0.27309	0.675206	4.89431
CCTCCTCGTTTGTTCT-1_1	TIL1	NMPs	0.277019	0.34046	5.55537
TCGCTTGGTGGAACCA-1_1	TIL1	NMPs	0.279992	0.912873	4.75392
TCACATTAGATAGCAT-1_1	TIL1	NMPs	0.282925	0.611293	5.38364
TTTACTGCACTCCACT-1_1	TIL1	NMPs	0.296874	0.227111	5.60819
TTGTGTTGTCTGCAAT-1_1	TIL1	NMPs	0.299921	0.8578	4.80482
ACTTTGTCATCGGAAG-1_2	TIL2	NMPs	0.30039	0.953084	5.15836
TTCAGGAAGTCGTTAC-1_1	TIL1	NMPs	0.300525	0.0730604	5.28834
CATGGATAGTGGACTG-1_2	TIL2	NMPs	0.308743	-0.131587	5.42131
CGTGTCTCAGTAGTTC-1_1	TIL1	NMPs	0.311707	0.990638	4.73312
TTAGGGTCAGTCGAGA-1_3	TIL3	NMPs	0.312672	0.0364122	5.32126
ATAGACCGTTGGGACA-1_1	TIL1	NMPs	0.312916	0.812444	4.84383
CGAATTGCAAAGACTA-1_1	TIL1	NMPs	0.326787	0.722718	4.91089
GGCGTCAGTCACCGCA-1_1	TIL1	NMPs	0.331704	0.983801	4.75439
TAACCAGAGGATACGC-1_1	TIL1	NMPs	0.333388	0.390764	5.4763
CTGCGAGGTGTTGCCG-1_1	TIL1	NMPs	0.333681	0.375162	5.48565
AACCTGAAGACCGTTT-1_2	TIL2	NMPs	0.342225	-0.146381	5.45899
CACTGGGTCAACTACG-1_1	TIL1	NMPs	0.343988	0.296626	5.18783
ATGATCGCACGCGGTT-1_1	TIL1	NMPs	0.344673	0.112596	5.63788
GTTGAACGTAGCTGAG-1_2	TIL2	NMPs	0.348495	0.674806	4.95891
CGATCGGAGTTCATGC-1_2	TIL2	NMPs	0.350772	0.989959	5.09266
ACCAAACTCTAAGCCA-1_1	TIL1	NMPs	0.3585	0.60223	5.01212
GTCCACTAGAACGCGT-1_1	TIL1	NMPs	0.361578	0.16046	5.59399
TCACGCTGTGGCTTAT-1_1	TIL1	NMPs	0.365261	0.668435	4.97714
TGGATCAGTAACATGA-1_1	TIL1	NMPs	0.369979	-0.273021	5.56063
TCTATACCATAATGCC-1_1	TIL1	NMPs	0.372389	0.243751	5.5335
TCATCATGTCCTACGG-1_1	TIL1	NMPs	0.372937	-0.128106	5.47396
TCGCAGGGTCCCAAAT-1_3	TIL3	NP3	0.379155	1.12317	4.98645
GTAGGTTTCCTTTGAT-1_1	TIL1	NMPs	0.380476	0.564661	5.32908
GTCAAACAGTTGCCCG-1_1	TIL1	NMPs	0.384079	0.681802	5.25391
AACACACGTACGAAAT-1_2	TIL2	NMPs	0.384495	0.0427652	5.37865
CTGCAGGTCGTGCGAC-1_1	TIL1	NMPs	0.388414	0.574082	5.31651
TGTAACGTCTTCGGTC-1_1	TIL1	NMPs	0.388768	0.139337	5.58379
AACGGGATCAGGAAAT-1_1	TIL1	NMPs	0.38919	-0.11865	5.48201
ACCAACAAGTATCCTG-1_2	TIL2	NMPs	0.389938	0.00838657	5.40446
AGAAGCGAGATTCGAA-1_1	TIL1	NMPs	0.390831	-0.220947	5.54637
CGAAGGACAAAGCAAT-1_1	TIL1	NMPs	0.391063	0.923805	4.84198
AGGTCTAAGTTCGCAT-1_1	TIL1	NMPs	0.395414	-0.107431	5.48041
TCCGAAAAGGTGAGCT-1_1	TIL1	NMPs	0.396034	0.912705	4.85305
GACTCAATCGGAATGG-1_3	TIL3	NMPs	0.396732	0.501982	5.10645
CTCATTACATCGATAC-1_1	TIL1	NMPs	0.403465	0.634254	5.03078
CTGAATGCATCCTCAC-1_1	TIL1	NMPs	0.403943	0.858345	5.12829
CAGCCAGGTGATTCAC-1_1	TIL1	NMPs	0.404709	1.10194	4.97771
GTGCACGAGGCCCAAA-1_1	TIL1	NMPs	0.405475	0.476194	5.3622
CTATCTATCACCCTTG-1_2	TIL2	NMPs	0.405627	0.214479	5.52315
GACTCAACAAGTATAG-1_1	TIL1	NMPs	0.411194	0.948317	4.84407
TAACCAGAGACGCCCT-1_1	TIL1	NMPs	0.411394	0.431014	5.16264
TTCTTGATCCATCGTC-1_1	TIL1	NMPs	0.417118	1.16152	4.93045
TACGTCCTCGCTGATA-1_1	TIL1	NMPs	0.417659	1.01271	5.02158
CAATACGGTGTATTGC-1_1	TIL1	NMPs	0.42029	1.22941	4.88595
AGACCCGTCGAGATGG-1_1	TIL1	NMPs	0.421817	-0.186331	5.55151
TCATACTCAGATACTC-1_1	TIL1	NMPs	0.423107	0.627273	5.25416
CGCAGGTCACTATCGA-1_1	TIL1	NMPs	0.424864	0.316356	5.44403
TTGAGTGAGGCCTGAA-1_1	TIL1	NMPs	0.425471	0.120441	5.36581
ATCCACCTCAGTGTCA-1_1	TIL1	NMPs	0.426623	1.11005	4.75769
CGGTCAGTCTGCTAGA-1_2	TIL2	NMPs	0.428719	-0.00643177	5.44667
CTCATCGTCACAGTGT-1_3	TIL3	NMPs	0.432272	-0.266851	5.60999
GAACACTTCATTACGG-1_1	TIL1	NMPs	0.432816	-0.230395	5.58802
TGTTGAGAGCTCTGTA-1_1	TIL1	NMPs	0.435295	1.16139	4.91501
CCCTAACGTCGCATGC-1_1	TIL1	NMPs	0.436	0.0814845	5.57909
CAGTGCGGTGCCTTTC-1_1	TIL1	NMPs	0.437861	0.086758	5.57425
ATTCTTGTCAGCGCGT-1_2	TIL2	NMPs	0.44066	0.886685	4.90716
TGGGAAGGTACTAGCT-1_1	TIL1	NMPs	0.44195	0.311107	5.26252
GCAGCTGAGCCAGACA-1_2	TIL2	NMPs	0.445688	-0.0177973	5.46815
AGAGCCCGTCAGCTTA-1_1	TIL1	NMPs	0.45253	1.19334	4.72854
AAAGGTAAGCGCGTTC-1_2	TIL2	NMPs	0.453093	1.20831	4.87095
CAGGTATAGTACGTCT-1_1	TIL1	NMPs	0.453138	0.908284	5.05557
CTTCGGTAGGATGCGT-1_1	TIL1	NMPs	0.454014	0.155989	5.36829
CACGTTCAGAACGTGC-1_1	TIL1	NMPs	0.454309	0.914688	5.05063
GCATGATAGTAAATGC-1_1	TIL1	NMPs	0.456718	0.317632	5.41606
TCAGTTTTCCCTCTAG-1_1	TIL1	NMPs	0.458479	0.0315097	5.59066
GTATTTCCACACGGTC-1_1	TIL1	NMPs	0.462476	-0.0189277	5.48317
TATCTGTAGCTGCCTG-1_1	TIL1	NMPs	0.462693	0.269692	5.44047
TCATTTGAGCCGATCC-1_1	TIL1	NMPs	0.464864	0.0713726	5.56068
CTGTGGGGTAGTCGTT-1_3	TIL3	NMPs	0.465116	1.04508	4.96115
GGTAACTGTCCAGCAC-1_1	TIL1	NMPs	0.475168	-0.130358	5.67605
AGAGAGCCACGCTGCA-1_2	TIL2	NMPs	0.478101	1.28729	4.80099
CTCAGTCTCGAGTCCG-1_1	TIL1	NMPs	0.483951	0.0487521	5.45984
GGAATGGCAATCGCAT-1_1	TIL1	NMPs	0.487494	0.420977	5.23377
TTTCGATAGAAGCCAC-1_1	TIL1	NMPs	0.495272	1.14099	4.87638
CTCTCGAGTGATACTC-1_1	TIL1	NMPs	0.49815	0.361886	5.35346
TCCTGCATCGCAGAGA-1_1	TIL1	NMPs	0.502049	0.653381	5.17072
TTGTTTGCAAGGCTTT-1_1	TIL1	NMPs	0.502543	-0.0588019	5.54191
CAGGTATCAAGAGAGA-1_1	TIL1	NMPs	0.511891	0.908723	4.95438
TCCCACACAATAGAGT-1_1	TIL1	NMPs	0.512277	0.640554	5.11977
GCCCGAAGTGCATTTG-1_1	TIL1	NMPs	0.516113	0.395938	5.31717
CTGATCCAGGTCTACT-1_1	TIL1	NMPs	0.518612	0.798923	5.067
TCTGTCGAGATCACCT-1_1	TIL1	NMPs	0.520827	0.0979588	5.49655
GACCGTGTCTAACGCA-1_1	TIL1	NMPs	0.52612	0.263875	5.36343
CATTTCACATCAGCTA-1_1	TIL1	NMPs	0.527113	-0.185533	5.66568
GAAGCGAGTGATATAG-1_1	TIL1	NMPs	0.531066	1.17229	4.80853
GAACTGTAGACCACGA-1_1	TIL1	NMPs	0.535406	0.000534847	5.54407
GCCAACGTCTACTATC-1_1	TIL1	NMPs	0.535626	-0.125868	5.62169
GAGGGTAAGACCTGGA-1_1	TIL1	NMPs	0.537293	0.102752	5.47955
GCATCGGTCTGACAGT-1_1	TIL1	NMPs	0.539741	0.282555	5.36679
ATCCGTCCATATAGCC-1_1	TIL1	NMPs	0.541165	1.03333	4.90348
GGCTTGGGTCTCAGGC-1_2	TIL2	NMPs	1.37101	1.78378	5.34236
TACATTCGTTCAGCGC-1_1	TIL1	NMPs	1.3844	1.75378	5.35891
TTCTGTATCACCGGGT-1_1	TIL1	NMPs	1.39323	1.72488	5.29309
TCATTCATCTCGGTAA-1_1	TIL1	NMPs	1.39695	1.67277	5.10522
GAGATGGGTACGACTT-1_1	TIL1	NMPs	1.40042	1.74414	5.41119
TAGACTGGTCGAGATG-1_3	TIL3	NMPs	1.40766	1.7091	5.3117
CGGAACCGTAAGAACT-1_1	TIL1	NMPs	1.41456	1.7146	5.37292
TAGGTACAGGTCCGAA-1_1	TIL1	NMPs	1.41979	1.59857	4.93721
GCAGCTGCAGCGAGTA-1_1	TIL1	NMPs	1.42181	1.6665	5.22113
GAAGGACAGGAATGTT-1_1	TIL1	NMPs	1.42199	1.62953	5.07389
TAAGTCGCAACGGCCT-1_1	TIL1	NMPs	1.42766	1.5457	4.76977
GCTCAAAAGACCAGCA-1_3	TIL3	NMPs	1.43345	1.65763	5.2516
GAAGGACAGGTCCCGT-1_1	TIL1	NMPs	1.43481	1.68643	5.37481
AAGGTAAAGACAAGCC-1_2	TIL2	NMPs	1.43976	1.66239	5.30647
CTCTCGAGTCCAGCAC-1_1	TIL1	NMPs	1.44882	1.66875	5.38344
AACGAAAAGTACGAGC-1_1	TIL1	NP1	1.44989	-0.389249	2.91848
AACTTCTTCCGATAAC-1_1	TIL1	NP1	1.44989	-1.44318	3.84886
AAGAACAGTGACTAAA-1_1	TIL1	NP1	1.44989	-0.940789	3.31256
AAGACAATCAGTCACA-1_1	TIL1	NP1	1.44989	-0.112292	3.63043
AAGCGTTCATAGATGA-1_1	TIL1	NP1	1.44989	-1.03444	2.69304
AAGGTAAAGCGCTGCT-1_1	TIL1	NP1	1.44989	-0.178546	3.80654
AAGGTAACAGTCGCAC-1_1	TIL1	NP1	1.44989	0.24626	3.33681
AAGTACCAGCCGTTGC-1_1	TIL1	NP1	1.44989	-1.09326	3.17128
AAGTCGTTCGAGAGAC-1_1	TIL1	NP1	1.44989	-0.688721	3.18631
AATGGAAAGCCGTCGT-1_1	TIL1	NP1	1.44989	-0.799043	3.2141
AATGGAAAGGCGTTAG-1_1	TIL1	NMPs	1.44989	0.0657753	3.91888
ACAAAGAGTTTCGGCG-1_1	TIL1	NP1	1.4499	0.000455453	3.25171
ACATCGAAGATGACAT-1_1	TIL1	NMPs	1.4499	-0.151096	4.08241
ACCGTTCAGGTCCCGT-1_1	TIL1	NP1	1.4499	-0.885274	3.48578
ACGATCAGTGGCTCTG-1_1	TIL1	NP1	1.4499	-0.197452	3.06157
ACGCACGTCAGTGATC-1_1	TIL1	NP1	1.4499	-0.128358	3.63362
ACGTCCTCAAGCTGCC-1_1	TIL1	NP1	1.4499	-0.168065	3.90235
ACTCCCAGTGAGGAAA-1_1	TIL1	NMPs	1.4499	0.13691	3.5691
ACTGATGGTGAGATTA-1_1	TIL1	NP1	1.4499	-0.7919	3.40287
ACTTATCTCTTAGGAC-1_1	TIL1	NP1	1.4499	-0.941018	3.07697
AGACTCACATCCTTCG-1_1	TIL1	NP1	1.4499	-1.02697	3.52473
AGCATCATCGTAACAC-1_1	TIL1	NP1	1.4499	-0.905816	2.84612
AGCCAGCAGGAACGCT-1_1	TIL1	NP1	1.4499	-0.946851	3.2394
AGGAATAGTCAAGCGA-1_1	TIL1	NP1	1.4499	-0.742444	3.70536
AGGACGAGTTGTTGTG-1_1	TIL1	NP1	1.4499	-0.0402297	3.21447
AGGATCTAGACGTCCC-1_1	TIL1	NP1	1.4499	-1.04328	2.95439
AGGGCCTTCATTCATC-1_1	TIL1	NP1	1.4499	-0.37205	3.78409
AGGTCATTCAATGCAC-1_1	TIL1	NMPs	1.4499	0.129042	3.28755
AGGTGTTGTAGCGCTC-1_1	TIL1	NP1	1.4499	-0.549826	2.97758
AGGTTACCAGTCTGGC-1_1	TIL1	NP1	1.4499	-0.961513	3.22468
AGTAGTCAGCGACTGA-1_1	TIL1	NP1	1.4499	-0.906419	3.1698
AGTCTCCGTATGTCAC-1_1	TIL1	NP1	1.4499	-0.799129	3.15703
ATACTTCAGTTGCGCC-1_1	TIL1	NP1	1.4499	-0.522219	3.19784
ATAGAGAAGGTGCTTT-1_1	TIL1	NP1	1.4499	-1.44681	4.05231
ATCATTCTCTCACTCG-1_1	TIL1	NP1	1.4499	0.441557	3.49398
ATCCACCAGCACTCCG-1_1	TIL1	NP1	1.4499	-1.04623	3.74361
ATCCGTCCAACTTGCA-1_1	TIL1	NP1	1.4499	-0.924747	3.62134
ATCGCCTTCAATCCAG-1_1	TIL1	NP1	1.4499	-0.447171	3.72715
ATCGTCCCAGCATTGT-1_1	TIL1	NP1	1.44991	-0.996768	3.65674
ATGACCAAGTCATCGT-1_1	TIL1	NP1	1.44991	-0.739353	3.59972
ATGATCGCACGAGAAC-1_1	TIL1	NP1	1.44991	-0.550438	3.26958
ATGGAGGCAAGAGTTA-1_1	TIL1	NP1	1.44991	-1.04737	3.05741
ATTCCATGTGAGCCAA-1_1	TIL1	NP1	1.44991	0.124312	3.80808
ATTTACCGTCGGTACC-1_1	TIL1	NP1	1.44991	-1.10255	3.58197
ATTTCTGAGTGAGCCA-1_1	TIL1	NP1	1.44991	-0.0314871	3.3382
CAACCAACAGGTTCCG-1_1	TIL1	NP1	1.44991	-0.985549	2.99216
CAACGGCTCTACTATC-1_1	TIL1	NP1	1.44991	-0.551537	3.89065
CACCGTTGTATGCTTG-1_1	TIL1	NMPs	1.44991	-0.737043	4.0469
CACGTGGTCGTTTACT-1_1	TIL1	NP1	1.44991	-0.902745	3.40725
CAGGTATAGGAACGTC-1_1	TIL1	NP1	1.44991	-0.923285	3.39509
CATCGGGTCATGTCAG-1_1	TIL1	NP1	1.44991	-1.10335	3.01477
CATTGTTCATGCTGCG-1_1	TIL1	NP1	1.44991	-1.34936	3.77735
CATTGTTGTAGCGTAG-1_1	TIL1	NP1	1.44991	-1.00767	3.01756
CCACAAATCAAGAGTA-1_1	TIL1	NP1	1.44991	-0.682556	3.14373
CCCTGATGTCTGATAC-1_1	TIL1	NMPs	1.44991	0.568121	3.82743
CCGATGGTCCGATCGG-1_1	TIL1	NP1	1.44991	-0.68764	3.12123
CCTCACACACCAAATC-1_1	TIL1	NP1	1.44991	-0.802095	2.74494
CCTCATGCACAAATCC-1_1	TIL1	NP1	1.44991	-0.868134	3.60819
CCTCCAAAGCTACGTT-1_1	TIL1	NP1	1.44991	-1.23405	3.24138
CCTCTCCCAACATCGT-1_1	TIL1	NP1	1.44991	-0.898496	3.71659
CGATGCGGTCCCAAAT-1_1	TIL1	NP1	1.44991	-1.04516	2.69202
CGATGGCCAATGTTGC-1_1	TIL1	NP1	1.44991	-0.993279	3.06557
CGCGTGATCGCCAACG-1_1	TIL1	NMPs	1.44991	-0.369934	3.97296
CGTAATGAGAGAGCAA-1_1	TIL1	NMPs	1.44991	-0.155134	4.11719
CGTCAAATCCCGGTAG-1_1	TIL1	NP1	1.44992	-0.514772	3.53819
CGTGAATAGCGATGGT-1_1	TIL1	NP1	1.44992	-0.0225652	3.34832
CGTTGGGCACCCTATC-1_1	TIL1	NP1	1.44992	-1.08517	3.11622
CTAGACATCGTTCTGC-1_1	TIL1	NMPs	1.44992	0.300187	3.54285
CTCAACCGTCATAAAG-1_1	TIL1	NP1	1.44992	-1.1361	3.53949
CTCAATTCAAGCAATA-1_1	TIL1	NP1	1.44992	-1.17318	3.33312
CTCCCAATCGTCAGAT-1_1	TIL1	NP1	1.44992	-0.31933	3.82165
CTCCCTCAGGTCCGAA-1_1	TIL1	NP1	1.44992	-1.01443	3.86611
CTGAGCGAGTGAACAT-1_1	TIL1	NP1	1.44992	-0.974813	2.92369
CTGGCAGTCAACTCTT-1_1	TIL1	NMPs	1.44992	-0.718924	3.68664
CTGTAGATCGACACTA-1_1	TIL1	NP1	1.44992	-1.07056	3.78168
CTTTCAAAGCTCGAAG-1_1	TIL1	NP1	1.44992	0.18512	3.50639
CTTTCGGCAGTCGCTG-1_1	TIL1	NP1	1.44992	-0.767989	2.74193
GAAATGACATGTGCTA-1_1	TIL1	NP1	1.44992	-0.736367	2.76857
GAAATGAGTGATTAGA-1_1	TIL1	NP1	1.44992	-0.887791	2.75684
GACGCTGCACGCAAAG-1_1	TIL1	NP1	1.44992	-0.0323613	3.16644
GAGACCCTCATGAGTC-1_1	TIL1	NP1	1.44992	-0.958756	2.77604
GAGCTGCCACAACATC-1_1	TIL1	NP1	1.44992	0.602483	3.60979
GAGTCATGTAACGTTC-1_1	TIL1	NP1	1.44992	-0.903084	3.58756
GATCACACACATGGTT-1_1	TIL1	NP1	1.44992	-1.1129	3.3479
GATCAGTAGAGAGTTT-1_1	TIL1	NP1	1.44992	-0.72974	3.36621
GATGCTACAGAAACCG-1_1	TIL1	NP1	1.44992	-0.839428	3.09573
GATTCTTGTCCTGGTG-1_1	TIL1	NP1	1.44992	-0.425042	3.59348
GCAGCCATCTGTAACG-1_1	TIL1	NMPs	1.44992	0.0892015	4.107
GCTGCAGCAGTCAGCC-1_1	TIL1	NP1	1.44992	-1.24432	3.54165
GCTTGGGGTCCAAATC-1_1	TIL1	NP1	1.44992	-1.19924	3.20067
GGAATGGGTCCAAAGG-1_1	TIL1	NP1	1.44992	-0.0492211	3.18987
GGAGGATTCAGCATTG-1_1	TIL1	NP1	1.44993	-0.85521	2.66735
GGCACGTGTTCTAAGC-1_1	TIL1	NP1	1.44993	-1.62589	3.94819
GGGACCTTCTCTCGAC-1_1	TIL1	NP1	1.44993	-0.734602	2.97995
GGGATCCCAGGTGACA-1_1	TIL1	NP1	1.44993	-0.298663	3.99635
GGGCCATAGGAGGTTC-1_1	TIL1	NP1	1.44993	-0.95355	3.52496
GGGTGTCCAGTCCCGA-1_1	TIL1	NP1	1.44993	-0.209633	3.27622
GGGTTTATCATTATCC-1_1	TIL1	NP1	1.44993	-0.95722	3.37066
GGTAACTGTCGGTGTC-1_1	TIL1	NP1	1.44993	-1.03452	3.47856
GGTTCTCCACCGTCGA-1_1	TIL1	NP1	1.44993	-0.937097	3.02415
GTAATGCAGCAGAAAG-1_1	TIL1	NP1	1.44993	-0.122794	3.08338
GTAGAAAAGGAGAGGC-1_1	TIL1	NP1	1.44993	-0.345942	3.54094
GTCACGGTCTCCGCAT-1_1	TIL1	NP1	1.44993	-0.892486	3.35704
GTCATCCGTCACCACG-1_1	TIL1	NP1	1.44993	-1.01979	3.87891
GTCTACCAGTAGGCCA-1_1	TIL1	NP1	1.44993	-0.857274	3.58833
GTGTAACGTACAGTTC-1_1	TIL1	NMPs	1.44993	-2.79999	3.97481
GTTACGAAGGAGACCT-1_1	TIL1	NP1	1.44993	-0.350554	3.13178
GTTAGACAGGTAAGTT-1_1	TIL1	NP1	1.44993	-1.06717	2.75722
GTTAGTGTCTTCACAT-1_1	TIL1	NP1	1.44993	-1.18185	3.94376
GTTTGGAGTATGCTTG-1_1	TIL1	NP1	1.44993	-0.0913676	3.50583
TAACGACCAGTGGTGA-1_1	TIL1	NP1	1.44993	-0.117739	3.12417
TACCTCGGTGAACCGA-1_1	TIL1	NP1	1.44993	-0.321605	3.50358
TACTGCCTCAGGGATG-1_1	TIL1	NP1	1.44993	-0.880566	2.72817
TAGATCGCAATCTCTT-1_1	TIL1	NP1	1.44993	0.178452	3.73552
TCAAGACAGTCGCTAT-1_1	TIL1	NP1	1.44993	-0.60939	3.38855
TCACAAGGTTGCTCCT-1_1	TIL1	NP1	1.44993	-0.947805	3.99529
TCACGGGTCCACACCT-1_1	TIL1	NP1	1.44993	-1.0215	3.82502
TCATACTAGTGCAGCA-1_1	TIL1	NP1	1.44993	-0.134613	3.19132
TCATCCGTCACGGACC-1_1	TIL1	NP1	1.44994	-0.914102	2.66655
TCATGGAGTGACCGTC-1_1	TIL1	NP1	1.44994	-0.771203	2.97555
TCCACCATCTAAACGC-1_1	TIL1	NP1	1.44994	0.169763	3.85106
TCCATCGAGAATACAC-1_1	TIL1	NP1	1.44994	-0.986147	3.49778
TCGGTCTGTTTGGGAG-1_1	TIL1	NP1	1.44994	-0.338309	2.94401
TCTACATGTGCCCAGT-1_1	TIL1	NP1	1.44994	-0.903866	4.07749
TCTCCGAAGTTCATCG-1_1	TIL1	NP1	1.44994	-0.947247	3.21441
TCTTCCTTCATACGGT-1_1	TIL1	NP1	1.44994	-0.0193768	4.07439
TGAATCGCAACGGTAG-1_1	TIL1	NP1	1.44994	-0.99541	3.44712
TGACTCCCAGCGTGCT-1_1	TIL1	NP1	1.44994	0.151402	3.53217
TGAGGAGTCCGCAGTG-1_1	TIL1	NP1	1.44994	-1.14497	4.01403
TGCCGAGCAAATAAGC-1_1	TIL1	NP1	1.44994	-0.924245	3.08228
TGCTGAATCTTCCGTG-1_1	TIL1	NP1	1.44994	-1.06234	3.89147
TGGATGTCAAGCGAGT-1_1	TIL1	NP1	1.44994	-0.91421	2.78809
TGGTTAGTCGGTCATA-1_1	TIL1	NP1	1.44994	-1.09414	3.02002
TGTAACGGTATCAGGG-1_1	TIL1	NP1	1.44994	-0.725175	3.63146
TGTAGACAGAGCATTA-1_1	TIL1	NP1	1.44994	-0.96361	3.43109
TGTGCGGTCAAATAGG-1_1	TIL1	NP1	1.44994	-1.0458	4.01546
TGTTACTAGCAGTCTT-1_1	TIL1	NP1	1.44994	-0.717086	3.37117
TGTTACTTCGAACACT-1_1	TIL1	NP1	1.44994	-0.878931	3.22504
TTACGTTTCAAGCTGT-1_1	TIL1	NP1	1.44994	-0.963837	4.08017
TTCCTAATCACCCATC-1_1	TIL1	NP1	1.44994	-0.875843	3.04042
TTCCTCTAGTCACAGG-1_1	TIL1	NMPs	1.44994	-0.813164	4.0615
TTGGTTTGTACGCTAT-1_1	TIL1	NP1	1.44994	-0.940039	2.7063
TTGTGGAGTATGAGAT-1_1	TIL1	NP1	1.44994	-1.06634	2.91134
TTTACGTCACACCTAA-1_1	TIL1	NP1	1.44994	-0.945855	3.30012
TTTATGCGTGATAGTA-1_1	TIL1	NP1	1.44995	-0.950466	2.74514
TTTGACTAGCCTTTGA-1_1	TIL1	NMPs	1.44995	0.047056	3.81927
AACACACGTCGAACGA-1_2	TIL2	NP1	1.44995	-0.40581	3.17873
AACGTCAAGACCTGGA-1_2	TIL2	NP1	1.44995	-0.681187	3.67921
AATGCCAAGCTCGTGC-1_2	TIL2	NP1	1.44995	-1.11341	3.53485
ACCCTTGGTTCCAAAC-1_2	TIL2	NP1	1.44995	-1.19783	2.90833
ACGGAAGAGTCAAGCG-1_2	TIL2	NP1	1.44995	-0.0157289	3.63798
ACTATGGTCCCTCAAC-1_2	TIL2	NMPs	1.44995	0.23806	4.04293
AGGATAAAGTGAGGTC-1_2	TIL2	NP1	1.44995	-0.696207	3.32279
ATTCAGGAGGAAAGAC-1_2	TIL2	NMPs	1.44995	0.697868	3.67227
CAACAACGTCTAATCG-1_2	TIL2	NP1	1.44995	0.530558	3.50588
CAGCAGCAGGGAGGAC-1_2	TIL2	NMPs	1.44995	0.34829	3.86492
CATCCGTCACCTGATA-1_2	TIL2	NP1	1.44995	0.102949	3.97044
CCATCACAGTTCCTGA-1_2	TIL2	NP1	1.44995	0.523156	3.53768
CCCGAAGAGCCGTTAT-1_2	TIL2	NP1	1.44995	-0.011742	3.74335
CCGTGAGGTACTGCCG-1_2	TIL2	NP1	1.44995	0.347007	3.76369
CCTCAACGTCTTCGAA-1_2	TIL2	NP1	1.44995	-0.973263	3.13247
CCTTGTGAGGTTACCT-1_2	TIL2	NP1	1.44995	-0.842361	3.055
CGCGTGAGTACAGGTG-1_2	TIL2	NP1	1.44995	-0.715635	3.59654
CGGGCATCAGCGTGAA-1_2	TIL2	NP1	1.44995	0.408643	3.51104
CTCGAGGGTGTACAGG-1_2	TIL2	NP1	1.44995	-0.505553	3.76128
CTTTCAAGTCATGGCC-1_2	TIL2	NP1	1.44995	-0.475398	4.01893
GAACGTTTCCGGACTG-1_2	TIL2	NMPs	1.44995	0.157847	4.04722
GAAGCCCCAGTCTTCC-1_2	TIL2	NP1	1.44995	-0.541735	3.22374
GACGTTACATCCGTGG-1_2	TIL2	NP1	1.44995	-0.815566	3.70624
GACTCAACAGGGAATC-1_2	TIL2	NP1	1.44995	-0.485257	3.03452
GAGTTGTGTGTCCTAA-1_2	TIL2	NP1	1.44995	0.355672	3.74689
GCAGCCATCACTCACC-1_2	TIL2	NP1	1.44996	0.612869	3.77576
GCATGATTCAGACCTA-1_2	TIL2	NP1	1.44996	0.699981	3.64724
GCTTGGGAGCATCCTA-1_2	TIL2	NP1	1.44996	-0.602424	3.2577
GGCTTTCCAGTCGCAC-1_2	TIL2	NMPs	1.44996	0.331766	3.79869
GGTTGTAAGACGTCCC-1_2	TIL2	NP1	1.44996	-0.657072	3.31599
GTAGAAACAGCTCATA-1_2	TIL2	NP1	1.44996	-0.548352	3.23626
GTCCCATGTGGACCTC-1_2	TIL2	NP1	1.44996	-0.650558	3.83735
TACCGGGGTGACACAG-1_2	TIL2	NP1	1.44996	-0.494504	2.94362
TCCGGGATCTTGCAGA-1_2	TIL2	NP1	1.44996	-0.948837	3.61254
TGACGCGGTCGTGCCA-1_2	TIL2	NMPs	1.44996	0.422096	3.78696
TGAGTCAGTGACAGGT-1_2	TIL2	NMPs	1.44996	0.178218	3.87992
TGATGGTAGGGTTAGC-1_2	TIL2	NP1	1.44996	0.0956945	3.75264
TGCCGAGTCACCTCTG-1_2	TIL2	NP1	1.44996	-0.686436	3.00719
TGGATCAGTTCGCGTG-1_2	TIL2	NP1	1.44996	-1.793	3.95616
TGGGCTGAGAGAAGGT-1_2	TIL2	NP1	1.44996	0.520582	3.52229
TGTAGACAGGGTCACA-1_2	TIL2	NP1	1.44996	-0.571238	3.37645
TGTGATGAGACATATG-1_2	TIL2	NMPs	1.44996	0.301337	3.68761
TTGTTTGCACTCTAGA-1_2	TIL2	NP1	1.44996	-1.42352	3.59079
AAAGAACTCGTGGCTG-1_3	TIL3	NP1	1.44996	-0.234182	3.24504
ACCAAACAGCTCTATG-1_3	TIL3	NP1	1.44996	-0.863462	3.12635
AGGTTGTAGTAGGGTC-1_3	TIL3	NP1	1.44996	-0.797456	3.22695
CACTGTCGTACTGTTG-1_3	TIL3	NP1	1.44996	-0.474386	3.4079
CACTTCGCACGTGAGA-1_3	TIL3	NP1	1.44996	-0.0971257	3.43345
CTCTCAGGTACGACTT-1_3	TIL3	NP1	1.44996	0.442837	3.48148
GATGAGGTCAAGTGTC-1_3	TIL3	NP1	1.44996	0.050254	3.83328
GGGCGTTTCGTTCTCG-1_3	TIL3	NMPs	1.44996	0.00633253	3.85541
GTAGGTTAGTATGTAG-1_3	TIL3	NP1	1.44996	-0.220021	3.58299
GTGCTGGGTACAAGTA-1_3	TIL3	NP1	1.44997	-1.04393	3.09492
TAAGCCATCGGAATGG-1_3	TIL3	NP1	1.44997	-0.848027	3.27065
TCCCACAAGAAGGTAG-1_3	TIL3	NP1	1.44997	-0.746509	3.16499
TGAGACTGTACATTGC-1_3	TIL3	NP1	1.44997	-0.139987	3.23634
CACGGGTAGTTTGCTG-1_2	TIL2	NMPs	1.45604	1.65723	5.37818
TGGAGAGAGTATAGGT-1_1	TIL1	NMPs	1.4578	1.64623	5.34401
TAGATCGAGAGAGCGG-1_1	TIL1	NMPs	1.46019	1.50292	4.78281
TCACGCTAGGTCCCGT-1_3	TIL3	NMPs	1.46831	1.54495	4.99748
AGGACGATCTATTTCG-1_1	TIL1	NMPs	1.47325	1.64258	5.41708
CGTCAAACATTGTACG-1_3	TIL3	NMPs	1.47878	1.57964	5.19604
GAGTTACCAATGAACA-1_3	TIL3	NP1	1.47985	0.655876	3.78237
TGCTCCAAGAAGCGCT-1_2	TIL2	NMPs	1.48337	1.53197	5.03087
CTCCTTTTCCGCGGAT-1_2	TIL2	NMPs	1.48389	1.58183	5.23382
TGGTACACACCCAACG-1_1	TIL1	NMPs	1.49274	1.48652	4.90175
GCCGTGATCCGAGCTG-1_2	TIL2	NMPs	1.49493	1.56347	5.22281
TCTTGCGTCATTGTTC-1_3	TIL3	NMPs	1.49532	0.76031	3.69742
TGGGCTGCAAGCTGTT-1_1	TIL1	NMPs	1.50022	1.58633	5.34455
GACTATGTCTTGGTGA-1_1	TIL1	NMPs	1.50791	1.61136	5.4886
GTGGAGAGTTGCATCA-1_1	TIL1	NMPs	1.51069	1.48946	5.01544
GTATTGGCATGGGATG-1_1	TIL1	NMPs	1.51906	1.48956	5.0633
TAGATCGGTGAGCAGT-1_1	TIL1	NMPs	1.52182	1.49134	5.08606
TCTTTGAGTTGCATTG-1_1	TIL1	NMPs	1.5232	1.59736	5.51918
AGACCCGGTATACGGG-1_3	TIL3	NMPs	1.5244	0.623462	3.85709
GTCTAGATCCGTATAG-1_1	TIL1	NMPs	1.52534	1.59169	5.50861
GGCTTGGAGTATAACG-1_1	TIL1	NMPs	1.52637	1.45273	4.95706
CACATGATCTCGAGTA-1_1	TIL1	NMPs	1.53804	1.56269	5.46434
TCCGTGTGTATGTGTC-1_1	TIL1	NMPs	1.55082	1.52547	5.38756
TTAGGCACATCTCGTC-1_3	TIL3	NMPs	1.55769	1.4501	5.12422
CACGTTCCAGCTTCCT-1_2	TIL2	NP1	1.57095	0.859058	3.67686
AGGTGTTCACAAGTGG-1_1	TIL1	NMPs	1.57154	1.49651	5.38898
ATAGAGAGTGGTAATA-1_1	TIL1	NMPs	1.58067	1.54167	5.62193
GTGAGCCTCACGGTCG-1_3	TIL3	NMPs	1.58273	1.42321	5.15847
AATGCCATCTAGACCA-1_2	TIL2	NP1	1.58465	0.701994	3.84084
CTTGAGACAAGTGACG-1_1	TIL1	NMPs	1.59535	1.34111	4.90085
TTCCAATCAGAGGCAT-1_3	TIL3	NP1	1.59631	0.901925	3.66061
CTGAGCGCACGTTCGG-1_1	TIL1	NMPs	1.60268	0.608007	3.94859
AAGTGAATCGACCTAA-1_1	TIL1	NMPs	1.61335	1.44343	5.41335
CCCGAAGCACTCCGAG-1_2	TIL2	NMPs	1.61453	1.32314	4.93761
GTTACAGCAACGTATC-1_1	TIL1	NMPs	1.61544	1.3135	4.90409
CCTCAGTTCCCGTGTT-1_1	TIL1	NMPs	1.61589	1.43886	5.40943
TCCGTGTTCGCAAGAG-1_1	TIL1	NMPs	1.62505	0.789428	3.79661
TAACACGCAAAGGGCT-1_2	TIL2	NMPs	1.62912	1.41536	5.39024
CGTTCTGGTGTCCCTT-1_1	TIL1	NMPs	1.63528	1.42736	5.47333
AGTTCGAGTTAGCGGA-1_1	TIL1	NMPs	1.63634	1.44849	5.56412
GTTGTCCAGAGTGTGC-1_3	TIL3	NMPs	1.64026	1.34117	5.1559
ACATCGAAGTGCACTT-1_3	TIL3	NMPs	1.64044	1.41978	5.47224
TTCCTCTAGAAGCGAA-1_2	TIL2	NMPs	1.6503	0.481657	4.11635
TTTGGTTGTTGATCGT-1_2	TIL2	NMPs	1.65917	1.4142	5.55615
AATGGCTGTATTAAGG-1_1	TIL1	NMPs	1.66205	1.28215	5.04286
GTCGTTCTCTTAGGAC-1_2	TIL2	NMPs	1.67074	1.27119	5.04819
TTGGATGCAGGATCTT-1_3	TIL3	NMPs	1.67109	0.694884	3.93234
TGTGTGAAGCACCGAA-1_1	TIL1	NMPs	1.67516	1.29688	5.17632
TGCTTGCAGCGATGGT-1_3	TIL3	NMPs	1.6761	0.742968	3.89115
TCTCCGATCCTGATAG-1_3	TIL3	NP1	1.67706	0.929543	3.71325
ACTTCGCAGATTGATG-1_1	TIL1	NMPs	1.67801	1.26257	5.05487
AGCGTATTCCAACACA-1_3	TIL3	NMPs	1.68174	0.823704	3.81928
TATCCTACATTCCTAT-1_3	TIL3	NMPs	1.68177	0.7984	3.84358
CTTGAGAAGATGGCAC-1_1	TIL1	NMPs	1.68555	1.36785	5.51991
TTCACCGGTGGAAATT-1_1	TIL1	NMPs	1.68682	1.36226	5.5047
TTGAGTGGTTGTTGTG-1_1	TIL1	NMPs	1.69016	1.31211	5.32254
ATTTCACGTGAATGTA-1_3	TIL3	NMPs	1.69391	1.275	5.19496
CACTGTCCACAGCGCT-1_1	TIL1	NMPs	1.70692	1.33282	5.50071
CTACAGATCACTTTGT-1_3	TIL3	NMPs	1.70802	1.03883	3.63883
GGGATCCCACATGGTT-1_1	TIL1	NMPs	1.71457	1.3495	5.61105
TCAGCCTAGCCGTTAT-1_1	TIL1	NMPs	1.71989	1.28409	5.37887
ATACCTTTCTACCTTA-1_1	TIL1	NMPs	1.72033	1.33674	5.59253
ATTACTCAGCGACTGA-1_1	TIL1	NMPs	1.72122	0.663611	4.01143
GTTGTAGCATCTAACG-1_1	TIL1	NMPs	1.72328	1.24605	5.24551
ACCTACCAGCAATTCC-1_1	TIL1	NMPs	1.72614	1.29826	5.47113
TGGAGGAAGTAGAGTT-1_2	TIL2	NMPs	1.74306	0.629133	4.06587
TACTTACCAGCGTTTA-1_1	TIL1	NMPs	1.7448	1.29055	5.54612
AGAGCAGGTCCTCCTA-1_3	TIL3	NP1	1.74592	0.951531	3.75964
ACTTCGCTCCTTCTAA-1_1	TIL1	NMPs	1.74757	1.26407	5.45562
ATCACTTAGTCACTGT-1_2	TIL2	NMPs	1.74771	1.24978	5.39911
TGGATCACAATCAAGA-1_1	TIL1	NMPs	1.74966	1.2742	5.50809
AGATCCAGTCGCATGC-1_1	TIL1	NMPs	1.75137	1.2871	5.56956
AGGATAATCGCCATAA-1_3	TIL3	NMPs	1.75208	1.22315	5.31711
GACCCTTGTGTCATGT-1_1	TIL1	NMPs	1.75327	1.26952	5.50985
TGCACGGAGACTAGAT-1_3	TIL3	NMPs	1.77443	0.840527	3.89397
TTACCGCCATGTACGT-1_1	TIL1	NMPs	1.77725	1.19847	5.36095
GGCAGTCAGTGCTCAT-1_1	TIL1	NMPs	1.7782	1.25562	5.59555
GGGACCTAGGATGAGA-1_1	TIL1	NMPs	1.78829	1.19416	5.4063
ACGGTCGCACGAGAAC-1_3	TIL3	NP1	1.85378	1.03755	3.78285
CGAAGTTTCTGGCTGG-1_3	TIL3	NP3	1.87938	1.17866	3.67267
TCGGGCATCATTTCGT-1_2	TIL2	NMPs	1.87963	0.818377	4.01827
CTCATTAGTTGGACCC-1_3	TIL3	NMPs	1.88639	0.703791	4.13473
AATTTCCTCATGGATC-1_2	TIL2	NMPs	1.91432	1.13838	3.74551
CTTCTCTCAGAATTCC-1_1	TIL1	NMPs	1.92851	0.782718	4.10033
TCCCATGAGGTGATAT-1_3	TIL3	NP3	1.93193	2.17604	4.88104
TCTCCGATCATGGAGG-1_1	TIL1	NP3	1.9339	0.953415	3.94199
GATGATCGTCAAAGTA-1_1	TIL1	NMPs	1.94125	1.07824	3.82954
GGGTGAACACTCCGGA-1_1	TIL1	NMPs	1.94704	2.18915	4.98498
CCGCAAGGTTAGGGAC-1_2	TIL2	NMPs	1.94834	2.04631	4.65389
TCGGGTGTCGCTTTAT-1_1	TIL1	NMPs	1.95791	2.24339	5.1656
CACAACACACGAGGAT-1_1	TIL1	NP3	1.95897	1.05482	3.86935
CCTCCAAGTTAGGCTT-1_3	TIL3	NMPs	1.9593	1.94413	4.46544
GGTTAACAGGAACTAT-1_3	TIL3	NMPs	1.96208	0.914549	4.00685
TCCGATCTCGACGACC-1_1	TIL1	NMPs	1.96587	2.26108	5.24582
AGTCACACAGCTTTCC-1_3	TIL3	NMPs	1.97298	2.17596	5.07912
GAAGCGAAGGGCCAAT-1_1	TIL1	NMPs	1.97879	2.04055	4.78735
TAACCAGGTAGGGAGG-1_3	TIL3	NMPs	1.9826	0.880886	4.05922
GGTGTCGCACAGCCTG-1_1	TIL1	NP1	1.98835	1.8931	4.48522
TGGGATTCACGCCAGT-1_1	TIL1	NMPs	1.99449	2.13913	5.09603
CCAATTTCAGCTACCG-1_3	TIL3	NMPs	1.99545	2.00889	4.79301
TAGAGTCAGTAGGAAG-1_1	TIL1	NMPs	1.99668	2.12303	5.06857
CAACCTCGTAGGGAGG-1_1	TIL1	NMPs	1.99682	2.11529	5.05093
GTAGATCCACATATGC-1_1	TIL1	NMPs	2.00237	1.97909	4.75607
GCACTAATCCACTGGG-1_1	TIL1	NMPs	2.00657	2.02324	4.88062
TGCTGAAGTATTCCTT-1_1	TIL1	NMPs	2.00922	2.10168	5.0787
CACACAAAGGAGTATT-1_1	TIL1	NMPs	2.01008	2.11905	5.12386
AGTCATGTCTCCCTAG-1_2	TIL2	NMPs	2.0128	0.975982	3.99765
GAACGTTAGACTCATC-1_1	TIL1	NMPs	2.0163	2.12886	5.1771
TGTTCCGTCGTCGACG-1_2	TIL2	NMPs	2.01713	1.91456	4.67494
TTGGGCGAGCTGTTAC-1_2	TIL2	NMPs	2.02206	1.98184	4.85766
TCTCTGGCAGTCTTCC-1_1	TIL1	NMPs	2.02393	1.92774	4.73889
TTTGATCCAGAGCGTA-1_1	TIL1	NMPs	2.02601	2.10469	5.16693
TGTAACGGTTCAATCG-1_1	TIL1	NMPs	2.02944	2.16071	5.31581
ATTACCTTCAAGCTGT-1_1	TIL1	NMPs	2.03455	1.0617	3.9368
CAACAACTCTGCCTGT-1_3	TIL3	NMPs	2.03642	1.93712	4.82135
ATCATTCCAGTTAAAG-1_1	TIL1	NMPs	2.03714	2.04117	5.07062
GCCATGGAGTGATAAC-1_1	TIL1	NMPs	2.03739	2.02063	5.02333
GTCATGACATGGCTGC-1_3	TIL3	NMPs	2.03813	1.19174	3.81566
TGTCAGATCCATACTT-1_2	TIL2	NMPs	2.04791	2.00877	5.04611
GTGTTAGTCTTGGAAC-1_1	TIL1	NMPs	2.04908	2.16267	5.41531
GAATAGATCTCGGTAA-1_1	TIL1	NMPs	2.04959	2.02803	5.09971
AGAAATGGTCTTGCTC-1_1	TIL1	NMPs	2.05102	2.04566	5.14827
CATGGTAAGGTAGACC-1_2	TIL2	NMPs	2.05132	2.05953	5.18249
AGCCACGTCTTTGGAG-1_1	TIL1	NMPs	2.05513	2.0832	5.25677
TCGTGCTTCAATGCAC-1_1	TIL1	NMPs	2.05863	2.11723	5.35408
CATCGCTTCTTGTGCC-1_3	TIL3	NMPs	2.05968	1.87866	4.79563
TTACTGTAGGAAGAAC-1_2	TIL2	NMPs	2.06338	1.95889	5.00304
GATCGTACATTAGGAA-1_1	TIL1	NMPs	2.06502	2.00778	5.12643
CATGGATTCCTCAGGG-1_1	TIL1	NMPs	2.06957	1.88517	4.85876
AGAAGCGCATAAGATG-1_1	TIL1	NMPs	2.07479	2.05673	5.28922
AGTGCCGTCCGAAGGA-1_1	TIL1	NMPs	2.07518	1.98773	5.12813
CACTTCGCATGCAGCC-1_2	TIL2	NMPs	2.07961	1.82603	4.76756
AGTGTTGTCCTTTGAT-1_1	TIL1	NMPs	2.07966	2.0263	5.24087
ACGTAGTCAACTCGAT-1_1	TIL1	NMPs	2.08137	1.76583	4.63388
TCTCTGGAGGCTCACC-1_1	TIL1	NMPs	2.08827	0.956712	4.09007
GTCCCATAGAATTGCA-1_1	TIL1	NMPs	2.09439	1.99555	5.23935
AGCGCCAGTTTCGACA-1_1	TIL1	NMPs	2.10206	1.71933	4.62396
GGGTCACGTCGCATCG-1_2	TIL2	NMPs	2.1022	1.93787	5.14085
GAGACCCAGTGTAGTA-1_1	TIL1	NMPs	2.10366	2.01789	5.33693
CAACCTCTCACCATGA-1_1	TIL1	NMPs	2.10743	0.904495	4.15889
GTGTAACAGGCTGTAG-1_2	TIL2	NMPs	2.11939	1.79606	4.88895
TGGTGATAGGTCACAG-1_1	TIL1	NMPs	2.12094	1.83198	4.98126
CCTCCAAGTGCATCTA-1_1	TIL1	NMPs	2.12218	1.26624	3.82659
GTGTTAGCACAACGTT-1_3	TIL3	NMPs	2.12326	1.89689	5.14577
TACCTCGGTTGTCCCT-1_1	TIL1	NMPs	2.12535	1.83183	5.00219
CAGCCAGGTCTTTCTA-1_1	TIL1	NMPs	2.1264	1.84122	5.02947
GATGATCGTCTAATCG-1_1	TIL1	NMPs	2.13103	1.66093	4.62598
CACTTCGTCCTTCTTC-1_1	TIL1	NMPs	2.13208	1.79644	4.95113
TTCCGTGGTTCAATCG-1_3	TIL3	NMPs	2.13399	1.29589	3.80974
GTGTGATTCAGTAGGG-1_3	TIL3	NMPs	2.13433	1.70094	4.73642
TCCGAAACAGAGTAAT-1_2	TIL2	NMPs	2.13636	1.9183	5.25964
AGTACCAGTACGGATG-1_2	TIL2	NMPs	2.13839	1.84405	5.09407
TGCAGATTCGTGGGTC-1_1	TIL1	NMPs	2.13875	1.71868	4.79966
CTGCGAGTCCTGGCTT-1_1	TIL1	NMPs	2.14107	1.9825	5.43401
CATCGTCCAGATTCGT-1_1	TIL1	NMPs	2.1466	1.8817	5.22265
ACAGCCGCAGTTCCAA-1_1	TIL1	NMPs	2.14842	1.79371	5.02358
CCTCAGTCAGCATACT-1_1	TIL1	NMPs	2.15167	1.84469	5.15971
TTTGGAGTCTGCTGAA-1_1	TIL1	NMPs	2.1548	1.72343	4.88838
GACTCAACAACCGTAT-1_1	TIL1	NMPs	2.16481	1.86082	5.26128
CCTCCTCCACGACGAA-1_1	TIL1	NMPs	2.16778	1.89027	5.34517
AACACACAGGCCCGTT-1_1	TIL1	NMPs	2.17135	1.88226	5.34348
GTCTGTCAGTTCCAGT-1_1	TIL1	NMPs	2.17149	1.92096	5.4356
CTCAGTCTCGTCAGAT-1_1	TIL1	NMPs	2.17163	1.87172	5.31993
ACAACCATCGTTCTCG-1_1	TIL1	NMPs	2.17282	1.91299	5.42317
TCTGGCTGTTACCCAA-1_1	TIL1	NMPs	2.17387	1.65911	4.82857
TTGATGGCAATACCTG-1_1	TIL1	NMPs	2.18161	1.72565	5.02314
GTCAAGTTCCAGCACG-1_1	TIL1	NMPs	2.18168	1.7899	5.1752
TGTAGACTCCACTTTA-1_1	TIL1	NMPs	2.18249	1.73529	5.05017
AACCTTTTCTTCCGTG-1_1	TIL1	NMPs	2.18617	1.07344	4.07409
GTCACGGTCTGCGATA-1_1	TIL1	NMPs	2.18685	1.15299	3.99851
ATGAAAGTCATTCGTT-1_1	TIL1	NMPs	2.18938	1.83996	5.33064
AAGAACACAGCCATTA-1_1	TIL1	NP1	2.18985	0.416183	2.52699
AGACCATAGAGGGTAA-1_1	TIL1	NP1	2.18985	0.692094	2.68323
AGGATCTCAAGTCCAT-1_1	TIL1	NP1	2.18985	0.26226	2.37618
AGGTCTATCCTACTGC-1_1	TIL1	NP1	2.18985	0.890634	2.85022
AGTACTGTCGCTTAAG-1_1	TIL1	NP1	2.18985	0.288343	2.44621
CAGTGCGGTGGTCAAG-1_1	TIL1	NP1	2.18985	0.669119	2.66489
CGGCAGTAGCAACTCT-1_1	TIL1	NP1	2.18985	0.395403	2.45987
CTAGGTATCGAGCCAC-1_1	TIL1	NP1	2.18985	0.352846	2.45701
GGCTGTGAGTTCGGTT-1_1	TIL1	NP1	2.18985	0.453936	2.54812
GTCCACTAGCTCGACC-1_1	TIL1	NP1	2.18985	0.0610389	2.29611
GTTGTGATCTCCAAGA-1_1	TIL1	NP1	2.18985	0.315129	2.40841
TCACTATAGAGAGCGG-1_1	TIL1	NP1	2.18985	0.196489	2.32322
TCGGATAAGAGCAAGA-1_1	TIL1	NP1	2.18985	0.22403	2.41562
TTCTTCCCAGAGTAAT-1_1	TIL1	NP1	2.18985	0.401328	2.53674
GAATCACTCACAAGAA-1_2	TIL2	NP1	2.18985	0.163017	2.29863
TACGCTCTCCTACAAG-1_2	TIL2	NP1	2.18985	0.921275	2.85889
CCTCAGTAGACTCCGC-1_1	TIL1	NP1	2.18992	0.589654	2.66233
TGCTCCATCGCCAATA-1_1	TIL1	NP1	2.19108	0.551999	2.56864
ATTCACTCAGGAATAT-1_1	TIL1	NP1	2.19175	0.176401	2.28377
TCGGGCAGTTTACTTC-1_1	TIL1	NP1	2.19177	0.406931	2.55158
GTTTGGACAAATCGGG-1_3	TIL3	NP1	2.19198	0.33259	2.39911
GGAATGGGTTAAGTCC-1_1	TIL1	NP1	2.19207	0.357953	2.41753
TAACACGTCTTTGCTA-1_1	TIL1	NMPs	2.19346	1.83813	5.34603
AGAACCTCAGCTGTGC-1_2	TIL2	NP1	2.19363	0.771757	2.79496
GAGCTGCGTACCCGAC-1_1	TIL1	NP1	2.19381	0.129766	2.38056
ACTTTCAGTATATGGA-1_1	TIL1	NP1	2.19385	0.37565	2.41976
ATGATCGCAAACTAGA-1_2	TIL2	NMPs	2.19449	1.60934	4.81059
TACCGAATCTGTACAG-1_1	TIL1	NP1	2.19491	0.69223	2.74868
GCTTCACCATTCTTCA-1_3	TIL3	NP1	2.19533	1.08772	3.00609
GCTGAATTCATGCCCT-1_2	TIL2	NMPs	2.1956	1.76474	5.18304
AGATGCTCAGTCAGTT-1_2	TIL2	NMPs	2.19576	1.76914	5.19421
CAACAACGTCTGTAGT-1_2	TIL2	NMPs	2.19583	1.66321	4.94431
GGGTGTCTCGAGAAGC-1_3	TIL3	NP1	2.19594	0.920052	2.90012
AACAAAGTCGGCATAT-1_1	TIL1	NP1	2.1964	0.376849	2.40493
GTCTACCAGCCGAATG-1_1	TIL1	NP1	2.19648	0.778516	2.70463
TGCAGTATCGCCAACG-1_2	TIL2	NP1	2.19812	0.915038	2.79658
TCCATGCAGAGTCTTC-1_1	TIL1	NMPs	2.19865	1.81748	5.32232
CCTCTAGCATCCTCAC-1_1	TIL1	NMPs	2.19883	1.68694	5.01482
GTCGTTCAGTTCGCAT-1_3	TIL3	NP1	2.19884	0.880154	2.88596
AGGATAACAGCACGAA-1_2	TIL2	NP1	2.19954	0.333298	2.53516
ATCAGGTTCAGCACCG-1_3	TIL3	NP1	2.1999	0.232764	2.27561
GACCCAGGTGATACTC-1_3	TIL3	NP1	2.19996	1.03112	2.87194
TAAGCGTAGTCTACCA-1_1	TIL1	NP1	2.20066	0.34651	2.35597
GCGGAAAGTCCAGCCA-1_1	TIL1	NP1	2.20092	0.82034	2.7085
AGCGATTCAATTCACG-1_1	TIL1	NP1	2.20102	0.401598	2.39492
GGTAATCGTATCGTTG-1_1	TIL1	NP1	2.20145	0.31562	2.32801
GAGTTGTTCTCATGCC-1_1	TIL1	NP1	2.20148	0.106171	2.39606
TATCAGGCAGACACCC-1_1	TIL1	NP1	2.20169	0.276487	2.29729
CTTAGGATCTCATTTG-1_1	TIL1	NP1	2.20172	0.831593	2.86612
GAAGTAATCATTTGCT-1_1	TIL1	NP1	2.20264	0.664469	2.76174
AATCGACCAACACTAC-1_3	TIL3	NP1	2.20371	0.750554	2.82169
CTAACCCTCTACGGTA-1_1	TIL1	NP1	2.20375	0.308837	2.53621
TACTTACCAAGTGTCT-1_1	TIL1	NP1	2.20392	0.810491	2.86131
GCTTTCGGTAACATGA-1_3	TIL3	NP1	2.20415	0.785089	2.66223
CACGGGTCAGAGATGC-1_1	TIL1	NP1	2.20421	0.0767567	2.388
TCACTCGAGAGTACCG-1_1	TIL1	NP1	2.20433	0.319672	2.54555
TGTTACTGTAGCGAGT-1_1	TIL1	NP1	2.20446	0.230216	2.24564
TCAGGGCCATTCTTCA-1_1	TIL1	NMPs	2.20457	1.02942	4.13431
AAGTCGTTCGATACGT-1_3	TIL3	NP1	2.20471	0.950092	2.78214
GAACTGTCATGGACAG-1_1	TIL1	NP1	2.2053	0.561601	2.48809
AGACCATCAATCGCGC-1_3	TIL3	NP1	2.20543	0.900173	2.74037
GTCATTTGTTCAGCGC-1_1	TIL1	NP1	2.20549	0.118007	2.41978
TCGTAGAAGGGCCAAT-1_2	TIL2	NP1	2.20592	1.19589	2.95835
GATGGAGAGTGCGTCC-1_1	TIL1	NP1	2.20818	0.135959	2.44221
AGCATCACAACACAAA-1_2	TIL2	NP1	2.20904	1.21707	2.95495
ACGTTCCGTATTAAGG-1_1	TIL1	NP1	2.20941	0.188775	2.48131
GCCAGGTTCCTCACTG-1_3	TIL3	NP1	2.21036	1.08401	2.84734
CACCAAAGTAGAATGT-1_1	TIL1	NP1	2.21071	0.39697	2.62115
CCGTAGGGTGTTGATC-1_2	TIL2	NP1	2.2109	0.257479	2.22626
GTTAGACCACCCAACG-1_1	TIL1	NP1	2.21102	0.59827	2.48022
AATCACGAGTATGAGT-1_2	TIL2	NP1	2.21124	0.4381	2.64984
CAGATCATCCAAGGGA-1_2	TIL2	NP1	2.2116	1.00687	3.01909
TCCTAATTCATGTCTT-1_1	TIL1	NP1	2.2121	0.809177	2.89327
CTAGACACATTCCTAT-1_2	TIL2	NP1	2.21216	1.21481	2.93401
TATCGCCTCTAGCCAA-1_1	TIL1	NP1	2.21221	0.537676	2.71814
GGGTATTAGAAATGGG-1_1	TIL1	NP1	2.21258	0.176932	2.48635
AAGCGTTGTGGCGTAA-1_1	TIL1	NP1	2.2134	0.409303	2.3243
CGGACACGTCTTTATC-1_3	TIL3	NP1	2.21412	1.2794	2.97019
GCATCTCAGTAAGGGA-1_1	TIL1	NP1	2.21414	0.401539	2.63786
CATTCCGGTGCCGGTT-1_1	TIL1	NP1	2.21414	0.684317	2.52529
CAGCGTGTCTCAACCC-1_2	TIL2	NP1	2.2149	1.11634	2.8435
AAAGGTAGTCGACTGC-1_1	TIL1	NP1	2.21493	0.841615	2.638
TCTCAGCAGTTCATGC-1_2	TIL2	NP1	2.21545	1.16525	2.87667
ACTTAGGCACGGCCAT-1_1	TIL1	NP1	2.21562	1.10222	2.82854
GGATCTAAGTAATTGG-1_1	TIL1	NP1	2.21564	0.276603	2.21133
TTGAGTGCAAACACCT-1_3	TIL3	NP1	2.21588	1.17632	3.14583
CAACAACCAACAGCTT-1_2	TIL2	NMPs	2.21653	1.31306	3.87415
TGTTTGTGTTAGAGAT-1_1	TIL1	NP1	2.2166	0.565179	2.42112
GCACGTGCATCGCTCT-1_1	TIL1	NP1	2.21664	0.35017	2.26012
AGATCCAAGCACTGGA-1_2	TIL2	NP1	2.21678	0.419662	2.66015
AACCTTTAGTTGCATC-1_1	TIL1	NP1	2.2178	0.654675	2.48058
CCGTTCAAGGAGCAAA-1_1	TIL1	NP1	2.21871	0.20044	2.52613
ACTTTCAGTGGCATCC-1_2	TIL2	NP2	2.21952	1.35823	2.9958
GTTGTAGCATAGGTTC-1_1	TIL1	NP1	2.22053	0.122925	2.48333
ACGGTTACATCCAACA-1_1	TIL1	NP2	2.22069	0.78129	2.55738
AGACTCAGTGTTGAGG-1_3	TIL3	NP1	2.22071	1.11559	3.12594
TTGAACGCATAACTCG-1_2	TIL2	NP1	2.22098	1.06986	2.77129
GTTCATTGTACGAAAT-1_3	TIL3	NP1	2.2213	0.316599	2.61164
TCATCATGTCTATGAC-1_1	TIL1	NP1	2.22151	0.583056	2.40418
AGCATCATCCTCAGAA-1_2	TIL2	NMPs	2.22277	1.38336	3.81288
TGTTCCGAGCATTTGC-1_1	TIL1	NP1	2.22326	0.0864331	2.47067
CAGCACGAGAGTAACT-1_2	TIL2	NP1	2.22411	0.840259	2.58038
TTTACGTAGCACTAAA-1_2	TIL2	NMPs	2.225	1.2051	3.98593
AAGATAGTCCACAGCG-1_1	TIL1	NP1	2.22518	0.232946	2.57315
TTCCACGGTGGTCCCA-1_1	TIL1	NP1	2.22527	0.421654	2.69552
GTACAGTAGGTCCGAA-1_1	TIL1	NP1	2.22573	1.20492	2.8429
GGTGAAGGTCGTTATG-1_1	TIL1	NP1	2.2259	0.463959	2.72541
AGAAGCGGTTTGCAGT-1_1	TIL1	NP1	2.22609	0.341566	2.19542
CCTCAGTGTTATAGCC-1_3	TIL3	NP1	2.22612	1.369	2.96317
AGAAGTACAGAAATTG-1_1	TIL1	NP1	2.2263	0.266655	2.13814
GGAATCTAGTGTTCAC-1_1	TIL1	NP1	2.22727	0.284371	2.14538
CTTGATTCAAATGAAC-1_1	TIL1	NP1	2.22742	0.391012	2.68433
CGGTCAGAGCACGTCC-1_2	TIL2	NP1	2.22915	0.848451	2.55543
ATTCATCCAAAGCACG-1_1	TIL1	NP1	2.22926	0.514487	2.77155
AAATGGACAAACGTGG-1_2	TIL2	NP1	2.22927	0.0901962	2.49722
TTCGATTAGTAGTCAA-1_2	TIL2	NP2	2.22978	1.19202	2.80834
TGCGATAGTACCTTCC-1_1	TIL1	NP1	2.22984	1.19491	2.81008
CAGCACGGTTTGGAAA-1_1	TIL1	NP1	2.23023	0.643816	2.85908
TCAGCCTTCACTACGA-1_3	TIL3	NP2	2.23029	1.18486	2.79985
AAAGGTATCCACTTTA-1_3	TIL3	NP1	2.23066	1.14194	2.76546
AGGGAGTTCACACGAT-1_1	TIL1	NP1	2.23086	0.435249	2.72672
GATCGTAGTCACTCGG-1_1	TIL1	NP1	2.23164	0.463705	2.2525
TCATGCCAGCACTCCG-1_1	TIL1	NP1	2.23173	0.284159	2.11772
TCACGCTAGCCATTCA-1_1	TIL1	NP1	2.23193	0.87209	3.01352
CAGTGCGGTGGCTTGC-1_3	TIL3	NP1	2.23201	1.12651	2.74558
CGCCATTCATACAGAA-1_2	TIL2	NP1	2.23244	0.348643	2.16153
AGCGTATGTCTCACGG-1_3	TIL3	NP1	2.23273	0.864274	3.01166
ATTTACCTCGCAGATT-1_1	TIL1	NP2	2.23313	0.952403	2.60855
CCTACGTAGCAGATAT-1_2	TIL2	NP1	2.23345	1.23937	2.82106
TCCTTTCGTACTTCCC-1_1	TIL1	NP1	2.23363	0.486827	2.25748
GCGGAAAAGCGCCCAT-1_3	TIL3	NP2	2.23397	0.995097	2.63531
TATATCCGTCCGTACG-1_2	TIL2	NP1	2.23401	1.31799	2.87637
TCCTAATTCCTTCAGC-1_1	TIL1	NP1	2.23406	0.4873	2.77324
GTGATGTCAACACGAG-1_3	TIL3	NP1	2.23457	0.850844	3.01037
AACGTCAAGTATCTGC-1_1	TIL1	NP2	2.23502	0.996746	3.10653
CGAGGAAGTATGACAA-1_2	TIL2	NP1	2.23519	0.864203	3.02151
AACCCAATCGTTCCCA-1_2	TIL2	NP1	2.23637	0.921113	3.06304
TTCATGTTCAGGAAAT-1_2	TIL2	NP2	2.23656	0.517332	2.26223
TGGATGTTCGTCGCTT-1_2	TIL2	NP1	2.2381	0.868707	3.03608
GAAACCTGTGCCCAGT-1_1	TIL1	NP1	2.23812	0.239513	2.6293
GGAAGTGGTAGGCTCC-1_1	TIL1	NP1	2.23869	0.550151	2.27364
GAGGGATTCAGGAAGC-1_2	TIL2	NP1	2.23936	0.880939	2.51675
TGTTCATCATGTACGT-1_3	TIL3	NP1	2.23978	1.25367	2.79269
GGAGCAAAGCCTTGAT-1_1	TIL1	NP1	2.24022	0.144114	2.57601
CCATCACCAGTCTACA-1_1	TIL1	NP1	2.24062	0.526308	2.82477
AAACGCTGTGACTAAA-1_3	TIL3	NP1	2.24271	1.21558	2.74615
TCGCTTGCAAGTCATC-1_2	TIL2	NP1	2.24304	1.01074	2.59105
CAGCGTGAGGTTCAGG-1_1	TIL1	NP1	2.24313	0.123486	2.57436
GCGTGCACATCACCAA-1_1	TIL1	NP1	2.2433	0.272971	2.6717
CCGGTAGGTGACACGA-1_1	TIL1	NP1	2.24427	0.457811	2.79511
CTCCACAGTTCCGGTG-1_2	TIL2	NP1	2.24537	0.963311	2.54118
ATCGTGATCTTTCCAA-1_1	TIL1	NP1	2.24558	0.181132	2.62147
CTCACTGCAAAGCTCT-1_3	TIL3	NP1	2.24563	0.911447	3.09391
TTCTAGTCAGTTACCA-1_1	TIL1	NP1	2.24571	0.327847	2.71686
CATTTCATCCGAAATC-1_3	TIL3	NP1	2.24622	0.938641	3.11387
ATCACAGTCTCAACGA-1_3	TIL3	NP1	2.24664	0.284783	2.02627
GAACACTAGTTAACAG-1_2	TIL2	NP1	2.24666	1.28215	2.77159
GTCCTCAGTGAGAACC-1_1	TIL1	NP1	2.24683	0.633705	2.91915
CTAGGTAGTTAGGGTG-1_2	TIL2	NP1	2.24733	0.923379	2.49928
TATACCTCATGTTCAG-1_3	TIL3	NP1	2.24799	1.55068	2.96406
AACAAGACATGTTTGG-1_1	TIL1	NP1	2.24828	0.681832	2.31291
TACGTCCGTCGTGCCA-1_1	TIL1	NP1	2.24829	0.51038	2.84525
AATGAAGGTTTCACTT-1_2	TIL2	NP1	2.24865	0.270164	2.00294
TTTCCTCAGTGCACAG-1_2	TIL2	NP1	2.24872	0.399294	2.77514
GTAATCGTCTAACGCA-1_3	TIL3	NP1	2.24874	1.21915	2.71168
CTCCCTCAGTAAACTG-1_3	TIL3	NP1	2.2491	0.859191	3.07407
ATGAAAGAGTGGTTCT-1_3	TIL3	NP1	2.24945	1.46312	2.88963
AAAGTCCTCACCTTGC-1_1	TIL1	NP1	2.25043	1.02712	2.55767
GAGACCCGTCAACCAT-1_1	TIL1	NP1	2.25074	0.645794	2.94262
CGAGTGCAGACATCCT-1_3	TIL3	NP1	2.25078	1.21451	3.31056
GTCAGCGCAGCTGTTA-1_1	TIL1	NP1	2.25176	0.754208	2.34554
TATACCTAGAGAGTTT-1_2	TIL2	NP1	2.2518	0.165135	2.63607
CGTAGTACACGTACTA-1_1	TIL1	NP1	2.25206	0.583325	2.21596
AGAACAAGTATGAGGC-1_2	TIL2	NP1	2.25232	1.10894	3.24848
TCCATGCGTAAGTAGT-1_3	TIL3	NP1	2.25309	1.40432	2.82325
ACCACAAAGATTGCGG-1_1	TIL1	NP1	2.25311	0.339083	2.0269
CACTGTCTCGAACCAT-1_1	TIL1	NP2	2.25369	1.55556	2.93256
GAATAGAGTGCCGTAC-1_3	TIL3	NP1	2.25397	1.31101	2.74806
TTCCAATTCCCTTGTG-1_3	TIL3	NP1	2.25437	0.957073	2.48104
TTGCCTGCACATAGCT-1_1	TIL1	NP1	2.25451	0.696673	2.28559
AGGCTGCGTACCGTGC-1_3	TIL3	NP1	2.2547	1.39505	2.8064
GGTCTGGTCCGTCCTA-1_2	TIL2	NP1	2.25506	0.604438	2.93322
ACATTTCGTCATCCGG-1_1	TIL1	NP1	2.25518	0.615563	2.22079
CACGTGGCATGATGCT-1_1	TIL1	NP1	2.25543	0.399678	2.0579
GTCGTTCTCTTTGGAG-1_3	TIL3	NP1	2.25643	1.53635	2.9013
TTCATTGAGGGCATGT-1_1	TIL1	NP1	2.25708	0.141528	2.64197
GGTGGCTCACGGTGCT-1_1	TIL1	NP1	2.25716	0.901947	2.42266
CAGCGTGAGAATTTGG-1_1	TIL1	NP1	2.25762	0.498254	2.11807
CGCATAAAGTAGTCTC-1_3	TIL3	NP1	2.25773	1.1369	2.59472
CAGCAGCTCTTCGATT-1_1	TIL1	NP1	2.25776	0.45279	2.846
TCCCATGCAATACCTG-1_3	TIL3	NP1	2.25789	1.16024	3.304
GAAATGATCGCCTATC-1_1	TIL1	NP1	2.25873	0.391971	2.03183
CTTCGGTAGAGTGTGC-1_2	TIL2	NP1	2.25985	1.12417	2.57213
CATGCGGGTTGTACGT-1_1	TIL1	NP1	2.26024	0.324931	2.77325
GTGGCGTAGGCCCACT-1_2	TIL2	NP1	2.26032	0.272795	2.73988
TGGGTTACACTGCGTG-1_1	TIL1	NP2	2.26072	1.52227	2.86436
CCTCTCCCAACATACC-1_2	TIL2	NP1	2.26108	-0.223445	2.42203
GGGTTATCAAGAGTTA-1_3	TIL3	NP1	2.26123	1.44335	2.8022
TCAAGTGAGCCTGGAA-1_1	TIL1	NP1	2.26126	0.775224	2.30266
ACGTTCCAGTCAAGCG-1_2	TIL2	NP1	2.2613	0.906397	2.40046
GAGAAATCACACCGCA-1_3	TIL3	NP1	2.26132	1.52032	2.85916
ACAGAAAGTGGAACCA-1_3	TIL3	NP1	2.26311	1.24097	2.63932
TGTTCTAAGAGGTCAC-1_2	TIL2	NP1	2.26426	0.205749	2.71234
TTCCTTCCATCTATCT-1_2	TIL2	NP1	2.26434	-0.00284608	2.57777
ACTCTCGGTCGTTATG-1_1	TIL1	NP1	2.26595	0.405429	2.84825
CCCGAAGGTGGACAGT-1_3	TIL3	NP1	2.26595	1.48338	2.80297
GTTCTATCAAACTCTG-1_1	TIL1	NP1	2.26676	1.24784	2.62197
ATGCGATCAAGCGCTC-1_3	TIL3	NP1	2.26725	1.39973	2.73245
CAGTTCCAGGTCCCGT-1_2	TIL2	NP1	2.26781	0.970059	2.40788
TTTGACTCAAATGATG-1_1	TIL1	NP1	2.26801	0.574071	2.96555
CCTCTCCCATGGTACT-1_1	TIL1	NP1	2.26809	0.253916	2.75884
TCCGAAACAGCCATTA-1_3	TIL3	NP1	2.26851	1.52593	2.81904
AGACAAAAGGATGTTA-1_2	TIL2	NP1	2.26881	0.914319	2.36004
TTCACGCAGTTCATGC-1_3	TIL3	NP1	2.26886	0.524725	2.06854
CTAGGTAAGGATTCCT-1_3	TIL3	NP1	2.26934	1.45969	2.76442
CAATGACAGCACTTTG-1_1	TIL1	NP2	2.26949	1.6636	2.91587
ACTTTGTAGACGTCCC-1_2	TIL2	NP1	2.26987	0.466703	2.01893
CGAAGGAAGTCGGCCT-1_2	TIL2	NP1	2.26999	0.546002	2.07746
TTCTTCCCAAAGGTTA-1_2	TIL2	NP1	2.27032	0.832624	3.14199
CAATTTCGTATCGAGG-1_3	TIL3	NP2	2.27036	1.67285	2.91745
CTTCTAATCGTGCACG-1_3	TIL3	NP1	2.2713	1.38161	2.69396
TTCTTGACAACCGCTG-1_3	TIL3	NP1	2.27131	1.27602	2.61499
AGGTTGTCACAGTCCG-1_3	TIL3	NP1	2.27143	0.523806	2.05201
TATTGCTCACCTGATA-1_3	TIL3	NP1	2.27181	1.09871	3.32007
ACGTAGTAGAGGATCC-1_1	TIL1	NP1	2.27204	0.771936	2.23373
GCCGATGTCCAGTGCG-1_3	TIL3	NP1	2.27226	1.38334	2.68933
AAAGGGCCATACAGGG-1_3	TIL3	NP1	2.27341	0.871236	2.29948
AGGGCTCGTATCGAAA-1_1	TIL1	NP1	2.27415	0.556444	2.05962
TTGCTGCAGACGCTCC-1_1	TIL1	NP1	2.27538	0.848259	3.17243
ACTCCCAGTAGGCAAC-1_1	TIL1	NP1	2.27559	-0.334987	2.40814
ATGAAAGTCCAAGCAT-1_3	TIL3	NP1	2.27572	1.41069	2.68842
CGAGGAACATCGAGCC-1_3	TIL3	NP1	2.27589	0.791994	3.13808
GACCGTGAGTTTCGAC-1_2	TIL2	NP1	2.27636	0.52199	2.02027
TGATTCTGTATACGGG-1_3	TIL3	NP1	2.27643	1.33121	2.62464
CTTCAATCAAGGCAAC-1_3	TIL3	NP1	2.27659	1.23181	3.42531
ATACTTCGTTGGACTT-1_2	TIL2	NP2	2.27659	1.70668	2.90428
ACTGCAAAGGCTAACG-1_3	TIL3	NP1	2.27673	1.37616	2.65639
TAGGAGGAGGATGCGT-1_3	TIL3	NP1	2.27702	1.2914	2.59127
GCTGGGTCACTTGTCC-1_2	TIL2	NP1	2.27853	0.756504	2.18218
TTCTTCCAGCACTCAT-1_2	TIL2	NP1	2.27854	0.910964	3.22566
GTGGAGAGTTAACCTG-1_1	TIL1	NP1	2.27887	0.548069	2.02429
GTTGTCCAGGCCATAG-1_3	TIL3	NP1	2.27954	0.622301	2.07565
GTGCTGGTCACGGGAA-1_2	TIL2	NP1	2.2798	1.11082	2.43913
AGTTCGATCGTGCTCT-1_3	TIL3	NP2	2.27982	0.844461	2.23993
CTACATTCACAATCTG-1_2	TIL2	NP1	2.28001	1.25429	2.54509
TCCGAAAGTCTACACA-1_1	TIL1	NP1	2.28007	0.332174	2.85753
CCAATTTGTGGTCTGC-1_3	TIL3	NP1	2.2804	1.24618	2.53663
CACGTTCTCCGGACGT-1_2	TIL2	NP1	2.28043	1.10898	2.43388
ACGATGTGTAGTTACC-1_1	TIL1	NP1	2.28119	0.161699	2.75175
GGGAAGTGTTCGTTCC-1_3	TIL3	NP1	2.28127	1.61864	2.80967
AGTACCATCCTTCAGC-1_2	TIL2	NP1	2.28144	0.804352	3.16833
TGGCGTGTCCTTTAGT-1_3	TIL3	NP1	2.28179	0.84797	3.19796
AATCGACCAACTACGT-1_3	TIL3	NP1	2.28209	0.778469	3.1542
CCCGGAAAGGAGATAG-1_3	TIL3	NP1	2.28356	1.13794	2.43621
CATACAGGTCCATAGT-1_3	TIL3	NP1	2.28358	1.57843	2.76537
CGAGGAAGTTGTCTAG-1_1	TIL1	NP1	2.2856	0.742743	2.12829
TGATTCTAGGTTGAGC-1_1	TIL1	NP1	2.28635	0.497543	2.98965
TGTCAGAGTACCTATG-1_3	TIL3	NP1	2.28667	1.27141	2.51678
ACCTGTCTCTTGCAAG-1_1	TIL1	NP1	2.28702	-0.0389865	2.64539
AGCCACGTCTACGGTA-1_1	TIL1	NP1	2.288	0.46119	2.97276
TGACCCTGTGAGTTTC-1_3	TIL3	NP1	2.2883	1.62083	2.76789
ACACAGTGTGCATACT-1_3	TIL3	NP1	2.28887	1.45733	2.64221
TGGATCACATCACAGT-1_1	TIL1	NP1	2.28903	-0.290753	2.49066
TTACGCCCAGGCCTGT-1_2	TIL2	NP1	2.2892	0.914874	2.23474
AGAACCTTCTTGAACG-1_1	TIL1	NP1	2.28969	0.795136	3.1955
AACGGGAAGCGACTAG-1_1	TIL1	NMPs	2.28978	1.17492	4.07832
GAGGCCTAGTGTTCCA-1_3	TIL3	NP1	2.29028	1.63593	2.76697
GTCAAACGTGACTGTT-1_3	TIL3	NP1	2.29035	1.33442	2.54119
AACCTTTAGCTGAAAT-1_1	TIL1	NP2	2.2904	1.14607	3.42525
TCTACATAGCGATGCA-1_1	TIL1	NP1	2.29052	0.295915	2.876
GGACGTCTCTAGCATG-1_2	TIL2	NP1	2.29074	0.678208	3.12408
TTATTGCTCTCCGAGG-1_1	TIL1	NP1	2.29081	0.465134	2.98659
TCTTTGACAACCCTCT-1_1	TIL1	NP1	2.2911	1.2794	2.49545
ATGGAGGAGTGTGTTC-1_2	TIL2	NP1	2.29143	1.10247	2.3612
TGCATGATCGCAAGAG-1_1	TIL1	NMPs	2.29178	1.44441	3.82196
CTCTGGTTCACTCTTA-1_3	TIL3	NP1	2.29186	1.19284	3.46136
GTCAAACGTACACGCC-1_2	TIL2	NP2	2.29225	1.56698	2.70328
GACCAATTCAGCTTGA-1_3	TIL3	NP1	2.29272	1.16469	3.4466
GGTGATTGTACGTGTT-1_1	TIL1	NP1	2.29278	-0.171982	2.5825
GTATTTCAGTTCCGTA-1_1	TIL1	NMPs	2.29313	1.44568	3.82207
AGGGTTTGTCGTATTG-1_1	TIL1	NP1	2.2937	1.32675	2.51479
ATGCGATCATATCGGT-1_3	TIL3	NP1	2.29448	1.57135	2.69284
TCTCACGAGTTGTACC-1_3	TIL3	NP1	2.29618	1.55765	2.67208
GCCAGGTTCGTTAGTG-1_1	TIL1	NP1	2.2962	0.150873	2.80498
CCAAGCGTCCACAGGC-1_1	TIL1	NP1	2.29644	1.03191	2.27755
TGGGAAGAGCCAACCC-1_3	TIL3	NP1	2.29689	1.19873	2.39947
TTGCATTAGCATCGAG-1_3	TIL3	NP1	2.29717	0.269309	2.88547
ATCCCTGTCGAGTACT-1_3	TIL3	NP1	2.29815	1.01955	3.37455
AATCGACAGTTTGAGA-1_1	TIL1	NP1	2.29915	0.142874	2.81166
GTGCGTGCATCAGTCA-1_3	TIL3	NP1	2.29955	1.27778	2.44211
GGGCTACGTGACATCT-1_1	TIL1	NP1	2.30089	-0.174264	2.61354
GGTGTCGCAGCGAACA-1_3	TIL3	NP1	2.30128	1.56075	2.64297
ATCCGTCGTCCCTGAG-1_3	TIL3	NP1	2.3014	1.23786	2.40088
GGAGATGAGGTGGGTT-1_1	TIL1	NP1	2.30211	-0.0709099	2.68529
ACACCAAAGCTGCCAC-1_2	TIL2	NP1	2.30231	1.24983	2.40418
TCTCACGCAGCTGTTA-1_2	TIL2	NP1	2.30255	0.792713	3.2455
AGACACTTCCTAGCGG-1_3	TIL3	NP1	2.30266	1.69559	2.73519
TGTAACGGTGGATTTC-1_3	TIL3	NP2	2.30311	1.2363	2.38914
TTGTGTTTCATGCATG-1_3	TIL3	NP3	2.3042	0.463554	3.03928
GCCAGGTTCAGTGTTG-1_1	TIL1	NP1	2.3043	0.063634	2.78109
GTAGAAAAGTGAGCCA-1_1	TIL1	NP1	2.30461	0.110514	2.81262
CGTTAGAAGCGTCAAG-1_3	TIL3	NP1	2.30479	1.34027	2.45653
TCCTCGATCGACACCG-1_3	TIL3	NP1	2.30488	0.856004	3.29579
GGTTAACAGTACAGCG-1_3	TIL3	NP2	2.30489	1.32122	2.44162
ACTTTCAGTAACACGG-1_1	TIL1	NP1	2.30528	0.0681144	2.7879
AGCCAATCATGTCAGT-1_1	TIL1	NP2	2.30528	1.75558	2.76388
AGACTCACAATTAGGA-1_3	TIL3	NP1	2.30573	1.42722	2.51573
TGTGGCGCACATATCG-1_3	TIL3	NP1	2.3059	1.51833	2.58273
CTCCAACGTCACAGAG-1_1	TIL1	NP1	2.30595	1.28917	2.41119
ACCACAATCATCGACA-1_3	TIL3	NP1	2.30658	1.3678	2.46604
TCACATTGTTAGAGAT-1_3	TIL3	NP1	2.30709	1.28276	2.39935
CGTTCTGAGTGAGCCA-1_3	TIL3	NP2	2.30786	1.49689	2.55465
CGAGTGCTCGTGAGAG-1_3	TIL3	NP1	2.30853	1.35944	2.44778
GAGTTTGAGACTCATC-1_2	TIL2	NP1	2.30909	1.29784	2.39828
TGATGGTCATGCCGGT-1_1	TIL1	NP1	2.30937	0.0811462	2.81274
AAACGAAGTTACCCAA-1_2	TIL2	NP1	2.30987	-0.127891	2.67955
ACGTACAAGCCATGCC-1_3	TIL3	NP1	2.31315	1.81317	2.75839
CTCAGGGGTAGGGTAC-1_1	TIL1	NP1	2.31316	0.161122	2.87965
ATCTCTATCGTTCTAT-1_1	TIL1	NP1	2.31418	0.402772	3.04
TCGGGTGGTGACGCCT-1_1	TIL1	NP1	2.31568	-0.0169024	2.77464
GAAACCTTCTGAATCG-1_2	TIL2	NP1	2.31587	0.722081	3.25329
GTAGCTAAGGTGATAT-1_3	TIL3	NP1	2.31646	1.39929	2.42861
CGAGTGCGTTGTCAGT-1_1	TIL1	NP1	2.31673	0.0171651	2.80089
CATTGTTAGTATGCAA-1_1	TIL1	NP2	2.31713	1.25352	3.06007
CTGCCTAAGAAGCGGG-1_1	TIL1	NP1	2.31802	-0.0814114	2.74234
GCGATCGTCGATTCCC-1_2	TIL2	NP1	2.31897	1.20298	3.13576
CATACAGCATGGATCT-1_2	TIL2	NP1	2.31916	0.856359	3.35329
AGGTGTTTCGTCCTCA-1_2	TIL2	NP1	2.31929	1.57394	2.54171
ACCTACCCAGGTATGG-1_3	TIL3	NP1	2.31966	1.65273	2.59831
TGTGCGGAGGGATCAC-1_3	TIL3	NP1	2.31966	1.58717	2.5493
GCCAGCATCAGGAAAT-1_3	TIL3	NP1	2.31998	1.52842	2.50346
TCTTAGTGTTTGGAGG-1_3	TIL3	NP1	2.32066	0.498812	3.12814
ATTATCCAGAGAGGGC-1_1	TIL1	NP1	2.32112	0.0704997	2.85299
TAGACTGTCGCATAGT-1_3	TIL3	NP1	2.32251	1.22061	3.11465
TTTCGATAGACCTCAT-1_3	TIL3	NP1	2.32252	1.59594	2.53825
TAGAGTCTCCATAAGC-1_1	TIL1	NP1	2.32258	0.183351	2.93184
CACATGATCTCGGCTT-1_1	TIL1	NP2	2.32489	1.85423	2.64967
TCCATGCGTTCGGTTA-1_2	TIL2	NP2	2.32489	1.62494	2.53407
AACGAAAGTTCAACGT-1_3	TIL3	NP2	2.32489	1.90751	2.58996
GTATTTCGTACGTAGG-1_3	TIL3	NP1	2.32489	1.78175	2.56425
TACCCACGTACGATGG-1_3	TIL3	NP2	2.32489	1.90867	2.62126
TTACCGCGTCTGTAAC-1_3	TIL3	NP1	2.32489	1.7323	2.54899
TTCCTTCCACCGTACG-1_3	TIL3	NP1	2.32489	1.64803	2.53581
TTGTGTTTCATCCTGC-1_3	TIL3	NP2	2.32489	1.75799	2.61783
GAGTTACTCTCCACTG-1_2	TIL2	NP1	2.32498	0.179581	2.93902
ACGTCCTGTCGCCACA-1_1	TIL1	NP1	2.32545	1.03154	3.49182
TCAATTCCATACCACA-1_1	TIL1	NP1	2.32674	-0.280068	2.64885
ATTTCACGTTAGTTCG-1_2	TIL2	NP1	2.32688	0.936777	3.4363
AACCTTTCAATCAAGA-1_2	TIL2	NP1	2.32719	0.566976	3.19838
AAGAACAAGAACCCGA-1_1	TIL1	NP1	2.32756	-0.17795	2.71817
TATTGGGCAGTCGGAA-1_1	TIL1	NP1	2.32807	-0.470786	2.53084
CCTACGTTCACTTGTT-1_2	TIL2	NP1	2.32817	1.17111	3.59298
CGTAAGTAGGTTCACT-1_1	TIL1	NP3	2.33223	-0.39717	2.59517
CTCCAACGTGAGTTTC-1_1	TIL1	NP1	2.33224	0.277732	3.03164
CGCCATTAGGTACATA-1_2	TIL2	NP1	2.33356	0.989762	3.49734
GAAACCTTCAGCAGAG-1_2	TIL2	NP1	2.33378	0.672896	3.29333
AAATGGACAAAGGCGT-1_1	TIL1	NP1	2.33717	0.17336	2.98392
TATACCTTCGACCATA-1_1	TIL1	NP1	2.33742	0.357941	3.10427
ACGTAACGTGGCGCTT-1_3	TIL3	NP1	2.3386	0.9999	3.52413
AATTTCCTCAACGTGT-1_1	TIL1	NP1	2.33873	0.183323	2.9966
TGGTGATAGTGGTTAA-1_1	TIL1	NP1	2.33881	-0.138714	2.78868
ATGCGATTCAGACATC-1_3	TIL3	NP1	2.33995	1.04354	3.55775
AACCACAAGGTACAAT-1_3	TIL3	NP1	2.34074	1.27645	3.0567
TTAGGCACAAACTAAG-1_1	TIL1	NP1	2.34163	0.0357594	2.91281
AGGACGATCCGTCAAA-1_1	TIL1	NP1	2.34171	0.207267	3.02405
CATTCCGAGGTATAGT-1_1	TIL1	NP1	2.34215	0.0995731	2.95618
CAAAGAAAGACGACGT-1_2	TIL2	NMPs	2.34416	1.4817	3.83754
TGCTTGCGTTTGAACC-1_1	TIL1	NP1	2.34458	0.609025	3.29534
TCATGAGGTTATCCAG-1_1	TIL1	NP1	2.34466	-0.109002	2.83135
GTCTTTACAAATCCCA-1_1	TIL1	NP1	2.3454	1.0376	3.5758
TGCTTGCTCTCCTGTG-1_3	TIL3	NP1	2.34602	1.22884	3.13251
CACCGTTTCCAGTGCG-1_3	TIL3	NMPs	2.34676	1.09644	3.61931
GTCTGTCCAGTTTCAG-1_1	TIL1	NP1	2.34706	-0.441987	2.62566
GACAGCCTCAGACCCG-1_1	TIL1	NP1	2.3476	0.118206	2.9901
TAGTGCAAGGGCTTCC-1_1	TIL1	NP1	2.3489	-0.226817	2.77217
CTATCCGCATGCGTGC-1_2	TIL2	NP1	2.34924	0.72543	3.38933
GCTGGGTAGCGTATGG-1_3	TIL3	NMPs	2.35285	1.01421	3.59056
AGTAACCCAGCAGACA-1_2	TIL2	NP1	2.35321	0.319278	3.1426
CCCTCAAAGAGGTTTA-1_1	TIL1	NP1	2.35551	0.128157	3.02827
GCATTAGGTGAGCTCC-1_2	TIL2	NP1	2.3575	0.631084	3.36147
TATCTGTAGCGTCAAG-1_1	TIL1	NP1	2.35786	0.0187589	2.96696
AATCGTGCAGCTTCGG-1_1	TIL1	NP1	2.3605	-0.1229	2.88592
TGGGAAGGTCGTCTCT-1_3	TIL3	NP1	2.36076	1.28411	3.07096
GGCTTTCGTCAGGTAG-1_1	TIL1	NP1	2.3618	0.10867	3.04091
CTGCATCTCGGCATTA-1_1	TIL1	NP1	2.36244	-0.0664566	2.93022
AACTTCTCAAGTGGTG-1_2	TIL2	NP1	2.36254	-0.600879	2.58501
AACAAAGCAGACCCGT-1_1	TIL1	NP1	2.36268	-0.26788	2.80093
TTCCAATAGAGGATGA-1_1	TIL1	NP1	2.36418	-0.264672	2.80903
TCCCAGTGTGGAACCA-1_3	TIL3	NP1	2.36532	0.807938	3.50721
TGCACGGGTCACAGTT-1_1	TIL1	NP1	2.36967	-0.285969	2.81729
CTGCCTATCTGTGCAA-1_1	TIL1	NP1	2.37062	-0.193855	2.88064
CGATCGGTCCTAACAG-1_1	TIL1	NP1	2.37077	-0.0489796	2.97492
CGTAATGTCCACTGGG-1_2	TIL2	NMPs	2.37213	1.38986	3.95297
ACTTTGTAGCCTTTCC-1_1	TIL1	NP1	2.37329	0.0659924	3.05941
TCTCAGCGTCATCGCG-1_2	TIL2	NP1	2.37358	-0.643087	2.60205
TAGAGTCGTACCAGAG-1_1	TIL1	NP1	2.37692	-0.535815	2.68481
TCTATCATCTCTATGT-1_2	TIL2	NP1	2.37789	0.426425	3.31094
CATACTTCATAAGCGG-1_2	TIL2	NP1	2.37795	0.685396	3.47862
TGATCAGCAGCGTGAA-1_2	TIL2	NP1	2.37914	0.63012	3.44766
CGTGTCTTCACCGACG-1_1	TIL1	NP1	2.38186	-0.75376	2.56368
GAGGCCTTCGGAGATG-1_1	TIL1	NP1	2.38371	-0.100699	2.9934
GCATGATAGGTTAAAC-1_1	TIL1	NMPs	2.384	1.36543	3.98802
CTACAGATCCTAGCCT-1_3	TIL3	NP1	2.38431	1.22194	3.19105
CAATACGGTCCAGCCA-1_1	TIL1	NMPs	2.38477	1.2933	4.05791
CACATGAGTCTTCATT-1_1	TIL1	NP1	2.38548	0.376036	3.30882
CCTGTTGAGCATGATA-1_1	TIL1	NP1	2.38687	0.634364	3.48142
CGCGTGATCGGATACT-1_1	TIL1	NP1	2.38812	-0.375513	2.83339
CTCCCTCAGTGCGACA-1_2	TIL2	NP1	2.38876	0.738206	3.55615
GCAGGCTTCTCATAGG-1_1	TIL1	NP1	2.39184	0.035018	3.11382
AACCACAAGGTTATAG-1_1	TIL1	NP1	2.39244	-0.20199	2.96296
TATCTTGAGACGACTG-1_1	TIL1	NP1	2.39288	0.0913211	3.1544
GGAAGTGCAATGTGGG-1_1	TIL1	NP1	2.39365	-0.0692564	3.05363
AAGTACCGTACAAGTA-1_2	TIL2	NP1	2.39369	1.3086	3.07714
ACTGTGAAGACTTCGT-1_1	TIL1	NP1	2.395	0.186746	3.22459
AGCTCAACATGATCTG-1_1	TIL1	NP1	2.39669	-0.0909293	3.05181
TCGGGCATCCCAATAG-1_3	TIL3	NP1	2.39899	-0.713656	2.65835
ACCACAACAGTAGAGC-1_1	TIL1	NP1	2.40137	-0.0317754	3.10885
ACTACGACACATGGTT-1_3	TIL3	NP1	2.40209	0.71541	3.59491
CATAGACTCCTTCTTC-1_1	TIL1	NP1	2.40247	-0.127208	3.05154
CACGTGGAGGGCCAAT-1_1	TIL1	NP1	2.40265	-0.678532	2.69577
CAGTTCCAGGTTACAA-1_1	TIL1	NP1	2.40792	0.490483	3.47285
GTCAAGTTCCCTCTCC-1_3	TIL3	NP1	2.41009	1.31765	3.08479
GGTTGTACACAAGCTT-1_2	TIL2	NMPs	2.43434	1.3167	4.08404
GATGACTTCATGGAGG-1_2	TIL2	NMPs	2.43659	1.30025	4.10201
GGAATGGTCCCTTGTG-1_2	TIL2	NP1	2.44539	1.24302	3.23787
ATCCATTTCAGGAAAT-1_3	TIL3	NP1	2.45415	1.38229	3.0468
TACCGGGCAGGCGTTC-1_3	TIL3	NP1	2.45598	1.34029	3.11008
TACTTCAAGTATAACG-1_1	TIL1	NMPs	2.45942	1.2951	4.12933
GATCGTAAGTATGGAT-1_1	TIL1	NP2	2.46309	1.31699	3.15291
TACCGGGTCATTACTC-1_3	TIL3	NP2	2.46319	1.33277	3.13013
CAAGGGATCGCATAGT-1_3	TIL3	NP1	2.46867	1.25473	3.25037
ATCGTGAGTGTGGACA-1_1	TIL1	NMPs	2.48345	1.51725	3.93991
AGAAGTATCATACGAC-1_1	TIL1	NMPs	2.50195	1.48017	3.99358
TATCCTAGTTGGGAAC-1_3	TIL3	NP1	2.50323	1.3317	3.18244
GGTTAACGTCGTACTA-1_1	TIL1	NMPs	2.5232	1.56746	3.93073
GATGTTGAGCAGGTCA-1_2	TIL2	NP1	2.52544	1.44966	3.03936
GTTCGCTGTATTGCCA-1_3	TIL3	NP1	2.53668	1.4679	3.02712
GGTGTTATCCGTAGTA-1_1	TIL1	NP1	2.55066	1.31825	3.26206
CGCGTGATCTGGCCGA-1_3	TIL3	NP1	2.56278	1.39225	3.17
TAGATCGAGTGTGTTC-1_3	TIL3	NP1	2.57211	1.45586	3.08951
GGGATCCTCTTACGTT-1_3	TIL3	NP2	2.57277	1.50014	3.02607
GGTAGAGAGGGTATAT-1_3	TIL3	NP1	2.57691	1.52575	2.99415
ACCATTTGTCTTCTAT-1_3	TIL3	NP1	2.57744	1.40238	3.17389
GTAGCTATCCTTATCA-1_3	TIL3	NP2	2.59309	1.42621	3.15912
GACACGCCAGTTCTAG-1_3	TIL3	NP1	2.61095	1.52866	3.03306
CAGCGTGAGTCTGGTT-1_3	TIL3	NMPs	2.63876	1.28632	3.42006
GCTTCACTCAGACCCG-1_3	TIL3	NP1	2.66396	1.51581	3.11888
CTACCCAAGACTTCCA-1_3	TIL3	NP2	2.66687	1.51228	3.12769
ATGGTTGAGTTCCATG-1_1	TIL1	NP2	2.66721	1.54188	3.08515
AGCCAGCCATCGTGCG-1_3	TIL3	NP1	2.66755	1.51634	3.12267
AGCGTATTCCCGATCT-1_3	TIL3	NP1	2.69819	1.26324	3.52888
CCCAACTTCATACGGT-1_3	TIL3	NP1	2.75044	1.52446	3.21593
CCTCTAGCACATTGTG-1_1	TIL1	NP2	2.77047	1.4516	3.34707
ACTGTGACAGCTGCCA-1_3	TIL3	NP3	2.78965	1.66205	3.0659
TAACTTCTCCTACCGT-1_3	TIL3	NP2	2.79564	1.64866	3.09294
TTTGTTGTCCCAACTC-1_1	TIL1	NP3	2.79632	3.07519	4.71987
TATTCCACACCCTTGT-1_1	TIL1	NP3	2.79655	3.00171	4.57031
AGGGCCTAGGCTGAAC-1_1	TIL1	NP3	2.80138	3.17686	4.93564
TTTCGATAGCGCCGTT-1_1	TIL1	NMPs	2.80335	1.35488	3.52914
CGGAATTTCGATACTG-1_1	TIL1	NP3	2.80835	3.06257	4.75358
GCACGGTAGTCCCGAC-1_1	TIL1	NP3	2.80998	2.981	4.59436
GACTTCCAGTCAATCC-1_1	TIL1	NP3	2.81262	3.09654	4.84442
AGTCAACGTGCATGTT-1_1	TIL1	NP3	2.81809	3.18105	4.86549
AAGGAATTCCTTATAC-1_1	TIL1	NP3	2.81909	3.11442	4.68872
TCTTTGAGTATGCTTG-1_1	TIL1	NP2	2.82143	1.64209	3.13515
TCATGTTTCTCTATGT-1_1	TIL1	NP3	2.82561	3.0416	4.79606
CTGGACGGTGTAAACA-1_2	TIL2	NMPs	2.82952	2.94402	4.61537
TTCCGTGCATGTGACT-1_1	TIL1	NP3	2.82981	3.07222	4.87965
GGATGTTCAGGACTTT-1_1	TIL1	NP3	2.83405	2.95821	4.66689
AGTGCCGGTGGATCAG-1_1	TIL1	NP3	2.835	3.19312	4.81467
ACTTAGGGTTACACAC-1_2	TIL2	NP3	2.83508	3.07815	4.51764
AACGTCATCCGCCTAT-1_2	TIL2	NP3	2.84033	2.93351	4.64732
CCTGCATTCGCTGTTC-1_1	TIL1	NP3	2.8426	3.07898	4.48332
AATGCCATCGTCCATC-1_2	TIL2	NP3	2.84604	3.15566	4.66452
AATGCCAAGCAATAGT-1_2	TIL2	NP3	2.84693	3.12264	4.57497
ATTTCACCATCCGCGA-1_2	TIL2	NP3	2.84733	3.17253	4.70179
CCGGTAGAGACTTGTC-1_1	TIL1	NP3	2.84857	3.1963	4.75714
TACCCGTGTATGGGAC-1_3	TIL3	NP3	2.85246	3.13179	4.5718
TCTATACTCGCAGTCG-1_1	TIL1	NP3	2.85598	3.00077	4.8628
ACAGCCGCACTATGTG-1_2	TIL2	NP3	2.85603	3.14979	4.60097
AGCCAATTCACCTTAT-1_1	TIL1	NP3	2.85905	2.88529	4.64122
GTCGAATTCGCATGAT-1_2	TIL2	NP2	2.85986	1.52626	3.35199
TCATATCCACCGGCTA-1_3	TIL3	NP2	2.8662	1.50408	3.39223
CTTCTAACAAGAATAC-1_1	TIL1	NP3	2.86913	3.19532	4.65497
CACTTCGGTGTCTAAC-1_3	TIL3	NP2	2.86952	1.37247	3.58746
GGGTCTGAGATTGAGT-1_3	TIL3	NMPs	2.87118	2.8294	4.58667
CTCTCAGCATACCAGT-1_2	TIL2	NP3	2.87155	2.83975	4.60974
AGATCCAAGTCTCCTC-1_2	TIL2	NP3	2.87265	2.91374	4.76691
CACGTTCTCCGATCTC-1_2	TIL2	NP3	2.87387	3.15507	4.52814
GGGACCTTCAGGACGA-1_3	TIL3	NP3	2.87478	3.12005	4.43338
TGCTCGTTCGACGACC-1_1	TIL1	NP3	2.87597	2.84725	4.647
CTTTCGGAGACTCAAA-1_1	TIL1	NP3	2.87617	2.96032	4.87987
TCGAAGTAGGGATCAC-1_1	TIL1	NP3	2.87669	3.23016	4.70826
CGACAGCCAAGAAACT-1_1	TIL1	NP3	2.8793	2.91946	4.81159
GTGGGAACACTATGTG-1_1	TIL1	NP3	2.88493	3.23351	4.67696
CGAAGGAGTTGCCATA-1_1	TIL1	NP3	2.8853	2.92049	4.84341
TTTGGAGGTGTGGACA-1_1	TIL1	NP3	2.88758	3.2867	4.8014
CCACCATCAGTCTACA-1_2	TIL2	NP3	2.89071	2.81058	4.64483
TTCATTGTCTTTGCAT-1_2	TIL2	NP3	2.89111	3.15511	4.44475
CCACACTGTCGGTAAG-1_1	TIL1	NMPs	2.8931	2.92732	4.89607
GGTGGCTGTGGATCAG-1_1	TIL1	NP3	2.8953	2.85935	4.76758
TCGACCTTCCTACCAC-1_2	TIL2	NP3	2.89853	3.03993	4.45187
GTGCTTCAGTGCACAG-1_1	TIL1	NP3	2.89926	3.22722	4.59132
TTGAACGTCCCTAGGG-1_1	TIL1	NP3	2.89987	3.22534	4.58352
AAGCGTTGTATGCAAA-1_1	TIL1	NP3	2.90047	3.2232	4.57505
CCACGAGAGCACAAAT-1_1	TIL1	NP3	2.90171	3.34437	4.88174
TTGCCTGAGGCGCTCT-1_1	TIL1	NMPs	2.90231	2.94114	4.97002
TCATTTGGTATCAGCT-1_2	TIL2	NMPs	2.90246	2.73517	4.54837
TTCGATTGTATTCCGA-1_3	TIL3	NMPs	2.90556	2.8404	4.77955
AGCTTCCTCTGTCTCG-1_3	TIL3	NP3	2.91194	3.17301	4.38998
GTGTAACAGCTTCTAG-1_2	TIL2	NP3	2.91334	3.22439	4.5158
ACACGCGCAGGACTTT-1_1	TIL1	NP2	2.91376	1.41681	3.57917
GAGAAATTCGCCACTT-1_1	TIL1	NP3	2.91695	2.83952	4.83417
AGATGCTCATCTGTTT-1_2	TIL2	NP2	2.91802	1.59361	3.32793
GTCCACTTCCGGTAGC-1_1	TIL1	NMPs	2.92439	3.38395	4.87399
CAGATACTCCCAGGAC-1_1	TIL1	NP2	2.92638	1.6425	3.26757
GTGCAGCTCGACGTCG-1_1	TIL1	NP3	2.92701	3.30602	4.66018
CCTCAACAGATCGACG-1_1	TIL1	NMPs	2.9284	2.91601	5.04776
GTAACCATCCTGTACC-1_1	TIL1	NP3	2.93031	3.23443	4.45948
GCTTCACGTGTGTTTG-1_1	TIL1	NP3	2.93389	3.33915	4.71234
ATTTCACTCTAGGCCG-1_1	TIL1	NP3	2.93395	3.22751	4.424
GGCTTGGCACGCTTAA-1_2	TIL2	NMPs	2.9344	2.7449	4.72655
CTACCTGTCCAGTGTA-1_1	TIL1	NP2	2.93449	1.68314	3.51122
GGTTCTCTCAGGACAG-1_1	TIL1	NP3	2.93477	3.36466	4.7739
GACTTCCGTCATCTAG-1_1	TIL1	NP2	2.9353	1.62773	3.3003
CCACCATGTCTGTCAA-1_1	TIL1	NP3	2.93598	3.32627	4.66901
CTCGAGGAGGCACGAT-1_2	TIL2	NP3	2.93693	3.22513	4.40339
GTAACACCATCCAACA-1_2	TIL2	NP3	2.93887	2.9182	4.49744
CAGCACGGTTAGAAAC-1_2	TIL2	NP3	2.9421	3.30384	4.58143
AGATAGACACCAGCCA-1_1	TIL1	NP2	2.94218	1.55135	3.41989
CAGCGTGCACCATAAC-1_3	TIL3	NP3	2.94564	3.19045	4.27169
ACTATCTGTCGTCGGT-1_3	TIL3	NMPs	2.94711	2.78808	4.8781
AGTACTGAGAGGTATT-1_1	TIL1	NMPs	2.94735	2.77371	4.84981
CGTTCTGAGACAGCGT-1_1	TIL1	NP2	2.95019	1.66558	3.53799
TACTTACGTTCGGGTC-1_1	TIL1	NP3	2.95124	2.851	5.02756
CATTCTAGTCTCAGAT-1_1	TIL1	NMPs	2.9531	2.76499	4.8604
AAGACAACACGACGAA-1_3	TIL3	NP3	2.95627	3.18114	4.19615
AACAACCAGAACTCCT-1_1	TIL1	NP2	2.95903	1.5924	3.38166
ACACCAAAGCCTATTG-1_1	TIL1	NP3	2.95975	3.19213	4.20765
GGCACGTGTTAGGCTT-1_1	TIL1	NP3	2.96071	3.26718	4.39666
TAGACCAGTAGTCGGA-1_1	TIL1	NMPs	2.96246	2.73247	4.84008
TTTCACACATGACAAA-1_1	TIL1	NP3	2.96256	3.30798	4.493
ACGTACACACTGAATC-1_2	TIL2	NP3	2.96267	3.23681	4.30879
CATCCACAGAGAGAAC-1_3	TIL3	NMPs	2.96389	2.67327	4.72578
GATTGGTTCTCGTGGG-1_1	TIL1	NP3	2.96396	3.39654	4.71473
GTCGTTCTCCAACTAG-1_3	TIL3	NP3	2.9648	1.76073	3.4813
TACCCGTCAGACACCC-1_2	TIL2	NP3	2.96544	3.38117	4.66792
TGGTGATTCGTGTTCC-1_1	TIL1	NMPs	2.96632	2.58904	4.5651
GAAGAATCAGTCGGAA-1_1	TIL1	NP3	2.96736	2.74836	4.89697
CTTTCAAGTCACTAGT-1_1	TIL1	NMPs	2.96814	1.47247	3.56729
TGCTCCAGTCGGAACA-1_1	TIL1	NP3	2.96852	3.43999	4.80477
ACTTCGCCATAGACTC-1_2	TIL2	NP3	2.96892	3.25223	4.31834
ATGCGATAGGCTCTCG-1_1	TIL1	NP2	2.96937	1.50426	3.52271
ACTTCGCTCAAGGCTT-1_3	TIL3	NP2	2.9703	1.79241	3.46298
CCCTAACTCCTTGAAG-1_1	TIL1	NP3	2.97375	2.74769	4.92726
CTACTATAGAAGTCAT-1_2	TIL2	NP2	2.97664	1.53227	3.49126
AAAGAACAGGTCGTCC-1_1	TIL1	NP3	2.97727	3.44428	4.77344
CATGCGGTCGTACCTC-1_1	TIL1	NP3	2.98069	3.39093	4.6192
TCGTGGGAGACCAGCA-1_1	TIL1	NP3	2.98101	3.39123	4.61843
CTGTATTCATGGCGCT-1_1	TIL1	NP2	2.98131	1.62706	3.59378
TACAACGGTCTTGCGG-1_2	TIL2	NP3	2.98165	3.27916	4.32611
CTATAGGTCTGTACAG-1_1	TIL1	NMPs	2.982	2.57027	4.60428
CCTATCGAGCACTTTG-1_3	TIL3	NP3	2.98265	3.32692	4.44455
ACGATGTAGTCCCAAT-1_2	TIL2	NMPs	2.98727	2.6319	4.75675
GCTGCAGCACACTGGC-1_2	TIL2	NP2	2.98736	1.81583	3.46096
ACCCAAAGTTAAACCC-1_2	TIL2	NP3	2.98774	3.40793	4.6289
GTCTACCCAGCGCTTG-1_2	TIL2	NMPs	2.98844	2.53605	4.56598
CAAGACTCAGGCATTT-1_1	TIL1	NP2	2.98962	1.63923	3.59224
TATCTGTGTTCCCAAA-1_1	TIL1	NP3	2.99053	3.29814	4.33207
CTGCCTACAGACTCTA-1_2	TIL2	NP3	2.99112	2.48808	4.4809
TCATGGAGTTATAGAG-1_1	TIL1	NP3	2.99156	3.41762	4.63542
TTCGCTGTCAAGCTGT-1_1	TIL1	NP3	2.99646	3.39442	4.55179
CCTCAGTCAGCTCATA-1_2	TIL2	NP3	2.9996	3.35043	4.42304
TATACCTCAGGCTTGC-1_1	TIL1	NP2	3.00127	1.44594	3.6478
TGTCCTGTCTACTGCC-1_2	TIL2	NP3	3.00218	3.34196	4.38874
GTAGTACTCATCGGGC-1_3	TIL3	NP3	3.00648	3.32927	4.33513
CGGAACCTCTCCTGCA-1_1	TIL1	NP2	3.00808	1.69472	3.2953
GGAATCTCAGCCGTTG-1_2	TIL2	NP1	3.00992	1.46104	3.63683
GGAATGGCACATTGTG-1_2	TIL2	NP3	3.01027	3.30549	4.25543
CATAGACTCTCGAACA-1_3	TIL3	NMPs	3.01321	2.83102	4.52811
TGACCCTCAGGTGGAT-1_2	TIL2	NP3	3.0135	3.45612	4.62848
TCATTACTCCTGCCAT-1_2	TIL2	NP3	3.0171	3.31881	4.25667
AATGACCGTTCGGACC-1_2	TIL2	NP3	3.01767	3.42806	4.53583
AATGGAATCGTCGGGT-1_1	TIL1	NMPs	3.01854	2.70454	5.06063
GGAATCTCAGTCCGTG-1_2	TIL2	NP3	3.02095	3.44866	4.57308
ACGGAAGGTTCGGTCG-1_1	TIL1	NP3	3.02104	3.4511	4.57894
ACGGGTCTCTCTGAGA-1_1	TIL1	NMPs	3.02123	2.62603	4.91294
TGTCCACTCTTGTGCC-1_1	TIL1	NP3	3.02258	3.34985	4.31023
CTCAGGGAGCTACGTT-1_2	TIL2	NP3	3.02342	3.39735	4.42874
TGTCCACCAACGTATC-1_1	TIL1	NMPs	3.02387	2.61129	4.89579
ATTCAGGAGATTGAGT-1_1	TIL1	NP3	3.02606	2.62646	4.93776
GCAGCTGGTTCGGTTA-1_1	TIL1	NMPs	3.02629	2.53068	4.74248
GTCTACCTCTCCAATT-1_3	TIL3	NP3	3.02826	2.37337	4.42963
TGATCTTGTAGTGGCA-1_1	TIL1	NP2	3.02842	1.79949	3.50933
CACTGTCCAACACGAG-1_2	TIL2	NMPs	3.02994	2.58817	4.87846
AACAACCTCAGACTGT-1_1	TIL1	NP3	3.03137	3.43672	4.4918
AGTAGCTGTGTTCATG-1_2	TIL2	NMPs	3.03174	2.58259	4.87593
AAAGGATGTTAGTCGT-1_1	TIL1	NP2	3.03762	1.61257	3.65433
CAATACGAGTGGTGAC-1_2	TIL2	NMPs	3.03848	2.52556	4.79234
CTCAGTCCAGCTGAGA-1_2	TIL2	NP3	3.0385	3.39111	4.33956
GTTATGGGTTATGACC-1_1	TIL1	NP2	3.04393	1.7332	3.57161
GTCACGGAGCACACAG-1_1	TIL1	NP3	3.04508	2.59441	4.96624
AAGTACCCAGTAACGG-1_1	TIL1	NP3	3.04857	3.50411	4.58238
ACTCTCGTCTGGCCGA-1_1	TIL1	NP3	3.04911	3.54394	4.6825
GATGGAGCATGTACGT-1_1	TIL1	NMPs	3.05039	2.65555	5.11795
AGGCTGCGTGGATGAC-1_1	TIL1	NMPs	3.05106	2.67515	5.16144
GATAGAAGTGAGCGAT-1_1	TIL1	NP3	3.05163	3.49083	4.53329
TGTGATGGTCATCGCG-1_2	TIL2	NP3	3.05205	3.46794	4.47217
GGGATGAGTTCAGCTA-1_1	TIL1	NP3	3.05252	3.55402	4.69202
AACAAAGAGGGCAAGG-1_2	TIL2	NP3	3.05649	3.46951	4.4547
AGTAACCTCTACCTTA-1_2	TIL2	NMPs	3.05828	1.4674	3.77891
TCGGGTGAGAAACCCG-1_1	TIL1	NP2	3.06164	1.73819	3.58366
GGTTCTCCATCATTTC-1_3	TIL3	NP3	3.06395	2.41625	4.6944
TCTCTGGAGACTTGTC-1_3	TIL3	NP3	3.06667	2.36378	4.60029
CTACCCATCTACCAGA-1_1	TIL1	NP3	3.06848	3.46553	4.38634
ATGGATCAGAATCCCT-1_1	TIL1	NP3	3.06867	2.493	4.87515
GACTGATTCGGTTAGT-1_1	TIL1	NP3	3.07227	3.58881	4.68607
GACGTTAGTTACTCAG-1_3	TIL3	NP3	3.07686	2.93021	4.34845
AGTCATGGTTGCCAAT-1_2	TIL2	NMPs	3.07713	2.2817	4.48376
CCGATGGCATACGCAT-1_1	TIL1	NP2	3.07749	1.75814	3.58312
AATCACGTCTGCTAGA-1_3	TIL3	NMPs	3.07757	2.78919	4.5073
GTCAGCGGTTGGTGTT-1_2	TIL2	NP3	3.08051	3.50122	4.42012
TACCTGCAGTACCCTA-1_1	TIL1	NP2	3.08088	1.8131	3.54589
TCTATCAGTGAGCCAA-1_2	TIL2	NP3	3.08091	3.54378	4.52804
GATCCCTGTGCCAAGA-1_2	TIL2	NP2	3.08377	1.59931	3.52972
GCTCAAAGTCATGCAT-1_1	TIL1	NP2	3.08393	1.74141	3.60107
ACATTTCCAAATGCGG-1_2	TIL2	NP3	3.08477	2.8373	4.43065
CAGAGCCGTCTTGCGG-1_1	TIL1	NMPs	3.08748	2.63381	5.25712
GATGAGGCAAACTCTG-1_1	TIL1	NP3	3.08904	3.55646	4.52135
GCCAGGTTCATGGCCG-1_3	TIL3	NMPs	3.09259	2.41969	4.8433
TTACCATAGGCATTTC-1_2	TIL2	NP3	3.09332	3.58701	4.57944
GAGTCTACAGAGTTGG-1_1	TIL1	NP3	3.09466	3.5142	4.38504
AAATGGAAGCTAAGTA-1_1	TIL1	NMPs	3.09621	2.53596	5.09966
AACCATGGTCATAACC-1_2	TIL2	NP3	3.09774	3.49946	4.33213
TCAAGTGTCTGCCCTA-1_1	TIL1	NP3	3.09779	3.64982	4.71985
CCTTCAGTCTACGGTA-1_1	TIL1	NP3	3.1001	2.77626	4.49759
GTCTCACGTAATGATG-1_3	TIL3	NP3	3.10065	2.36858	4.77845
GCTACAACAGGTGAGT-1_1	TIL1	NMPs	3.10132	2.57475	5.20453
ATAGACCGTTCTCTCG-1_1	TIL1	NMPs	3.1028	2.53314	5.12657
GCTGAATGTGGGATTG-1_1	TIL1	NP3	3.10409	3.60752	4.58019
TCTGCCAAGGCACGAT-1_3	TIL3	NP3	3.10886	3.60063	4.53931
ATGCATGAGTATTAGG-1_2	TIL2	NMPs	3.10892	1.71409	3.64323
ACTTAGGAGAGAACCC-1_2	TIL2	NP3	3.10982	3.60154	4.53697
GTTGAACAGAGCAGAA-1_1	TIL1	NP2	3.11035	1.97791	3.45137
GAGGGTATCTGTCGCT-1_1	TIL1	NP3	3.11219	3.66168	4.6807
AGTGACTGTCGAGATG-1_2	TIL2	NP3	3.11453	3.57343	4.44162
CTCATTAAGCCGATCC-1_2	TIL2	NP3	3.11589	2.95446	4.30631
GTGAGCCAGTTACTCG-1_1	TIL1	NP3	3.11668	3.64466	4.61503
TTGTTGTTCTGGTTGA-1_1	TIL1	NP3	3.11773	2.48388	5.0995
TTTCCTCAGTCTAACC-1_1	TIL1	NP2	3.11804	1.58988	3.58684
AAAGTGAAGCCAGACA-1_1	TIL1	NP3	3.11827	3.61493	4.42233
AACAGGGTCCCGAGTG-1_1	TIL1	NP3	3.11827	4.05647	4.32721
AAGACAAGTTTCCATT-1_1	TIL1	NP3	3.11828	3.99917	4.24708
AATGAAGAGCAGATAT-1_1	TIL1	NP3	3.11828	4.37875	4.18104
ACACGCGAGTCACAGG-1_1	TIL1	NP3	3.11828	3.69266	4.33103
ACCTACCAGGTGTGAC-1_1	TIL1	NP3	3.11828	4.0376	4.33035
ACGGTTAAGTCCGTCG-1_1	TIL1	NP3	3.11828	3.86585	4.40878
ACGTACACATCACCAA-1_1	TIL1	NP3	3.11828	3.79822	4.34574
ACTCTCGCAGGCGAAT-1_1	TIL1	NP3	3.11828	4.13685	4.22743
AGGGCCTTCTGTCGTC-1_1	TIL1	NP3	3.11828	3.99921	4.33536
ATCACAGTCCGAAGGA-1_1	TIL1	NP3	3.11828	4.00217	4.32167
ATGAAAGGTCTGTCCT-1_1	TIL1	NP3	3.11828	4.02303	4.35328
ATGATCGCACTAGTAC-1_1	TIL1	NP3	3.11828	3.69316	4.53807
ATTCCATGTACGATGG-1_1	TIL1	NP3	3.11828	3.70821	4.48915
CAGGCCATCTGTTGGA-1_1	TIL1	NP3	3.11828	4.12251	4.34303
CATGGTAGTTCAGCGC-1_1	TIL1	NP3	3.11828	3.80033	4.65267
CCATCACTCAGCTTGA-1_1	TIL1	NP3	3.11828	3.78994	4.55755
CCGGTGACAGAGGCAT-1_1	TIL1	NP3	3.11828	3.77895	4.60279
CCTCAACAGCGTATGG-1_1	TIL1	NP3	3.11828	3.99175	4.26459
CCTCAGTGTTGAAGTA-1_1	TIL1	NP3	3.11828	3.88751	4.32024
CCTCTCCAGAATTGTG-1_1	TIL1	NP3	3.11828	3.9078	4.27885
GACAGCCCACCGGTCA-1_1	TIL1	NP3	3.11828	3.9251	4.36481
GCAGCTGCAGCGATTT-1_1	TIL1	NP3	3.11828	3.6698	4.60127
GCCCAGATCTTGATTC-1_1	TIL1	NP3	3.11828	4.32396	4.31903
GGAATGGAGGACAACC-1_1	TIL1	NP3	3.11828	4.51411	4.17419
GGCAGTCAGTGCACAG-1_1	TIL1	NP3	3.11828	3.73259	4.67511
GGCTGTGGTACTCCCT-1_1	TIL1	NP3	3.11828	3.77538	4.30133
GTAATGCGTTGGTAGG-1_1	TIL1	NP3	3.11828	3.99141	4.24798
GTGACGCAGTATGGCG-1_1	TIL1	NP3	3.11828	3.88866	4.36933
TAGAGTCAGTGGCCTC-1_1	TIL1	NP3	3.11829	3.98629	4.26856
TCAAGACAGATCCTAC-1_1	TIL1	NP3	3.11829	4.08902	4.36799
TCATGAGCATTAAGCC-1_1	TIL1	NP3	3.11829	3.9072	4.34596
TCCATGCCACGGGTAA-1_1	TIL1	NP3	3.11829	3.79292	4.56683
TCGTGCTTCCTTTAGT-1_1	TIL1	NP3	3.11829	3.60228	4.46333
TCTTAGTAGGGTAATT-1_1	TIL1	NP3	3.11829	3.76567	4.30609
TGAACGTCACGTGTGC-1_1	TIL1	NP3	3.11829	4.4926	4.18682
TGATGGTAGTCCTACA-1_1	TIL1	NP3	3.11829	3.67773	4.4307
TGCGACGTCTACGCGG-1_1	TIL1	NP3	3.11829	3.93262	4.37756
TGTACAGGTTCGGTCG-1_1	TIL1	NP3	3.11829	4.29407	4.21559
TGTGGCGCATCCGTGG-1_1	TIL1	NP3	3.11829	3.78408	4.33374
TGTTTGTAGAGTCACG-1_1	TIL1	NP3	3.11829	4.21801	4.21371
TTAGTCTTCGAAACAA-1_1	TIL1	NP3	3.11829	3.66328	4.62781
TTCTTGAGTTGCGGAA-1_1	TIL1	NP3	3.11829	3.62404	4.49317
TTGCGTCAGACCCGCT-1_1	TIL1	NP3	3.11829	3.76222	4.37862
TTGGTTTCAGCCCAGT-1_1	TIL1	NP3	3.11829	3.94064	4.2799
CCCGAAGGTCTTAGTG-1_2	TIL2	NP3	3.11829	3.64384	4.3452
GAAGCGAAGTAAGACT-1_2	TIL2	NP3	3.11829	3.60683	4.33852
TTGGGCGCAACTACGT-1_2	TIL2	NP3	3.11829	4.04811	4.40018
TGTTTGTCATCTCCCA-1_3	TIL3	NP3	3.11829	3.72324	4.37577
GCGTTTCAGAGACAAG-1_2	TIL2	NMPs	3.12504	2.88794	4.3256
CCATAAGGTGTTGATC-1_1	TIL1	NMPs	3.1265	1.75182	3.6312
CCATCACTCATAGGCT-1_1	TIL1	NMPs	3.12653	2.37925	4.92852
TCGGTCTTCAAGTGGG-1_1	TIL1	NMPs	3.12921	2.38758	4.9589
GAGACTTAGCCTATTG-1_1	TIL1	NMPs	3.13288	2.49618	5.19976
GTCCACTGTGCCCACA-1_3	TIL3	NMPs	3.13713	2.28557	4.78894
CTACGGGCAACCGCCA-1_2	TIL2	NMPs	3.13772	2.21306	4.64315
TCTGCCACACAAGTTC-1_1	TIL1	NMPs	3.14362	2.11043	4.46194
TCTTGCGTCGCGGACT-1_1	TIL1	NMPs	3.146	2.41035	5.08877
TTGGATGGTTCGTACA-1_1	TIL1	NP2	3.14685	1.9254	3.52218
GTCATCCAGAGAATCT-1_3	TIL3	NMPs	3.14838	2.12439	4.51413
CAGCACGAGACTACCT-1_1	TIL1	NP2	3.14975	1.85876	3.57353
GATGATCTCCATGATG-1_3	TIL3	NMPs	3.15512	1.68319	3.70681
TTGTGTTAGTGCTCGC-1_3	TIL3	NP3	3.15689	2.30453	4.92569
TCATACTGTAGCGCTC-1_1	TIL1	NMPs	3.1571	2.08018	4.46666
GAGTTTGAGGGACTGT-1_1	TIL1	NP2	3.15847	1.8144	3.61373
GAGGGATTCGCAGTGC-1_1	TIL1	NMPs	3.15855	2.41037	5.15094
TAAGCCATCAGCGGAA-1_2	TIL2	NMPs	3.15952	2.15985	4.64203
ATTACCTTCGGAGCAA-1_3	TIL3	NMPs	3.16058	2.26655	4.8661
CTGGTCTCATTCTCCG-1_2	TIL2	NP3	3.16349	3.10138	4.20753
TCGCAGGTCCCAAGTA-1_3	TIL3	NP3	3.16462	2.74761	4.45803
AACGTCATCTATGTGG-1_3	TIL3	NP3	3.1678	2.99235	4.248
GACCGTGTCGGTAGGA-1_3	TIL3	NMPs	3.16935	2.15393	4.67859
CACATGAAGAGTGTTA-1_1	TIL1	NMPs	3.17152	2.34953	5.09043
CAGATTGGTAGGCTCC-1_1	TIL1	NMPs	3.17933	2.27353	4.9733
TCATCCGCACACTGGC-1_1	TIL1	NMPs	3.18647	2.24058	4.94109
CTCAAGATCCGATCGG-1_3	TIL3	NP3	3.18715	2.07253	4.59984
GTGTCCTTCCAACCAA-1_3	TIL3	NP3	3.19884	2.8501	4.27975
GTGATGTGTTAGAAGT-1_1	TIL1	NP2	3.20684	1.89013	3.60119
AGGTCTACACAAGCCC-1_2	TIL2	NMPs	3.21772	1.63734	3.79588
TTCACCGCAAAGCTCT-1_1	TIL1	NP3	3.21804	3.03503	4.18914
GCCATTCTCCGATAAC-1_2	TIL2	NP3	3.2221	3.10752	4.15649
CCCTAACAGACATCAA-1_1	TIL1	NP2	3.22824	1.75108	3.72195
ATCCATTGTTGGGAAC-1_3	TIL3	NP2	3.22964	1.96387	3.56743
GCTACAAAGTAAATGC-1_1	TIL1	NP2	3.23587	1.98438	3.55794
CTTTCGGTCTCAGAAC-1_1	TIL1	NP2	3.23948	1.89067	3.62973
TCTTTGAAGACAGTCG-1_3	TIL3	NP3	3.24405	3.00046	4.18155
ATGTCCCCAGTCTTCC-1_1	TIL1	NP2	3.24581	1.95046	3.59159
CCTTTGGTCAGTGGGA-1_1	TIL1	NP2	3.24864	2.13143	3.46163
TAACACGTCCATGCAA-1_2	TIL2	NP3	3.2527	2.98618	4.18016
GGGTGTCCATCGCTAA-1_2	TIL2	NP2	3.26793	1.96611	3.59974
ATCCACCCATCTCGTC-1_1	TIL1	NP3	3.27088	3.03647	4.14478
TTGGGATAGCCGCTTG-1_1	TIL1	NP3	3.28304	2.6575	4.43822
TTCCTCTGTACTCGTA-1_2	TIL2	NP3	3.28769	3.09962	4.10534
TACCCGTTCACTACTT-1_1	TIL1	NP2	3.29437	1.82603	3.72572
TCAATCTGTAATTGGA-1_1	TIL1	NP2	3.30585	2.02608	3.58947
ATACCGAAGGCCTGAA-1_1	TIL1	NP2	3.31071	1.78628	3.76931
TCTTAGTGTCTGTGCG-1_2	TIL2	NP2	3.3112	1.98924	3.62117
ACTATGGGTGTAAACA-1_1	TIL1	NP2	3.31418	1.75404	3.79599
CTCATTATCCTCCACA-1_3	TIL3	NP3	3.32382	2.93161	4.14328
CATACAGCAAGGAGTC-1_3	TIL3	NP3	3.32407	2.9039	4.15427
TCCGATCAGTAAGGGA-1_1	TIL1	NMPs	3.32576	1.90344	3.69689
CAATCGACAGAACTAA-1_2	TIL2	NMPs	3.32967	1.98814	3.63835
TACATTCCATGACTTG-1_3	TIL3	NP3	3.33176	3.00014	4.10902
TGACCCTAGTACTGGG-1_1	TIL1	NP2	3.3352	2.05197	3.59654
AGTACCAGTTCACGAT-1_1	TIL1	NP3	3.34087	1.95162	3.67502
GCATGATTCTACCAGA-1_1	TIL1	NMPs	3.35046	1.75114	3.83028
AACCTTTAGTGCTAGG-1_3	TIL3	NP3	3.35513	2.85918	4.1466
AATCGTGAGCGTCTCG-1_1	TIL1	NP3	3.365	3.59932	4.3336
TGAATGCTCGTCGGGT-1_1	TIL1	NP3	3.36533	3.6028	4.33254
GGGAAGTGTAACTTCG-1_1	TIL1	NP3	3.37351	4.36601	4.15269
ATGACCAAGTTAGAAC-1_2	TIL2	NP3	3.37827	3.60975	4.31987
GACCAATTCGCAAGAG-1_1	TIL1	NP3	3.3807	2.82974	4.13731
TCACTATGTGATTGGG-1_2	TIL2	NP3	3.3855	2.85216	4.12427
CCTCACAAGTTGTACC-1_1	TIL1	NP3	3.388	3.57676	4.319
CACGTTCAGCCATTGT-1_1	TIL1	NP3	3.39181	3.58091	4.3148
CCTCCAAGTCAGTTTG-1_1	TIL1	NP3	3.39256	3.95233	4.23005
TGCATCCGTAAGATAC-1_3	TIL3	NP3	3.39473	2.96889	4.06947
CACGTGGAGGGATGTC-1_2	TIL2	NP3	3.39476	3.94265	4.23035
TGTCCCAAGCATGAAT-1_1	TIL1	NMPs	3.39828	1.84882	3.80118
CCACGTTCAAAGGCGT-1_2	TIL2	NMPs	3.40817	1.69338	3.92374
ACCCTTGTCCCAAGCG-1_2	TIL2	NP3	3.41449	4.08268	4.18173
AGTAGTCAGCCGTCGT-1_1	TIL1	NP2	3.42005	2.10956	3.62962
GCGTTTCTCAAGCTTG-1_2	TIL2	NP3	3.42204	3.52527	4.30148
CATGGTAAGAGTCGAC-1_1	TIL1	NP3	3.42226	3.62372	4.279
ACATGCACAATCGTCA-1_3	TIL3	NP3	3.43114	3.6356	4.2687
GTCATGAGTTCGCGTG-1_1	TIL1	NP3	3.43436	3.93048	4.19916
TTACTGTCACGCTGTG-1_3	TIL3	NP3	3.43612	3.49253	4.29683
AGGGAGTCACTGAGTT-1_1	TIL1	NMPs	3.44281	1.66336	3.97642
GTAAGTCAGATGTAGT-1_1	TIL1	NP3	3.4467	4.082	4.15428
ATCGTGAAGTAGCCAG-1_2	TIL2	NP3	3.44833	3.70939	4.23726
AACCACAAGACGCCAA-1_1	TIL1	NMPs	3.45234	1.99381	3.74299
GTGAGGAGTGCCTGAC-1_1	TIL1	NP3	3.45356	3.73348	4.22732
TCTCTGGAGACATAGT-1_1	TIL1	NP3	3.45594	3.4766	4.28345
AGGGCTCCACACGGTC-1_1	TIL1	NP3	3.46424	4.22871	4.10602
ATAGAGAGTGGCTACC-1_1	TIL1	NP3	3.4666	2.80316	4.07687
TTCCGTGGTGCGAACA-1_1	TIL1	NP2	3.46829	2.06193	3.70726
TCATATCCAAACTCGT-1_1	TIL1	NMPs	3.47063	1.81672	3.88883
CTGCATCAGAGCATTA-1_1	TIL1	NP2	3.47264	2.18303	3.62246
TGATGCACATCTATCT-1_1	TIL1	NP3	3.47336	4.28597	4.08523
ATTGTTCGTGCTGCAC-1_1	TIL1	NP3	3.47923	3.66262	4.22136
CAGCAATTCATTGCCC-1_1	TIL1	NP2	3.47992	2.11989	3.67514
CTGTCGTGTTAAAGTG-1_2	TIL2	NP2	3.48357	1.96861	2.92662
TGAGACTCAAAGCAAT-1_1	TIL1	NP3	3.48417	4.29828	4.07318
CGCCATTCACATATCG-1_1	TIL1	NP2	3.48546	1.87238	2.87531
ACCCTCAAGAGTCTTC-1_1	TIL1	NP2	3.48603	2.07132	3.06585
GAAGTAATCAGGAACG-1_1	TIL1	NP2	3.48619	2.06954	3.0672
TCGACCTCAACCAATC-1_1	TIL1	NP2	3.48696	2.12093	3.12829
AACACACGTCGCAGTC-1_1	TIL1	NP2	3.48717	1.91391	2.94511
GTTGTGAGTCTTCTAT-1_3	TIL3	NP1	3.48733	1.9712	2.99979
CATCGCTCACCCTTAC-1_1	TIL1	NP2	3.4877	2.10139	3.1246
AGGTAGGGTCTTTATC-1_1	TIL1	NP2	3.48772	1.78361	2.83772
AGTAGTCTCTCACGAA-1_1	TIL1	NP2	3.4879	2.04574	3.07809
GCAACATTCAAGCCCG-1_1	TIL1	NP2	3.48937	2.06445	3.12272
GCCAGCAAGTATGGAT-1_2	TIL2	NP2	3.4904	2.1002	3.17435
CCCTCTCCAAGAGCTG-1_1	TIL1	NP2	3.49043	2.02578	3.10769
TTGACCCGTCAATGGG-1_1	TIL1	NP2	3.49047	1.98437	3.071
TTGTTTGCACCCTAGG-1_1	TIL1	NP2	3.49098	1.90668	3.01036
GGTGAAGAGGGATCTG-1_1	TIL1	NP2	3.49099	2.08896	2.95025
TGCGATATCAAGGCTT-1_1	TIL1	NP2	3.491	2.13476	3.21693
TCACGCTAGAACAAGG-1_2	TIL2	NP2	3.49105	1.83694	2.94872
TAGAGTCAGGCTTAGG-1_1	TIL1	NP2	3.49115	1.99704	3.09533
GTCAAACAGGACGGAG-1_3	TIL3	NP1	3.49116	1.79213	2.91032
CACGTGGGTGAATGAT-1_1	TIL1	NP2	3.49161	2.0397	3.14247
GAAGGGTAGGAGACCT-1_1	TIL1	NP2	3.49163	2.06055	2.93438
GTGTGGCTCTTCGATT-1_1	TIL1	NP2	3.49173	2.14163	3.23683
ACGTAACTCTTCCCAG-1_3	TIL3	NP2	3.49184	1.74829	2.88341
GACTCAAAGATAACGT-1_1	TIL1	NP3	3.49263	3.91798	4.15205
AGGGTTTAGAGAGTGA-1_1	TIL1	NP2	3.49288	2.03168	3.15927
TACCCACGTATGAGAT-1_1	TIL1	NP2	3.49321	2.08316	3.21192
TAACCAGCATCGTGCG-1_2	TIL2	NP2	3.49348	2.04178	3.17976
CCGGTGACATCCGAGC-1_1	TIL1	NP3	3.4941	4.29036	4.06647
CCAATTTAGCCAAGGT-1_1	TIL1	NMPs	3.49452	1.97914	3.79112
TCAAGTGGTGAGATTA-1_2	TIL2	NP2	3.49475	2.10205	3.70135
CATTGTTCAGAGTCTT-1_1	TIL1	NP2	3.49539	1.97879	3.15877
TAAGTCGCAAGCGGAT-1_1	TIL1	NP2	3.49645	1.99487	3.19343
AGACAAATCGAAGCCC-1_1	TIL1	NP2	3.49711	1.94822	3.16372
CGCATAAAGCGTTCAT-1_1	TIL1	NP2	3.49792	1.96663	3.19562
GACAGCCTCGTTCCTG-1_2	TIL2	NP1	3.49888	1.7705	3.03643
TGTAGACCAAGTGCTT-1_1	TIL1	NP2	3.49914	2.00807	2.88923
TGCATGATCGTCCTCA-1_2	TIL2	NP2	3.49916	1.98962	3.23978
GTCCACTTCGAAGGAC-1_1	TIL1	NP2	3.49944	2.14607	3.38651
AGAGCCCTCTTAGTTC-1_1	TIL1	NP2	3.49948	2.05867	2.91374
CTCATTAAGTTCACTG-1_3	TIL3	NP2	3.49948	1.76143	3.0396
CTGAATGGTTGGCTAT-1_1	TIL1	NP2	3.49979	2.09871	2.93305
TCCTTCTTCAGAGTTC-1_1	TIL1	NP2	3.50067	1.88874	3.17701
GTGTTCCTCGAATCCA-1_2	TIL2	NP2	3.50081	1.72919	3.03555
CCTTGTGCATGTCTAG-1_1	TIL1	NP2	3.50127	1.96941	3.26136
CAATCGAGTTGCTCCT-1_1	TIL1	NP3	3.50134	3.74559	4.18362
CGGGTGTCAGAGGTAC-1_2	TIL2	NP3	3.50138	3.61443	4.21329
CTGCGAGGTACAGCGA-1_1	TIL1	NP2	3.50139	2.17272	2.96616
GTACAGTAGAGTCTGG-1_1	TIL1	NP2	3.50145	1.9922	3.28529
GTTCCGTGTTAATGAG-1_1	TIL1	NP2	3.50186	1.98414	3.28577
TGTCCTGGTTAGTTCG-1_1	TIL1	NP2	3.50249	2.05406	3.36071
TATTCCAAGGGAGGGT-1_1	TIL1	NP3	3.50281	4.22107	4.07469
TCTCACGAGGATATAC-1_1	TIL1	NP2	3.50327	1.8958	3.23257
TGGAACTTCGCCGAAC-1_1	TIL1	NP2	3.50419	2.06666	3.40423
CTCGAGGGTCTCACGG-1_1	TIL1	NP2	3.50443	2.02959	3.37526
AACGAAATCGGCTATA-1_1	TIL1	NP2	3.50496	1.97564	3.33651
GAGAGGTCACAACGAG-1_1	TIL1	NP2	3.50519	1.86593	3.24173
AGACCATAGCAACAAT-1_1	TIL1	NP2	3.50684	1.92526	2.82836
TTCCTAATCCAACTAG-1_1	TIL1	NP2	3.50716	1.85984	3.27348
TTACGCCAGATACCAA-1_1	TIL1	NP2	3.50718	1.82215	3.23968
CTCTGGTTCACGATCA-1_3	TIL3	NP1	3.50821	1.83035	3.26656
CGGGTCAGTGCCTAAT-1_3	TIL3	NP1	3.50857	1.67433	1.85871
TTTACCAGTTCTCACC-1_2	TIL2	NP2	3.50969	1.78004	3.24899
CTCGAGGAGTGCACAG-1_1	TIL1	NP2	3.50985	2.16159	3.00489
AAAGTGACACCTCGTT-1_2	TIL2	NP2	3.50996	1.72163	3.20141
CAACCAATCTGCTGAA-1_1	TIL1	NP2	3.51011	1.97447	3.43268
AATCGACAGCCTGAAG-1_3	TIL3	NP1	3.5111	1.50754	1.82035
CTACATTTCTTTCAGT-1_3	TIL3	NP1	3.51115	1.67452	1.8624
CACGTTCTCTACTGAG-1_1	TIL1	NP2	3.51184	1.80529	3.3124
GAAGCCCGTATAGGAT-1_2	TIL2	NP2	3.51195	1.84133	3.34702
CATTCTACAGACACAG-1_2	TIL2	NP3	3.5121	3.71615	4.18107
CTCTCAGCAAAGTATG-1_3	TIL3	NP2	3.51235	1.73656	3.25992
GCGGATCAGTCATGAA-1_1	TIL1	NP2	3.51239	1.83811	3.35252
CTGCATCAGCTCCGAC-1_1	TIL1	NP2	3.51293	1.76735	3.29863
GATAGAAGTCTCGGAC-1_3	TIL3	NP2	3.51481	1.77261	3.33891
GTTCTATAGGGAGGGT-1_1	TIL1	NP2	3.51612	2.04404	2.86463
CCATAAGTCATTACTC-1_1	TIL1	NP2	3.51619	1.78764	3.37851
GCCGTGACAGTTTGGT-1_3	TIL3	NP1	3.51638	1.65072	1.86385
GACCGTGAGCAACAGC-1_1	TIL1	NMPs	3.51777	2.07984	3.73802
TTTCACAGTACAGGTG-1_2	TIL2	NP2	3.51788	1.74193	3.36921
ACGTAACTCAGTGTCA-1_1	TIL1	NP2	3.52007	2.12383	3.70786
CCCTCAATCTAGGCCG-1_1	TIL1	NP2	3.52064	1.74697	3.42575
GAAGTAAGTCCTGTTC-1_1	TIL1	NP2	3.52077	1.90379	2.78264
CCTAACCGTCACTCGG-1_1	TIL1	NP2	3.52092	2.14215	2.9018
ATACCTTTCTCCACTG-1_1	TIL1	NP2	3.52101	1.74541	3.43137
GTTAGACTCCATCGTC-1_1	TIL1	NP3	3.52105	3.67215	4.18336
TCCTGCATCAGACCCG-1_3	TIL3	NP2	3.52182	1.98811	2.82227
GAAGTAAGTGCCTAAT-1_1	TIL1	NMPs	3.52337	2.01025	3.79393
GTCCTCAAGCGCACAA-1_3	TIL3	NP1	3.52385	2.25933	2.95319
AAGGTAAGTAGTAAGT-1_2	TIL2	NP2	3.52424	2.03208	2.83825
CAAGAGGAGTTGGCTT-1_1	TIL1	NP2	3.52555	2.16957	2.90391
CAGGCCAAGTGTACAA-1_1	TIL1	NP1	3.52693	1.13028	1.74794
TCCATCGCACCGCTAG-1_1	TIL1	NP1	3.52788	1.89978	2.76278
GCTGAATGTATCATGC-1_3	TIL3	NP1	3.52848	1.45063	1.83071
AGACAGGAGCAAATGT-1_1	TIL1	NP2	3.53216	2.19421	2.89968
GCTGAATGTGTCGATT-1_1	TIL1	NP2	3.53224	2.15546	3.03409
TTGACCCAGACGGTCA-1_2	TIL2	NP2	3.53374	2.21881	3.65046
TATCGCCAGCTCGCAC-1_3	TIL3	NP3	3.53385	2.87198	3.99335
ACAGGGAGTCATACCA-1_2	TIL2	NP1	3.53433	1.1774	1.77031
ATGTCTTTCGGCCCAA-1_1	TIL1	NP2	3.53517	2.20733	2.89871
TGTTCATAGCAGAAAG-1_2	TIL2	NP2	3.53648	2.22115	2.90236
TGTTGAGAGGGAACAA-1_1	TIL1	NP2	3.53691	2.21926	2.90031
AGACAGGTCCGTGGCA-1_1	TIL1	NP1	3.53759	1.39238	1.829
CGAAGTTAGCAGCCTC-1_2	TIL2	NP2	3.53767	1.95368	2.76523
TCAGCCTTCAGGCGAA-1_1	TIL1	NMPs	3.54045	1.97603	3.83412
GCGGATCAGTGGAAAG-1_3	TIL3	NP3	3.54271	3.41232	4.22363
CCCGGAATCTCGTCAC-1_3	TIL3	NP2	3.5436	1.9206	2.73375
CATCGTCGTTCTCTCG-1_1	TIL1	NP2	3.54392	2.02585	2.78575
TCATGAGAGTCTCTGA-1_3	TIL3	NP1	3.54593	1.61713	1.89739
TTTATGCAGCAAGTCG-1_1	TIL1	NP2	3.54629	2.33485	2.93475
TGCTGAAAGTCATCCA-1_3	TIL3	NP3	3.54794	3.82726	4.12519
TAACTTCTCCGTTGAA-1_3	TIL3	NP3	3.54861	2.74635	4.03188
TCTTCCTGTAGTCGTT-1_1	TIL1	NP2	3.54879	2.1146	2.81801
GAGACTTGTCTCAGGC-1_2	TIL2	NP3	3.54927	4.13597	4.05414
CTCAGGGAGCACTTTG-1_3	TIL3	NMPs	3.54948	2.52798	4.2906
ATTACCTGTACAGTCT-1_2	TIL2	NP1	3.5498	1.71193	1.92672
TATTCCATCTCGGTAA-1_1	TIL1	NP2	3.55065	2.27573	2.89416
CCAATTTCAGGCACAA-1_1	TIL1	NMPs	3.55143	2.11772	3.74014
CTCCCAATCCGCAGTG-1_3	TIL3	NP2	3.5515	1.38572	1.84708
CACTGAATCAAAGAAC-1_2	TIL2	NP2	3.55166	2.06469	2.78578
TCAAGCAAGCGAGAAA-1_2	TIL2	NMPs	3.55211	1.87406	3.91911
GTGACGCGTTGTCAGT-1_1	TIL1	NP2	3.55252	2.36244	2.93296
TCATGTTTCACCTTGC-1_3	TIL3	NP1	3.5576	0.885997	1.73007
GGGTATTGTAGATCGG-1_1	TIL1	NP2	3.55908	2.20026	2.83514
GTGGTTATCATTACGG-1_1	TIL1	NMPs	3.55987	2.05371	3.79448
TTTACTGGTTCCGCTT-1_3	TIL3	NP1	3.56049	1.79368	1.96246
CTGGTCTTCACCCTGT-1_1	TIL1	NMPs	3.56528	1.96862	3.86156
ACTTAGGGTTGTACGT-1_1	TIL1	NP3	3.56561	3.63141	4.15439
GAGGGTAAGACACACG-1_1	TIL1	NP2	3.56609	2.39248	2.91394
ATGAGGGAGCACGATG-1_2	TIL2	NP1	3.56699	1.52459	1.90401
GTACAACTCATGCCGG-1_2	TIL2	NP1	3.56715	1.04353	1.78326
GGCACGTAGACCTCCG-1_2	TIL2	NP2	3.56823	2.15783	3.06832
TCATTACGTGCACATT-1_1	TIL1	NP3	3.57136	3.65514	4.14409
CAGTGCGAGCTCCGAC-1_1	TIL1	NP2	3.57342	2.31228	2.85531
ACAAAGATCACTTGGA-1_2	TIL2	NP1	3.57565	0.93607	1.76829
CCAAGCGGTATTCCTT-1_1	TIL1	NMPs	3.5769	2.03692	3.82187
AGTTCGAGTAGATCGG-1_2	TIL2	NP2	3.57906	1.98643	2.67776
CCCTAACTCTTCTGTA-1_1	TIL1	NP2	3.5821	2.38489	2.86994
CAACAGTCATGTGACT-1_2	TIL2	NP1	3.58261	0.955304	1.78302
TCAGTCCCAAGGGCAT-1_1	TIL1	NP2	3.58274	2.04964	2.70022
GTGTAACGTCATAAAG-1_1	TIL1	NMPs	3.58324	1.8604	3.95671
CCCTTAGTCGACGCTG-1_1	TIL1	NMPs	3.58502	1.92875	3.90825
GTAGAAACACCCTGAG-1_3	TIL3	NP1	3.58589	1.37614	1.89352
CCCGAAGCACATCCCT-1_1	TIL1	NP1	3.58751	1.61624	1.95621
GATAGAAAGGGCTTCC-1_1	TIL1	NP1	3.58943	1.74557	1.99147
ATGCGATGTACTCCCT-1_1	TIL1	NP1	3.59089	1.15976	1.8462
GATGCTATCAGAGTGG-1_1	TIL1	NP2	3.59134	2.126	2.71692
CACTGTCAGAGCTGCA-1_2	TIL2	NP1	3.59558	1.22399	1.86903
AAGTGAATCAGACCCG-1_1	TIL1	NP2	3.5962	2.23521	2.75949
ATTATCCTCTCTGGTC-1_3	TIL3	NP1	3.59684	0.927807	1.79632
GGTTCTCGTCGCACAC-1_1	TIL1	NP1	3.59729	1.64304	1.97685
TGGTTAGCAATGTCAC-1_2	TIL2	NMPs	3.59742	2.26594	3.67242
GGTCTGGGTCTGGTTA-1_3	TIL3	NP1	3.59799	1.89125	2.04027
ACTGTGACAGCTAACT-1_1	TIL1	NP2	3.60039	2.17164	3.08676
CACAACATCCGAACGC-1_1	TIL1	NP3	3.60133	3.79192	4.08743
AGCATCAAGGCAGGTT-1_3	TIL3	NP1	3.60167	1.22111	1.87695
TCGACCTGTCAATCTG-1_1	TIL1	NP2	3.60462	2.33535	2.78857
TAGGTTGAGCTAGAGC-1_2	TIL2	NP1	3.60659	1.19304	1.87687
ATCTTCAAGCCATCCG-1_3	TIL3	NP2	3.60711	2.1281	2.6784
CACCGTTAGCAACTCT-1_1	TIL1	NP1	3.61047	1.78924	2.03234
GAGTGAGAGGCAGTCA-1_3	TIL3	NP1	3.61047	1.93823	2.06982
TTAGGCAGTGTGTGTT-1_3	TIL3	NP1	3.61051	1.50865	1.96183
TTCTAACAGGGCAGAG-1_1	TIL1	NP2	3.61136	2.27361	2.7407
TAACCAGTCGGTCATA-1_2	TIL2	NP1	3.61168	1.33042	1.91865
TTGTGTTTCATGGCCG-1_1	TIL1	NP2	3.61339	2.17428	2.68578
GAGCTGCGTGGTCTTA-1_1	TIL1	NP3	3.61362	4.11673	4.00333
TCGTGCTCAGTGGTGA-1_1	TIL1	NP2	3.61392	2.37273	2.78399
TTACGTTCAGACCTGC-1_2	TIL2	NP1	3.61751	1.17892	1.88883
TCAAGACCAGCGTATT-1_1	TIL1	NP1	3.61757	0.823768	1.79959
GGAACCCCAATGTTGC-1_2	TIL2	NP1	3.61884	1.07964	1.86575
ATTCATCGTAAGTAGT-1_2	TIL2	NP3	3.6201	3.2587	4.19209
GCCCAGATCCTTCAGC-1_1	TIL1	NP1	3.62137	1.95851	2.09039
CGTAAGTGTTCTGACA-1_1	TIL1	NP2	3.62211	2.43709	2.7957
CACATGATCTTGCAAG-1_1	TIL1	NP3	3.62231	4.21642	3.97331
TGTAACGCACCGTCTT-1_2	TIL2	NP1	3.62355	2.01485	2.10766
CTAGGTACAAATGATG-1_1	TIL1	NP3	3.6254	4.12158	3.99214
CTACCTGCAGTCGGTC-1_3	TIL3	NP3	3.6263	3.39425	4.15607
TGATCTTAGGCACGAT-1_1	TIL1	NP2	3.62692	2.29422	2.71196
GCATGATTCACCTGGG-1_1	TIL1	NP1	3.62954	1.3484	1.94855
GATGACTCACTGTCCT-1_2	TIL2	NP3	3.62965	3.66212	4.09254
CTGTGGGTCCTCATAT-1_2	TIL2	NP1	3.62982	1.82463	2.06872
ATACCGAAGCCTGGAA-1_3	TIL3	NP2	3.62994	1.81654	2.06686
TCACTATAGGTGATCG-1_3	TIL3	NP1	3.63084	2.15583	2.63273
ACTATTCAGTCTCCTC-1_1	TIL1	NP3	3.63189	2.55092	4.15624
GATGCTACAGATGCGA-1_2	TIL2	NP1	3.63289	1.06151	1.88114
TCACTATGTTTGTTCT-1_3	TIL3	NP3	3.63386	3.26136	4.17969
TGAGGAGGTCTACACA-1_2	TIL2	NP1	3.63415	1.11096	1.89537
GGAGGATAGGCATCTT-1_2	TIL2	NP1	3.63613	1.18599	1.91706
CCCGAAGCATAAGATG-1_1	TIL1	NP2	3.63636	2.32248	2.70245
ACTGTCCTCGCTGCGA-1_1	TIL1	NP2	3.63696	1.92599	2.10436
AGACTCACACTCACTC-1_1	TIL1	NP1	3.63831	1.93545	2.10865
AACCTTTAGGTATAGT-1_1	TIL1	NP2	3.63838	2.24843	3.04576
AGTTCGACAAGGGCAT-1_3	TIL3	NP2	3.63953	2.24058	2.65342
GTGATGTTCTCAGAAC-1_2	TIL2	NP3	3.64022	2.65045	4.00581
TCCCACATCCGCGAGT-1_3	TIL3	NP1	3.64143	1.37104	1.97113
TTTCGATAGACTCTAC-1_2	TIL2	NP1	3.64146	1.82968	2.08653
CTTTCAATCGACCACG-1_1	TIL1	NMPs	3.64263	2.05384	3.86777
TCTTAGTAGGTTTACC-1_1	TIL1	NP3	3.64465	3.59677	4.09449
GGTAGAGTCTACTTCA-1_2	TIL2	NP3	3.6452	3.79496	4.04914
ATACCTTCAATCGAAA-1_2	TIL2	NP1	3.64525	1.09942	1.90823
ATACCTTTCGCAATTG-1_3	TIL3	NP3	3.64619	3.6369	4.08408
GACTATGCATAGGTAA-1_3	TIL3	NP1	3.64747	1.74568	2.07393
CAGCGTGGTCCATCTC-1_3	TIL3	NP1	3.64868	0.921575	1.86837
TGCATCCGTTTACGTG-1_3	TIL3	NP3	3.64914	3.87436	4.02778
CGAGTGCGTCACCACG-1_1	TIL1	NMPs	3.65084	2.16512	3.79359
GCGTGCACAGGAGACT-1_1	TIL1	NP3	3.65091	4.15237	3.96331
TGGATGTTCTAGTTCT-1_2	TIL2	NP3	3.65379	3.73429	4.05552
ATTGGGTTCCTATTTG-1_3	TIL3	NP1	3.65407	1.63471	2.0554
CCTCAGTTCGCCTATC-1_3	TIL3	NP1	3.65521	0.862738	1.86286
TGTAACGAGTGCTACT-1_3	TIL3	NP1	3.6563	1.41026	2.00211
TAAGCGTCATAGACTC-1_2	TIL2	NP1	3.66456	0.662738	1.82584
TTCCTTCTCTGTCCGT-1_1	TIL1	NP3	3.66669	3.57649	4.08019
TAAGCGTAGCAAATGT-1_1	TIL1	NP2	3.66739	2.19838	3.12731
TGTGTGACACAGTCCG-1_1	TIL1	NP2	3.66811	2.04374	2.48296
ATCGGATGTGTTGAGG-1_2	TIL2	NP1	3.66844	1.02324	1.92202
AGGATAATCTGAGGCC-1_3	TIL3	NP3	3.6688	3.34992	4.12969
TTAATCCGTAGGCAGT-1_3	TIL3	NP1	3.66901	1.29515	1.99122
AGGTCATCATGGGTCC-1_3	TIL3	NP1	3.66992	1.63692	2.07847
AAGATAGCAAACGGCA-1_2	TIL2	NP3	3.67075	3.35643	4.12654
TAGGAGGCACGACAGA-1_3	TIL3	NP1	3.67291	1.78029	2.11877
TCCACCATCGTGCATA-1_1	TIL1	NP3	3.67301	3.24018	4.15093
ACGATCACATGTGCTA-1_2	TIL2	NP2	3.67318	2.23999	2.56864
ACTGATGAGTAAGCAT-1_3	TIL3	NP1	3.6746	1.68098	2.09619
CGGAGAACATGGAATA-1_2	TIL2	NP1	3.67509	1.44458	2.03743
ATCGGCGAGCCGATTT-1_1	TIL1	NP2	3.67529	2.19367	2.54012
AAAGGGCTCATCTACT-1_2	TIL2	NP2	3.67542	2.52681	2.70685
AGGATAACAAGAAACT-1_3	TIL3	NP2	3.67659	2.05708	2.46836
GTCGTAAAGAAGATCT-1_1	TIL1	NP2	3.67716	1.50539	2.05567
GTGTAACCAGGCGTTC-1_2	TIL2	NP1	3.67778	1.21262	1.98291
GGCAGTCTCCCTCATG-1_2	TIL2	NP3	3.67959	3.7402	4.03206
TCGAAGTGTTGAGAGC-1_2	TIL2	NP1	3.67977	0.753765	1.87033
AGTACCATCTAGCCAA-1_3	TIL3	NP3	3.6798	2.82679	3.89069
TGGGTTATCTATCGTT-1_2	TIL2	NP1	3.68073	1.26906	2.0013
ATTGGGTCACCGGCTA-1_3	TIL3	NP3	3.68093	3.95544	3.98217
ATTCCTAAGACCATGG-1_1	TIL1	NP1	3.68104	2.51552	2.6871
ATTCACTAGACGGATC-1_1	TIL1	NP2	3.68131	2.03072	2.4433
CGACAGCGTCCACATA-1_2	TIL2	NP2	3.68271	2.49652	2.67338
AGATGCTCAGAGGGTT-1_3	TIL3	NP1	3.68441	1.31009	2.01684
GGGATGACACAGAGAC-1_3	TIL3	NP3	3.68471	3.27008	4.13413
GAAGCGAAGTCAATCC-1_3	TIL3	NP3	3.68473	2.63067	3.97853
CAGCAGCTCTTCACAT-1_1	TIL1	NP3	3.68517	3.87939	3.99576
GTGACGCGTAGGGTAC-1_1	TIL1	NP2	3.68526	2.13479	2.48557
CGGCAGTCAAGTCCAT-1_3	TIL3	NP1	3.68551	1.57693	2.08553
GACATCACACCAGCGT-1_3	TIL3	NP1	3.68607	1.60568	2.09355
GACTTCCCAGGATTCT-1_1	TIL1	NP3	3.68874	3.93322	3.98051
CTAGACAGTCAAAGAT-1_1	TIL1	NP2	3.69081	2.52767	2.66866
AGATCGTTCCGATGTA-1_2	TIL2	NP1	3.69212	1.37115	2.04315
GCACGTGGTAACGGTG-1_3	TIL3	NP1	3.6922	2.18061	3.17105
AACCCAAAGTCTGCAT-1_1	TIL1	NP2	3.69482	2.31008	3.03929
AGTCACATCGTTCATT-1_1	TIL1	NP1	3.6949	0.617929	1.85766
ACCATTTGTTATGTCG-1_2	TIL2	NP1	3.69496	0.849912	1.91609
CACAGGCGTTCCTACC-1_2	TIL2	NP1	3.69627	0.659303	1.87001
TCAGTGAAGTCGTTAC-1_3	TIL3	NP1	3.69835	1.56839	2.10161
GAAGCGAAGATACATG-1_2	TIL2	NP1	3.6984	1.04582	1.97024
GTGGAGACACGGCACT-1_2	TIL2	NP2	3.69887	1.89066	2.1834
CAGATCATCCATTGTT-1_1	TIL1	NP3	3.69952	3.9906	3.95827
TCTCCGACACACACGC-1_1	TIL1	NP2	3.69996	2.2023	2.48253
TTGTGTTGTCAGACGA-1_2	TIL2	NP1	3.7008	1.19297	2.01066
AGCCAATGTCAAGCCC-1_1	TIL1	NMPs	3.70157	1.956	4.05325
GTTTGGAGTACAGCGA-1_2	TIL2	NMPs	3.70157	1.82579	4.11307
TCATCCGGTCGAGCTC-1_2	TIL2	NMPs	3.70157	1.79521	4.17303
GTCGCGAGTGGTCTTA-1_3	TIL3	NP3	3.70157	1.91996	4.10778
ACTTAGGGTGCACATT-1_3	TIL3	NP2	3.70341	1.80869	2.16923
GAAGCGACAGACTCTA-1_2	TIL2	NP2	3.70481	2.36066	2.54977
AGCTTCCGTTGGTACT-1_3	TIL3	NP2	3.70542	2.16224	2.44872
TAACACGGTAATTAGG-1_3	TIL3	NP1	3.70553	1.9655	2.21169
CACTAAGTCTGGAGAG-1_1	TIL1	NP2	3.7056	0.652096	1.88145
AGGCCACCAGGTCAGA-1_2	TIL2	NP2	3.70611	2.45484	2.59373
ATCCCTGGTCTGGTTA-1_2	TIL2	NP1	3.70669	1.99228	2.22006
CTACATTAGCTCGCAC-1_1	TIL1	NP2	3.70791	2.39321	2.5583
TCAAGACGTCGAGCTC-1_1	TIL1	NP3	3.70832	3.50367	4.061
GTTTACTGTAGGTACG-1_2	TIL2	NP1	3.70991	1.09055	1.99784
CAGCAATCACTGCATA-1_1	TIL1	NP2	3.71034	1.94014	2.21214
TGTTCTAAGCAAGGAA-1_3	TIL3	NP2	3.71167	0.960497	1.96763
TACGGTACAGACAATA-1_3	TIL3	NP2	3.71179	1.89331	2.20242
GTATTGGGTGTACAGG-1_1	TIL1	NP2	3.71232	2.30117	2.50108
GTTCTATGTTAGAGAT-1_2	TIL2	NP1	3.71389	1.39317	2.0796
CTCCACATCGAAGAAT-1_3	TIL3	NP1	3.71572	1.78558	2.1809
TTCCGTGGTAGACAGC-1_2	TIL2	NP2	3.71581	2.37574	2.52972
GACTCAATCTACGCGG-1_2	TIL2	NP2	3.71587	2.09341	2.38797
CTGAGGCCAGCGTATT-1_2	TIL2	NP3	3.71757	3.88906	3.9658
CTACCTGCAGAGGGTT-1_1	TIL1	NP2	3.71929	2.35683	3.0157
ACCTGTCAGTAAACGT-1_1	TIL1	NP2	3.72031	0.947131	1.97653
GGAGGTAGTGTTTCTT-1_2	TIL2	NP2	3.72202	2.17933	3.20277
TGCATGATCCACTTTA-1_3	TIL3	NP1	3.72315	1.51059	2.12229
ACGGTCGTCGTTACCC-1_3	TIL3	NP1	3.72498	1.49121	2.12002
TTCAATCGTCTTTCAT-1_1	TIL1	NP2	3.72506	2.3878	2.98943
ACACTGATCGTTAGTG-1_1	TIL1	NP3	3.72518	3.97605	3.93958
TGGTTAGTCGCTTTAT-1_2	TIL2	NP3	3.72553	3.87587	3.96196
CAGCGTGTCATCGCTC-1_3	TIL3	NP2	3.72576	2.01354	2.3231
GCTGAATGTGAGCGAT-1_3	TIL3	NP3	3.7267	3.6058	4.02212
CCTCTAGGTTGATGTC-1_1	TIL1	NP3	3.72704	2.28571	2.45638
AGATCCAGTTCAAGGG-1_2	TIL2	NP1	3.72841	1.0024	2.00195
CGGGTGTAGAGATCGC-1_3	TIL3	NP3	3.72854	3.31031	4.08745
TCAAGCAGTAGGCAGT-1_1	TIL1	NP1	3.72885	1.25699	2.0666
AACAACCGTAGCGTTT-1_3	TIL3	NP1	3.7316	1.76247	2.19764
TGCCGAGCACCGGCTA-1_3	TIL3	NP1	3.7319	1.44008	2.11699
CTATCTATCTCATGCC-1_2	TIL2	NP1	3.73326	0.904793	1.98428
ACTATCTAGTGAGTTA-1_2	TIL2	NP2	3.73389	2.15908	2.37568
AGATCGTCAAGGTCTT-1_1	TIL1	NP2	3.73396	2.427	2.50985
GGCAGTCTCGTTCAGA-1_3	TIL3	NP1	3.73489	0.622313	1.91554
TAACCAGCACGCCACA-1_2	TIL2	NP2	3.73665	2.45289	2.51611
GCATGATGTGTTCGTA-1_2	TIL2	NP2	3.73695	2.33356	2.45549
TGTGTGAGTGTTCGTA-1_3	TIL3	NP3	3.73695	3.39542	4.06097
GGGTATTCATTCTGTT-1_1	TIL1	NP3	3.74064	4.02031	3.91631
TCGATTTAGACGCATG-1_2	TIL2	NP1	3.74118	1.00731	2.02131
GAGGGTAAGAAGTATC-1_1	TIL1	NP2	3.74197	2.35687	2.45458
CTTCAATTCGATTCCC-1_2	TIL2	NP2	3.74295	2.02584	2.28612
CACAGGCGTCAGATTC-1_3	TIL3	NP1	3.74372	1.05311	2.03644
TGATGCAAGTCGGGAT-1_3	TIL3	NP1	3.74396	1.66332	2.19027
CATTCATTCAGCAGAG-1_1	TIL1	NP2	3.74398	2.46311	2.50282
TAATCTCAGATTGATG-1_3	TIL3	NP1	3.74573	1.69981	2.20195
AGCTCAACAGCTTCGG-1_2	TIL2	NP1	3.74808	0.881906	1.99958
CTAACTTGTAACGCGA-1_1	TIL1	NP2	3.74866	2.33816	3.06503
TGTGGCGGTGCAACAG-1_1	TIL1	NP3	3.74875	3.34722	4.06177
GTGGTTAAGATACATG-1_1	TIL1	NP1	3.74966	0.6547	1.94467
TCCACCAGTGCCGGTT-1_2	TIL2	NP1	3.75051	1.2133	2.08638
AGACCCGCATATGGCT-1_2	TIL2	NP3	3.75096	4.0267	3.90601
TCCGGGAGTGCCAAGA-1_3	TIL3	NP3	3.75098	2.55594	4.00169
TTACGTTTCTTCTTCC-1_1	TIL1	NP2	3.75112	2.4321	2.46934
GCAGGCTGTCACCTTC-1_3	TIL3	NP2	3.75115	2.16573	2.33569
AAGTCGTCAAGCCCAC-1_1	TIL1	NP2	3.75121	2.46194	2.48408
GTCGCGAAGCCAAGGT-1_2	TIL2	NP1	3.75175	0.962018	2.02494
CATGGATTCTCTCGAC-1_3	TIL3	NP1	3.75192	1.80793	2.23793
GCATTAGCAGCTGAGA-1_2	TIL2	NP2	3.75221	2.43355	2.46733
GGGACAATCGCAAGAG-1_1	TIL1	NP2	3.75448	2.09621	2.29247
GGGTAGATCACTCTTA-1_2	TIL2	NP1	3.75475	0.702696	1.96398
TTCCAATGTAGATGTA-1_3	TIL3	NP2	3.75488	1.85091	2.25295
CATGCTCTCGTCTACC-1_1	TIL1	NP3	3.75499	2.4193	2.98723
ATCCTATCATACACCA-1_1	TIL1	NP1	3.75524	1.07226	2.05763
GTTCTATCAACAAGTA-1_3	TIL3	NP3	3.75581	3.60057	3.99835
ATACCTTTCTGGACCG-1_3	TIL3	NP3	3.75665	3.47044	4.0271
AAGTACCCAGGTCAGA-1_2	TIL2	NP1	3.75774	1.61812	2.19847
TGTCCACTCTACGGTA-1_2	TIL2	NP1	3.75884	0.93027	2.02702
CACATGATCTTACCGC-1_3	TIL3	NP1	3.75942	1.37473	2.13963
GTTATGGGTTCCGGTG-1_2	TIL2	NP3	3.75963	3.7328	3.96514
TGGCGTGTCGCAATGT-1_1	TIL1	NP2	3.7598	2.39382	2.42836
GATAGAACATGGCACC-1_3	TIL3	NP1	3.76017	1.53307	2.18052
GAGGGTAGTGCGTGCT-1_2	TIL2	NP1	3.76073	0.969723	2.03963
AGTAGTCGTCGGCTAC-1_1	TIL1	NP1	3.76115	0.747686	1.98437
ATCGTGAGTAATCAGA-1_1	TIL1	NP2	3.76213	2.27904	3.14015
ATCGTAGCAATGAACA-1_3	TIL3	NP2	3.76268	2.03471	2.24105
CTGAATGTCGACGATT-1_3	TIL3	NP1	3.76278	1.21502	2.10423
ACTTTGTCAGCGACAA-1_2	TIL2	NP2	3.7629	2.18456	2.31564
GGGACCTGTATCGATC-1_3	TIL3	NP1	3.76585	1.50632	2.18186
TACTGCCGTTGCGGCT-1_3	TIL3	NP1	3.7674	1.8748	2.27674
AATCGTGAGCAGCAGT-1_3	TIL3	NP1	3.76802	1.81116	2.26161
ATACCTTAGTTGGGAC-1_3	TIL3	NP3	3.76997	3.76919	3.94803
CGTTAGACATGAGAAT-1_1	TIL1	NP2	3.77144	2.42475	2.99834
AGCTCAAGTTAGAGAT-1_3	TIL3	NP3	3.77157	2.43807	4.14213
CACACAAAGACTCCGC-1_3	TIL3	NP3	3.77258	3.74205	3.95194
AGATGAATCTGCCTCA-1_1	TIL1	NP2	3.77269	2.17747	3.25637
GTCAAACAGACGCAGT-1_1	TIL1	NP1	3.77395	0.487703	1.93717
TGCATGACAGAGTCAG-1_2	TIL2	NP1	3.78013	1.27241	2.14331
ATTCAGGCATCATCTT-1_3	TIL3	NP1	3.7816	0.853725	2.04009
TGCAGTAGTCGCACGT-1_2	TIL2	NP3	3.78165	2.24183	2.29729
TGGATCAAGCGTCAAG-1_1	TIL1	NP3	3.7827	2.76471	3.83052
[truncated: 8,225 more rows]

## Sheet: Supp Fig1c
geneID	lineage1_1	lineage1_2	lineage1_3	lineage1_4	lineage1_5	lineage1_6	lineage1_7	lineage1_8	lineage1_9	lineage1_10	lineage1_11	lineage1_12	lineage1_13	lineage1_14	lineage1_15	lineage1_16	lineage1_17	lineage1_18	lineage1_19	lineage1_20	lineage1_21	lineage1_22	lineage1_23	lineage1_24	lineage1_25	lineage1_26	lineage1_27	lineage1_28	lineage1_29	lineage1_30	lineage1_31	lineage1_32	lineage1_33	lineage1_34	lineage1_35	lineage1_36	lineage1_37	lineage1_38	lineage1_39	lineage1_40	lineage1_41	lineage1_42	lineage1_43	lineage1_44	lineage1_45	lineage1_46	lineage1_47	lineage1_48	lineage1_49
FGF17	2.18185	2.10463	2.03037	1.95914	1.89102	1.82606	1.76427	1.70567	1.65025	1.598	1.54891	1.50293	1.46004	1.4202	1.38338	1.34953	1.31863	1.29065	1.26545	1.24256	1.22147	1.20172	1.18289	1.16456	1.14637	1.12795	1.10897	1.08912	1.06812	1.04572	1.02169	0.995863	0.968217	0.939022	0.908566	0.877129	0.844976	0.812359	0.779511	0.746647	0.713963	0.681634	0.649816	0.618645	0.588237	0.558691	0.530087	0.50249	0.475948
HOXB-AS3	3.09239	3.08154	3.07079	3.0602	3.04984	3.03977	3.03005	3.02073	3.01187	3.00354	2.99579	2.98867	2.98225	2.97659	2.97173	2.96774	2.96467	2.96259	2.96147	2.9611	2.96122	2.96155	2.96183	2.96181	2.96123	2.95981	2.9573	2.95345	2.94799	2.94067	2.93125	2.91948	2.90529	2.88883	2.87032	2.84995	2.82793	2.80446	2.77975	2.75397	2.72734	2.70002	2.67219	2.64404	2.61573	2.58742	2.55925	2.53138	2.50396
HOXA-AS3	1.89725	1.88025	1.86348	1.84704	1.83099	1.81543	1.80041	1.78602	1.77232	1.75938	1.74727	1.73605	1.72579	1.71655	1.70839	1.70138	1.69558	1.69106	1.68778	1.68538	1.68347	1.68162	1.67945	1.67654	1.6725	1.66695	1.65949	1.64976	1.63741	1.6221	1.60354	1.58146	1.55585	1.52708	1.49559	1.4618	1.42613	1.38899	1.35074	1.31175	1.27234	1.23283	1.19348	1.15455	1.11626	1.07881	1.04235	1.00704	0.973008
CALM1	2.73416	2.7019	2.67011	2.63884	2.60817	2.57817	2.54889	2.52039	2.49273	2.46596	2.44013	2.41529	2.39149	2.36876	2.34716	2.32673	2.3075	2.28952	2.2728	2.25724	2.24275	2.22923	2.21658	2.20471	2.19354	2.18297	2.17292	2.16331	2.15405	2.14507	2.13628	2.12762	2.11902	2.11047	2.10198	2.09354	2.08513	2.07677	2.06844	2.06013	2.05186	2.0436	2.03536	2.02713	2.01892	2.0107	2.00249	1.99428	1.98605
SMC6	1.96959	1.9517	1.93403	1.91663	1.89956	1.88285	1.86655	1.85072	1.83539	1.82061	1.80641	1.79284	1.77993	1.76773	1.75626	1.74558	1.7357	1.72668	1.71847	1.71084	1.70349	1.69618	1.68862	1.68055	1.67173	1.6619	1.65081	1.63825	1.62397	1.60779	1.5895	1.56894	1.54608	1.52119	1.49454	1.46639	1.43702	1.40667	1.3756	1.34402	1.31215	1.28019	1.24833	1.21672	1.18554	1.15491	1.12497	1.09581	1.06755
RSPO3	1.51432	1.47881	1.44435	1.41109	1.37921	1.34884	1.32009	1.2931	1.26795	1.24474	1.22357	1.20451	1.18766	1.1731	1.16092	1.15121	1.14409	1.13968	1.13797	1.13856	1.14103	1.14492	1.1498	1.15523	1.16076	1.16593	1.17026	1.1733	1.17457	1.1736	1.16993	1.16314	1.15301	1.13973	1.12354	1.10471	1.0835	1.0602	1.03508	1.00842	0.980484	0.951538	0.921827	0.891585	0.86103	0.830365	0.799772	0.769419	0.739454
RBP1	2.69257	2.68453	2.67655	2.66865	2.66086	2.65323	2.64577	2.63852	2.63151	2.62476	2.61831	2.61218	2.60641	2.60101	2.59602	2.59147	2.58739	2.5838	2.58071	2.57809	2.57589	2.57407	2.57257	2.57136	2.57039	2.56962	2.56899	2.56846	2.568	2.56755	2.56708	2.56653	2.56586	2.56503	2.564	2.56274	2.56119	2.55933	2.55711	2.55448	2.55142	2.54788	2.54383	2.53922	2.53402	2.52819	2.5217	2.51451	2.50659
CDX1	1.39779	1.39746	1.39704	1.3964	1.39545	1.39408	1.39218	1.38967	1.38643	1.38237	1.37738	1.37139	1.36429	1.35601	1.34647	1.33558	1.32329	1.30955	1.29433	1.27775	1.25995	1.24105	1.2212	1.20051	1.17911	1.15713	1.13468	1.11187	1.08881	1.0656	1.04232	1.01908	0.99594	0.972961	0.950194	0.927686	0.905479	0.883614	0.862125	0.841045	0.820401	0.800218	0.78052	0.761324	0.742646	0.724502	0.706901	0.689854	0.673368
IGFBP4	1.39936	1.3558	1.31362	1.27282	1.23338	1.19527	1.15849	1.12301	1.0888	1.05584	1.02411	0.993576	0.964215	0.935999	0.908901	0.882892	0.857946	0.834034	0.811119	0.789136	0.768019	0.747707	0.728144	0.709277	0.691057	0.673437	0.656377	0.639835	0.623776	0.608165	0.59297	0.578162	0.563722	0.549646	0.535933	0.522582	0.50959	0.496954	0.48467	0.472735	0.461144	0.449895	0.438981	0.428397	0.41814	0.408203	0.398582	0.38927	0.380263
GJA1	1.77876	1.76521	1.75186	1.73881	1.72616	1.714	1.70241	1.6915	1.68133	1.67201	1.6636	1.65619	1.64987	1.64471	1.64081	1.63824	1.63711	1.63749	1.63942	1.64278	1.64739	1.6531	1.65974	1.66716	1.67518	1.68365	1.69239	1.70123	1.70998	1.71848	1.72654	1.73397	1.74062	1.74646	1.75145	1.75554	1.7587	1.76091	1.76213	1.76232	1.76147	1.75953	1.7565	1.75234	1.74703	1.74057	1.73292	1.72409	1.71406
FGF3	1.05257	1.02678	1.00154	0.976728	0.95227	0.928082	0.90409	0.880229	0.856443	0.832683	0.808908	0.785085	0.761189	0.737201	0.713111	0.688915	0.664617	0.640228	0.615785	0.591389	0.567142	0.54314	0.519466	0.496197	0.4734	0.451133	0.429447	0.408383	0.387975	0.368253	0.349235	0.330937	0.313364	0.296514	0.28038	0.264952	0.25022	0.236168	0.222783	0.210046	0.197941	0.186449	0.175548	0.16522	0.155442	0.146195	0.137457	0.129206	0.121421
PABPC1	3.21025	3.17666	3.1436	3.11128	3.07987	3.04953	3.02043	2.99272	2.96656	2.94209	2.91945	2.89879	2.88025	2.86395	2.85006	2.8387	2.83002	2.82418	2.8212	2.82077	2.82249	2.826	2.83092	2.83688	2.84349	2.85037	2.85715	2.86344	2.86884	2.87296	2.87542	2.87581	2.87393	2.86988	2.86382	2.8559	2.84628	2.83513	2.8226	2.80886	2.79407	2.77838	2.76194	2.74492	2.72746	2.70971	2.69181	2.6739	2.65612
ARL4D	0.981247	0.919045	0.861009	0.807057	0.757075	0.710926	0.668458	0.629506	0.593903	0.561478	0.532065	0.505504	0.481642	0.460338	0.441464	0.424906	0.410565	0.398358	0.388153	0.379637	0.372502	0.366472	0.361296	0.356742	0.352591	0.348636	0.344679	0.340533	0.336016	0.330962	0.325214	0.318635	0.31118	0.302957	0.294094	0.284712	0.27493	0.26486	0.254608	0.244269	0.23393	0.22367	0.213558	0.203653	0.194006	0.184658	0.175644	0.16699	0.158717
CRABP2	2.30003	2.24908	2.19955	2.15167	2.10565	2.06168	2.01995	1.98059	1.94377	1.90962	1.87826	1.84981	1.8244	1.80214	1.78315	1.76758	1.75555	1.74723	1.7426	1.7411	1.74211	1.74499	1.74913	1.75391	1.7587	1.76288	1.76579	1.76681	1.7653	1.76062	1.75218	1.7394	1.72207	1.70059	1.67542	1.64706	1.616	1.58269	1.54761	1.51118	1.47382	1.43592	1.39783	1.35988	1.32236	1.28554	1.24966	1.21493	1.18153
WNT5A	1.34974	1.30304	1.2583	1.21575	1.17559	1.13798	1.10307	1.07095	1.04174	1.01551	0.99235	0.972336	0.955555	0.942108	0.932113	0.925713	0.923084	0.924443	0.92989	0.939089	0.951647	0.967183	0.985315	1.00565	1.02775	1.05118	1.07542	1.09993	1.1241	1.14727	1.16875	1.1878	1.20388	1.21691	1.22689	1.23385	1.23782	1.23889	1.23715	1.23272	1.22571	1.21627	1.20457	1.19076	1.17502	1.15752	1.13844	1.11796	1.09626
WNT5B	0.820747	0.767319	0.71752	0.671234	0.628331	0.588664	0.552081	0.518424	0.487536	0.459259	0.433441	0.409934	0.3886	0.369305	0.351928	0.336357	0.322489	0.310234	0.299473	0.289993	0.281588	0.27408	0.267309	0.261132	0.25542	0.250054	0.244927	0.239938	0.234995	0.230014	0.224916	0.219633	0.214136	0.208465	0.202663	0.196773	0.190835	0.184884	0.178953	0.173073	0.16727	0.161568	0.155988	0.150548	0.145263	0.140148	0.135212	0.130464	0.125912
RCN2	2.43137	2.40336	2.37574	2.34859	2.32197	2.29595	2.27058	2.24592	2.22203	2.19895	2.17673	2.15543	2.13508	2.11573	2.09743	2.08022	2.06413	2.04922	2.03547	2.0228	2.01107	2.00017	1.98999	1.98041	1.97134	1.96265	1.95426	1.94605	1.93793	1.9298	1.92156	1.91312	1.90442	1.89546	1.88628	1.87688	1.86729	1.85752	1.84759	1.83752	1.82733	1.81703	1.80663	1.79617	1.78564	1.77508	1.76448	1.75387	1.74327
FGF19	0.652954	0.604594	0.559941	0.518817	0.481035	0.446402	0.414726	0.385813	0.359476	0.335536	0.31382	0.294164	0.276417	0.260437	0.246093	0.233267	0.22185	0.211746	0.202841	0.19495	0.187903	0.181552	0.175766	0.170432	0.165448	0.160723	0.156177	0.151736	0.147335	0.142916	0.13843	0.133834	0.129113	0.124294	0.119408	0.114486	0.109553	0.104637	0.0997594	0.0949424	0.0902049	0.0855638	0.0810338	0.0766276	0.0723559	0.0682273	0.0642487	0.0604254	0.056761
FGF8	0.858714	0.83772	0.817306	0.79752	0.778403	0.759993	0.742321	0.725415	0.709299	0.693994	0.679519	0.665888	0.653117	0.641219	0.630205	0.620089	0.610883	0.6026	0.595202	0.588504	0.582305	0.576413	0.570642	0.564817	0.558768	0.552331	0.545355	0.537694	0.529217	0.519806	0.509358	0.497789	0.485111	0.471489	0.457101	0.442119	0.426706	0.411014	0.395183	0.379342	0.363604	0.348071	0.332832	0.317963	0.303527	0.289576	0.276153	0.26329	0.251011
FGF4	0.760199	0.703293	0.650774	0.60241	0.557965	0.517201	0.47988	0.445771	0.414649	0.386299	0.360517	0.337109	0.315894	0.296704	0.279384	0.263791	0.249794	0.237276	0.226097	0.216049	0.206937	0.198594	0.190874	0.183651	0.176814	0.170268	0.163928	0.157721	0.151585	0.145466	0.139323	0.133122	0.126863	0.12059	0.11435	0.108183	0.102126	0.0962108	0.090463	0.084905	0.0795544	0.0744247	0.0695257	0.064864	0.0604429	0.056263	0.0523228	0.0486187	0.0451454
WNT3A	0.439742	0.396485	0.357564	0.322611	0.291272	0.263217	0.238135	0.215736	0.195755	0.177948	0.162091	0.147984	0.135442	0.124301	0.114414	0.105649	0.0978881	0.0910276	0.0849656	0.079587	0.0747906	0.0704911	0.0666163	0.0631047	0.0599038	0.0569686	0.0542602	0.051745	0.0493938	0.0471814	0.0450859	0.0430881	0.0411755	0.0393446	0.0375927	0.0359171	0.0343151	0.0327841	0.0313216	0.0299251	0.0285919	0.0273197	0.0261061	0.0249487	0.0238452	0.0227934	0.0217912	0.0208365	0.0199272
DKK1	1.10304	1.02803	0.958337	0.893776	0.834133	0.779179	0.728673	0.682371	0.640029	0.601408	0.566274	0.534407	0.505597	0.479646	0.456375	0.435617	0.417224	0.401064	0.386976	0.374693	0.363961	0.354558	0.346291	0.338987	0.33249	0.32666	0.321368	0.316492	0.311922	0.307551	0.30328	0.299015	0.294694	0.290311	0.285865	0.281356	0.276785	0.272151	0.267457	0.262704	0.257892	0.253024	0.248103	0.24313	0.238109	0.233043	0.227934	0.222788	0.217607
C3orf52	0.746548	0.744289	0.742018	0.739716	0.737364	0.734944	0.732439	0.729829	0.727098	0.724229	0.721205	0.718009	0.714625	0.711039	0.707234	0.703197	0.698915	0.694373	0.689527	0.684238	0.678355	0.671734	0.664241	0.655749	0.646147	0.635334	0.623229	0.609767	0.594906	0.578625	0.560929	0.541847	0.521523	0.500276	0.478422	0.456252	0.434027	0.411977	0.390302	0.36917	0.348719	0.329061	0.31028	0.292439	0.27558	0.259727	0.244888	0.231062	0.218236
CDX2	0.975271	0.938131	0.902535	0.86854	0.836186	0.8055	0.776498	0.749187	0.723564	0.699622	0.677348	0.656727	0.637742	0.620375	0.60461	0.590433	0.577834	0.566806	0.557294	0.549092	0.541984	0.535772	0.530268	0.525294	0.520681	0.516266	0.511891	0.507405	0.502661	0.497517	0.491841	0.485507	0.478463	0.470788	0.462572	0.453903	0.444869	0.43555	0.426026	0.416369	0.406649	0.396929	0.387268	0.37772	0.368333	0.359152	0.350216	0.341561	0.333216
DSG2	1.40745	1.40473	1.40203	1.39937	1.39674	1.39417	1.39167	1.38925	1.38692	1.38469	1.38257	1.38058	1.37873	1.37703	1.37549	1.37412	1.37294	1.37196	1.37116	1.37049	1.36986	1.36921	1.36845	1.3675	1.3663	1.36477	1.36283	1.36041	1.35744	1.35385	1.34955	1.3445	1.33865	1.33202	1.32465	1.31657	1.30782	1.29841	1.2884	1.27781	1.26667	1.25503	1.24291	1.23035	1.21738	1.20404	1.19036	1.17637	1.1621
SP5	0.78701	0.782676	0.778341	0.773982	0.769576	0.765099	0.760529	0.755845	0.751025	0.74605	0.740899	0.735554	0.729997	0.72421	0.718177	0.711883	0.705313	0.698455	0.69129	0.683778	0.675881	0.667563	0.658791	0.649534	0.639769	0.629472	0.618627	0.607221	0.595247	0.582702	0.569587	0.555912	0.541719	0.527108	0.512183	0.497039	0.481769	0.466455	0.451175	0.436	0.420993	0.40621	0.391703	0.377514	0.363683	0.350239	0.337211	0.324619	0.312481
TBXT	0.586888	0.540874	0.498645	0.460041	0.424879	0.392965	0.364095	0.338069	0.314686	0.293757	0.275101	0.258549	0.243946	0.231155	0.220051	0.210528	0.202496	0.195884	0.190598	0.186453	0.183271	0.180899	0.179201	0.178055	0.177344	0.17696	0.176796	0.176747	0.17671	0.17658	0.176254	0.175629	0.174641	0.173298	0.171615	0.169612	0.167308	0.164724	0.161883	0.158806	0.155516	0.152038	0.148394	0.144607	0.140699	0.136692	0.132608	0.128466	0.124286
MSGN1	1.10628	1.10667	1.10689	1.1068	1.10623	1.10503	1.10302	1.10007	1.09601	1.09071	1.08403	1.07583	1.06599	1.05442	1.04102	1.02571	1.00844	0.989168	0.96792	0.944826	0.920046	0.893748	0.866106	0.837297	0.8075	0.776897	0.745666	0.713981	0.682016	0.649933	0.617892	0.586042	0.554541	0.52357	0.493289	0.463835	0.435323	0.407844	0.381471	0.356257	0.332238	0.309435	0.287855	0.267492	0.248332	0.230349	0.213513	0.197786	0.183125
S100A11	1.44442	1.44516	1.44586	1.44649	1.44702	1.4474	1.4476	1.44759	1.44733	1.44678	1.4459	1.44467	1.44304	1.44099	1.43847	1.43546	1.43193	1.42783	1.42317	1.41797	1.41228	1.40615	1.39963	1.39276	1.38559	1.37817	1.37053	1.36272	1.35479	1.34677	1.33871	1.33065	1.32259	1.3145	1.30633	1.29803	1.28957	1.28089	1.27197	1.26274	1.25319	1.24327	1.23295	1.22219	1.21096	1.19924	1.18699	1.17419	1.16083
ARPC2	1.95398	1.95562	1.95722	1.95876	1.96021	1.96154	1.96272	1.96371	1.96448	1.96501	1.96526	1.9652	1.96481	1.96404	1.96287	1.96127	1.9592	1.95665	1.95358	1.94996	1.94575	1.94093	1.93547	1.92933	1.9225	1.91493	1.90662	1.89753	1.88764	1.87693	1.86539	1.853	1.83976	1.82573	1.81097	1.79555	1.77952	1.76293	1.74586	1.72834	1.71045	1.69223	1.67374	1.65502	1.63613	1.6171	1.598	1.57886	1.55973
CITED1	0.907561	0.911094	0.914593	0.918008	0.921289	0.924386	0.927248	0.929823	0.93206	0.933906	0.935309	0.936219	0.936584	0.936353	0.935478	0.933912	0.931607	0.92852	0.924602	0.919783	0.913992	0.907163	0.899236	0.89016	0.879888	0.868384	0.855619	0.841576	0.826248	0.809638	0.791761	0.772647	0.752378	0.731126	0.709069	0.686378	0.663218	0.639742	0.616096	0.592414	0.56882	0.545426	0.522332	0.499627	0.477389	0.455686	0.434573	0.414099	0.394301
EOGT	0.620474	0.624319	0.628166	0.631994	0.635778	0.639497	0.643126	0.646642	0.650019	0.653234	0.656259	0.659071	0.661643	0.66395	0.665965	0.667663	0.669017	0.670004	0.67058	0.67065	0.670114	0.668868	0.666817	0.663866	0.659925	0.654914	0.648756	0.641389	0.632757	0.622819	0.611547	0.598928	0.585016	0.569967	0.55395	0.537131	0.51967	0.501722	0.483433	0.46494	0.44637	0.427838	0.409449	0.391297	0.373465	0.356022	0.339032	0.322544	0.306599
S1PR3	0.554891	0.579751	0.605628	0.632458	0.660159	0.688632	0.717759	0.747401	0.777394	0.807558	0.837684	0.867545	0.896891	0.92545	0.952934	0.979039	1.00345	1.02584	1.04593	1.0636	1.07879	1.09144	1.10153	1.10904	1.11399	1.11642	1.11636	1.11389	1.10909	1.10205	1.09288	1.0817	1.06862	1.05377	1.03727	1.01924	0.999802	0.979102	0.957267	0.934432	0.910729	0.886288	0.861237	0.8357	0.809795	0.783637	0.757333	0.730986	0.70469
HAS2	0.601581	0.621076	0.641124	0.661657	0.682597	0.703854	0.725327	0.746907	0.768468	0.789876	0.810985	0.831637	0.851666	0.870894	0.889138	0.906207	0.921906	0.936038	0.948451	0.95912	0.968058	0.975289	0.980848	0.984782	0.987146	0.988005	0.98743	0.985499	0.982294	0.977904	0.972418	0.965929	0.958507	0.950182	0.94098	0.93093	0.920062	0.908409	0.896007	0.88289	0.869099	0.854671	0.839648	0.824071	0.807983	0.791425	0.774443	0.757079	0.739377
HES7	1.10506	1.10178	1.09859	1.09557	1.09281	1.09039	1.08837	1.08685	1.08591	1.08562	1.08606	1.08731	1.08947	1.09262	1.09685	1.10225	1.10893	1.11699	1.12641	1.13683	1.14777	1.15875	1.16928	1.17885	1.18692	1.19295	1.19641	1.19676	1.1935	1.18615	1.17428	1.15755	1.13591	1.10986	1.07995	1.04678	1.01091	0.972926	0.933364	0.892739	0.851527	0.810159	0.76902	0.728448	0.688731	0.650114	0.612795	0.576932	0.542644
TBX6	1.05296	1.04656	1.04032	1.03436	1.02878	1.02371	1.01925	1.0155	1.01259	1.01062	1.0097	1.00994	1.01146	1.01438	1.01884	1.02497	1.03292	1.04285	1.05478	1.06828	1.08282	1.09783	1.11274	1.12691	1.13969	1.1504	1.15836	1.16287	1.16326	1.15889	1.1492	1.1337	1.1123	1.08555	1.0541	1.01865	0.97989	0.938528	0.895234	0.850647	0.805357	0.759903	0.714762	0.670351	0.627023	0.585072	0.544733	0.506185	0.469558
VWA2	0.751246	0.750392	0.749617	0.748996	0.748607	0.748527	0.748831	0.749598	0.750907	0.752837	0.755471	0.758895	0.763197	0.768472	0.774819	0.782345	0.791163	0.801399	0.813076	0.82589	0.839462	0.853387	0.867231	0.880534	0.892809	0.903546	0.91222	0.918301	0.921265	0.920613	0.915884	0.90668	0.892888	0.874869	0.853075	0.827989	0.800113	0.76995	0.737996	0.704726	0.670591	0.636006	0.601349	0.566955	0.533118	0.500088	0.468072	0.437237	0.407715
VIM	2.98837	2.99734	3.00632	3.01533	3.02434	3.03336	3.04238	3.0514	3.0604	3.06939	3.07836	3.0873	3.09621	3.10508	3.11391	3.12268	3.1314	3.14006	3.14863	3.15702	3.16515	3.1729	3.18019	3.18692	3.19298	3.19827	3.2027	3.20617	3.20856	3.2098	3.20977	3.20838	3.20559	3.20145	3.196	3.18931	3.18145	3.17247	3.16243	3.15141	3.13946	3.12664	3.11302	3.09867	3.08364	3.068	3.0518	3.03511	3.01799
ABCG1	0.216712	0.231562	0.247389	0.264211	0.282038	0.300871	0.320699	0.341497	0.363228	0.385836	0.409248	0.43337	0.458087	0.483264	0.50874	0.534333	0.559837	0.585022	0.609653	0.633508	0.656364	0.677993	0.698164	0.716649	0.733224	0.747673	0.759795	0.769405	0.77634	0.780462	0.781661	0.779859	0.775055	0.767357	0.756913	0.743897	0.728506	0.710954	0.691471	0.670293	0.647663	0.623824	0.599017	0.573474	0.547423	0.521075	0.494631	0.468275	0.442176
GLUL	1.83647	1.8205	1.80484	1.78968	1.77518	1.7615	1.74879	1.73722	1.72693	1.71808	1.7108	1.70526	1.70161	1.7	1.7006	1.70357	1.70912	1.71742	1.72854	1.74214	1.75777	1.77501	1.79338	1.81243	1.83165	1.85053	1.86855	1.88513	1.89972	1.91173	1.92058	1.92569	1.92671	1.92379	1.91711	1.90689	1.89338	1.87682	1.85746	1.83558	1.81144	1.78529	1.75742	1.72807	1.69749	1.66592	1.63359	1.60073	1.56754
DLL1	0.628541	0.626865	0.625331	0.624073	0.623226	0.622925	0.623305	0.624504	0.626664	0.629933	0.634466	0.640431	0.648008	0.657398	0.668823	0.682533	0.698812	0.717987	0.740271	0.765423	0.793079	0.822817	0.854143	0.886474	0.919132	0.951335	0.982203	1.01076	1.03596	1.05671	1.07189	1.08044	1.08174	1.07604	1.06382	1.04565	1.02217	0.994102	0.962173	0.927119	0.88966	0.850482	0.810221	0.76946	0.728715	0.688437	0.649012	0.610756	0.573925
WWC2	0.865681	0.877142	0.888812	0.900755	0.913037	0.925726	0.938898	0.952628	0.966999	0.982097	0.998016	1.01485	1.03271	1.0517	1.07195	1.09358	1.11674	1.14157	1.16815	1.19622	1.22546	1.25552	1.286	1.31646	1.34642	1.37536	1.40274	1.42796	1.45042	1.46949	1.48454	1.49496	1.50038	1.50092	1.4968	1.48828	1.47567	1.45929	1.43947	1.41659	1.391	1.36307	1.33316	1.30162	1.2688	1.235	1.20054	1.16571	1.13074
MEST	2.51321	2.54497	2.57705	2.60939	2.64192	2.67456	2.70722	2.73983	2.77228	2.8045	2.83638	2.86783	2.89874	2.929	2.95851	2.98716	3.01482	3.04139	3.06675	3.09086	3.11366	3.13511	3.15516	3.17376	3.19088	3.20646	3.22048	3.2329	3.24367	3.25277	3.26017	3.26583	3.26974	3.27185	3.27213	3.27057	3.26713	3.2618	3.25456	3.24539	3.23428	3.22123	3.20623	3.18929	3.17042	3.14962	3.1269	3.10228	3.0758
MESP1	0.109506	0.1025	0.0960386	0.0901636	0.0849017	0.0802663	0.0762632	0.0728945	0.0701625	0.0680737	0.0666425	0.065895	0.0658744	0.0666464	0.068307	0.0709931	0.0748965	0.080285	0.0874631	0.0966331	0.108007	0.121819	0.138303	0.157658	0.180003	0.205322	0.233401	0.263748	0.295538	0.327557	0.358198	0.385515	0.407769	0.42413	0.434163	0.437756	0.435108	0.426681	0.413152	0.395342	0.374154	0.35051	0.325297	0.299329	0.273314	0.247843	0.223385	0.200285	0.17878
CXCR4	0.70259	0.720951	0.739787	0.759102	0.778902	0.799195	0.819983	0.841272	0.863066	0.885368	0.908182	0.931511	0.955355	0.979717	1.0046	1.02999	1.05591	1.08234	1.10925	1.13651	1.16398	1.19147	1.2188	1.24577	1.27217	1.29777	1.32233	1.34559	1.36729	1.38718	1.40497	1.4204	1.43326	1.44344	1.45085	1.45544	1.45716	1.45598	1.45188	1.44486	1.43495	1.42219	1.40663	1.38835	1.36743	1.344	1.31816	1.29006	1.25984
ADGRL2	0.729645	0.736439	0.743363	0.750489	0.75789	0.765643	0.773827	0.782526	0.791827	0.801822	0.812608	0.824289	0.836975	0.850785	0.865847	0.882298	0.90029	0.919988	0.941485	0.964632	0.989216	1.015	1.04171	1.06906	1.09671	1.12431	1.15144	1.17767	1.20254	1.22556	1.2462	1.26393	1.27839	1.28954	1.2974	1.30204	1.30352	1.30197	1.29749	1.29025	1.28039	1.2681	1.25355	1.23695	1.21847	1.19833	1.17671	1.15382	1.12984
MESP2	0.00902248	0.00864917	0.00830494	0.00800068	0.00774568	0.00754827	0.00741661	0.00735948	0.00738732	0.00751343	0.00775561	0.00813828	0.00869568	0.00947637	0.0105502	0.0120193	0.0140347	0.0168248	0.0207135	0.0260942	0.033493	0.043613	0.0573665	0.075895	0.100556	0.132856	0.174282	0.226027	0.288558	0.361078	0.440955	0.523301	0.602001	0.672026	0.729033	0.769677	0.791952	0.79533	0.780697	0.750124	0.706526	0.653275	0.593836	0.531455	0.46895	0.408578	0.351997	0.300296	0.254059
LEF1	1.22106	1.23465	1.24844	1.26248	1.27682	1.29151	1.30663	1.32222	1.33836	1.3551	1.37251	1.39068	1.40967	1.42958	1.45047	1.47246	1.49562	1.52007	1.54584	1.57278	1.60065	1.62925	1.6583	1.68756	1.71672	1.74549	1.77355	1.80054	1.82611	1.8499	1.87151	1.89055	1.90676	1.92008	1.93052	1.93807	1.94277	1.94465	1.94375	1.94015	1.93391	1.92511	1.91385	1.90022	1.88433	1.86631	1.84625	1.82429	1.80056
DLL3	0.86643	0.880917	0.89565	0.910638	0.925889	0.941414	0.957221	0.97332	0.989723	1.00644	1.02348	1.04086	1.05859	1.07668	1.09514	1.114	1.13326	1.15293	1.17302	1.19341	1.21401	1.23467	1.25528	1.27569	1.29574	1.3153	1.33418	1.35222	1.36924	1.38507	1.39951	1.41238	1.42352	1.43277	1.44002	1.44514	1.44802	1.44854	1.44663	1.44219	1.43516	1.42548	1.41312	1.39807	1.38032	1.35989	1.33683	1.31119	1.28307
RIPPLY2	0.0182777	0.0164363	0.0148094	0.0133961	0.0121894	0.0111788	0.0103533	0.00970237	0.00921833	0.0088972	0.00874045	0.00875684	0.00896495	0.00939698	0.0101047	0.0111687	0.012714	0.0149353	0.0181138	0.0225953	0.0288573	0.0375608	0.0495985	0.0661411	0.0886661	0.118943	0.15894	0.210596	0.275426	0.353925	0.444819	0.544305	0.646712	0.746746	0.839048	0.918574	0.981102	1.02364	1.04466	1.04413	1.02341	0.984954	0.932004	0.868188	0.797194	0.722486	0.647097	0.573514	0.503633
HIST1H4C	2.40197	2.37867	2.35581	2.33359	2.31221	2.29185	2.27269	2.25491	2.23869	2.22418	2.21156	2.201	2.19267	2.18673	2.18336	2.18275	2.1851	2.19061	2.19936	2.21106	2.22535	2.24185	2.26021	2.28003	2.30094	2.32253	2.34438	2.36606	2.38712	2.4071	2.42551	2.44187	2.45587	2.46753	2.47696	2.48423	2.48946	2.49275	2.49421	2.49396	2.49213	2.48883	2.48419	2.47835	2.47142	2.46353	2.45483	2.44542	2.43544
PCDH19	0.54683	0.557405	0.568218	0.579306	0.590712	0.60248	0.614658	0.627298	0.640453	0.654183	0.668551	0.683626	0.699479	0.716191	0.733847	0.752541	0.772372	0.79345	0.815839	0.839433	0.864082	0.889612	0.915828	0.942505	0.969393	0.996216	1.02266	1.04841	1.07308	1.09631	1.11768	1.13679	1.15332	1.16719	1.17834	1.18676	1.19245	1.19541	1.19569	1.19335	1.18845	1.18108	1.17135	1.15937	1.14527	1.12918	1.11124	1.0916	1.07042
SKAP2	0.850393	0.875644	0.901588	0.928186	0.955392	0.983152	1.01141	1.04009	1.06912	1.09841	1.12789	1.15743	1.18695	1.21631	1.2454	1.27408	1.30221	1.32965	1.35626	1.38198	1.40675	1.43051	1.45322	1.47483	1.49529	1.51457	1.53262	1.54943	1.56494	1.57915	1.59203	1.60356	1.61373	1.62253	1.62994	1.63597	1.64062	1.64388	1.64577	1.6463	1.64548	1.64333	1.63987	1.63513	1.62912	1.62189	1.61346	1.60387	1.59315
FGF18	0.233508	0.250506	0.268719	0.28821	0.309039	0.331265	0.354945	0.380132	0.406875	0.435215	0.465189	0.496822	0.530131	0.565121	0.601783	0.640094	0.680013	0.72148	0.764408	0.808655	0.854042	0.900355	0.947343	0.994721	1.04216	1.08931	1.13577	1.18112	1.2249	1.26663	1.30583	1.34198	1.37472	1.40389	1.42944	1.45133	1.46957	1.48422	1.49536	1.50311	1.50762	1.50906	1.50761	1.50349	1.49691	1.4881	1.4773	1.46475	1.45067
SOX4	1.31183	1.30177	1.29206	1.28298	1.27479	1.26774	1.26209	1.2581	1.25601	1.25609	1.25861	1.26386	1.27214	1.28379	1.29919	1.31875	1.34294	1.3723	1.40722	1.4475	1.49281	1.54278	1.59698	1.65493	1.71603	1.77959	1.84482	1.91077	1.97638	2.04043	2.10159	2.15842	2.20981	2.25551	2.29543	2.32952	2.35782	2.38043	2.39748	2.40919	2.41577	2.41752	2.41474	2.40775	2.39692	2.38261	2.3652	2.34506	2.32256
PCDH8	0.0260965	0.0238198	0.0217778	0.0199773	0.0184172	0.0170923	0.0159952	0.0151185	0.0144572	0.01401	0.0137813	0.0137836	0.0140404	0.0145903	0.015493	0.016839	0.0187642	0.0214732	0.0252479	0.0304109	0.0373897	0.046756	0.0592558	0.0758361	0.0976601	0.126095	0.162653	0.20886	0.266024	0.334891	0.41519	0.505126	0.601753	0.702315	0.803718	0.902604	0.995583	1.07946	1.15146	1.2094	1.25179	1.27791	1.28776	1.28204	1.26202	1.22939	1.18614	1.13441	1.07636
SSTR2	0.29473	0.286751	0.279147	0.272055	0.265599	0.25989	0.255032	0.251126	0.248271	0.246573	0.246152	0.24714	0.249699	0.254021	0.260346	0.268975	0.280283	0.294751	0.312871	0.33489	0.36104	0.391573	0.426736	0.466751	0.511773	0.561854	0.616895	0.676593	0.74039	0.807417	0.87645	0.945883	1.01415	1.08031	1.14352	1.20299	1.25796	1.30777	1.35182	1.38965	1.42087	1.44523	1.46258	1.47291	1.47629	1.4729	1.46304	1.44705	1.42537
TMSB10	3.10467	3.11983	3.13504	3.15029	3.16558	3.18088	3.19617	3.21145	3.2267	3.2419	3.25703	3.27207	3.28702	3.30185	3.31654	3.33107	3.34543	3.3596	3.37356	3.3873	3.40078	3.414	3.42694	3.43957	3.45189	3.46386	3.47548	3.48671	3.49755	3.50797	3.51796	3.52749	3.53655	3.5451	3.55312	3.56059	3.56748	3.57377	3.57942	3.58442	3.58874	3.59236	3.59524	3.59738	3.59873	3.59929	3.59902	3.5979	3.59592
FOXC2	0.0935256	0.103668	0.114893	0.127297	0.14098	0.156045	0.172596	0.190738	0.210576	0.232211	0.25574	0.281249	0.308817	0.338504	0.370356	0.404394	0.440613	0.478978	0.519426	0.561889	0.60627	0.652444	0.700247	0.749485	0.799925	0.851297	0.903296	0.95558	1.00778	1.05948	1.11025	1.15964	1.20723	1.25271	1.29578	1.33619	1.3737	1.40811	1.43922	1.46691	1.49105	1.51156	1.5284	1.54155	1.55102	1.55686	1.55915	1.55798	1.55347
APLNR	1.1391	1.13173	1.12449	1.11742	1.11059	1.10407	1.09792	1.09218	1.08693	1.08222	1.07811	1.07465	1.0719	1.06993	1.06878	1.06852	1.06922	1.07093	1.07371	1.07752	1.08234	1.08813	1.09485	1.10248	1.11099	1.12035	1.13054	1.14151	1.15326	1.16574	1.17893	1.1928	1.20727	1.22218	1.23734	1.25256	1.26764	1.28236	1.2965	1.30983	1.32211	1.3331	1.34256	1.35023	1.35587	1.35924	1.36011	1.35825	1.35346
LAPTM4B	1.68856	1.69975	1.71099	1.72224	1.73349	1.74472	1.75588	1.76695	1.7779	1.78871	1.79934	1.80976	1.81993	1.82984	1.83943	1.84869	1.85757	1.86605	1.8741	1.88174	1.88902	1.89597	1.90262	1.90901	1.91517	1.92115	1.92699	1.93271	1.93836	1.94399	1.94962	1.9553	1.96105	1.96681	1.97255	1.97821	1.98374	1.98909	1.99421	1.99905	2.00355	2.00767	2.01134	2.01453	2.01716	2.01921	2.0206	2.02129	2.02123
NOTCH1	0.422211	0.418183	0.414293	0.410636	0.407303	0.404384	0.401967	0.400138	0.398986	0.398599	0.399071	0.400501	0.402996	0.406672	0.411661	0.418109	0.426186	0.436085	0.447963	0.4618	0.477541	0.495129	0.514497	0.535561	0.558217	0.58233	0.607734	0.634223	0.661545	0.6894	0.717436	0.745249	0.772484	0.798964	0.824527	0.849014	0.872264	0.894119	0.914427	0.933041	0.949819	0.964631	0.977358	0.987892	0.996138	1.00202	1.00547	1.00645	1.00493
RIPPLY1	0.011444	0.00812818	0.00579373	0.00415929	0.00301804	0.00222138	0.00166442	0.00127406	0.000999897	0.00080743	0.000673268	0.000581772	0.000522813	0.000490364	0.000481743	0.000497493	0.000541977	0.000625091	0.000764252	0.000985281	0.00133075	0.0018708	0.0027198	0.00406261	0.00619467	0.00957979	0.014928	0.0232884	0.0361368	0.0554136	0.0834299	0.122534	0.174839	0.242475	0.327169	0.429914	0.550711	0.688378	0.840468	1.00331	1.17218	1.34162	1.50582	1.659	1.7959	1.91209	2.00426	2.07037	2.10968
NRP2	0.30947	0.275584	0.245691	0.219544	0.196856	0.177326	0.160652	0.146553	0.13477	0.125078	0.117288	0.111254	0.106872	0.104086	0.102898	0.103371	0.105651	0.109983	0.116665	0.125888	0.1379	0.153032	0.17169	0.194338	0.221474	0.253597	0.291157	0.334484	0.383703	0.438621	0.498612	0.562499	0.628926	0.697037	0.765992	0.834907	0.902881	0.969023	1.03248	1.09247	1.14827	1.1993	1.24504	1.28515	1.31936	1.34757	1.36977	1.38608	1.3967
PRL	0.0426854	0.0486501	0.0554334	0.0631291	0.071836	0.0816571	0.0926978	0.105064	0.118859	0.13418	0.151115	0.169736	0.190097	0.212223	0.236108	0.261709	0.288933	0.317638	0.347661	0.378908	0.411299	0.444753	0.47919	0.514536	0.550724	0.587696	0.625409	0.663833	0.702955	0.742783	0.783344	0.824688	0.866802	0.909494	0.952528	0.995635	1.03852	1.08086	1.12231	1.1625	1.20103	1.2375	1.2715	1.3026	1.33039	1.35446	1.37443	1.38993	1.40064
PFN2	1.00882	1.01343	1.01812	1.02296	1.02801	1.03333	1.03898	1.04504	1.05157	1.05865	1.06635	1.07474	1.08392	1.09395	1.10493	1.11695	1.13012	1.14453	1.16025	1.17723	1.19538	1.2146	1.23481	1.25589	1.27774	1.30024	1.32327	1.34667	1.37031	1.39402	1.41764	1.44098	1.4639	1.48632	1.50818	1.52941	1.54993	1.56969	1.58862	1.60663	1.62367	1.63966	1.65453	1.66822	1.68065	1.69177	1.70151	1.7098	1.71659
CALD1	1.34036	1.33658	1.33294	1.32959	1.32665	1.32426	1.32254	1.32164	1.32168	1.32279	1.32513	1.32882	1.33401	1.34086	1.34954	1.36021	1.37306	1.38829	1.40605	1.42625	1.44876	1.47347	1.50024	1.52894	1.55942	1.59153	1.62509	1.65991	1.69579	1.7325	1.76979	1.80738	1.84505	1.88266	1.92009	1.95721	1.99387	2.02994	2.06525	2.09964	2.13296	2.16503	2.19568	2.22472	2.25198	2.27729	2.30044	2.32128	2.33961
TMEM132B	0.0428412	0.0396701	0.0367655	0.0341329	0.0317714	0.0296762	0.0278398	0.0262534	0.0249083	0.0237969	0.0229135	0.0222552	0.0218233	0.0216239	0.0216695	0.0219808	0.0225889	0.0235386	0.0248802	0.0266462	0.0288753	0.0316175	0.0349336	0.0388931	0.0435733	0.0490553	0.0554209	0.0627457	0.0710918	0.0804974	0.0909648	0.102447	0.114877	0.128235	0.142489	0.157585	0.17345	0.189987	0.207072	0.22456	0.242282	0.260044	0.277636	0.294828	0.311378	0.327038	0.341556	0.354684	0.366184
FABP5	2.51718	2.5589	2.60113	2.64366	2.6863	2.72882	2.771	2.81258	2.85332	2.89295	2.93119	2.96775	3.00233	3.03464	3.06437	3.0912	3.11483	3.13495	3.15141	3.16453	3.1747	3.18236	3.18795	3.19189	3.19465	3.19667	3.19842	3.20033	3.20287	3.2065	3.21168	3.21887	3.22832	3.23988	3.25333	3.26847	3.28509	3.30297	3.32191	3.34167	3.36204	3.38279	3.40368	3.42446	3.4449	3.46473	3.48371	3.50156	3.51803
MEOX1	0.0057968	0.00643037	0.00713523	0.00792188	0.00880282	0.00979292	0.01091	0.0121754	0.0136148	0.0152592	0.0171464	0.0193222	0.0218427	0.024777	0.0282103	0.0322482	0.0370227	0.0426992	0.0494725	0.0575385	0.0671118	0.0784296	0.0917479	0.107335	0.125462	0.146388	0.170337	0.197481	0.227901	0.261556	0.298248	0.337583	0.379081	0.422378	0.467082	0.512759	0.558943	0.605147	0.650878	0.695646	0.738981	0.780439	0.819618	0.856163	0.889772	0.920205	0.947281	0.970884	0.990958
CADM1	0.630379	0.653448	0.677338	0.702052	0.727591	0.753953	0.781132	0.80912	0.837905	0.86747	0.897793	0.92885	0.960608	0.993034	1.02608	1.05971	1.09387	1.12848	1.1635	1.19884	1.23444	1.27019	1.30602	1.34182	1.37748	1.4129	1.44796	1.48254	1.51649	1.5497	1.58203	1.61333	1.64348	1.67244	1.70015	1.72657	1.75166	1.7754	1.79776	1.81871	1.83824	1.85635	1.87301	1.88823	1.90201	1.91437	1.92531	1.93484	1.943
HES4	0.131435	0.140129	0.149342	0.159038	0.16917	0.179672	0.190461	0.201436	0.212473	0.22343	0.234144	0.244436	0.254108	0.262953	0.270757	0.277303	0.282382	0.2858	0.28747	0.287587	0.286416	0.284241	0.281347	0.278019	0.274529	0.271139	0.268098	0.265645	0.26401	0.263427	0.264136	0.266396	0.270382	0.27607	0.283438	0.292479	0.303202	0.315626	0.329777	0.345681	0.363365	0.382846	0.40413	0.427206	0.452038	0.47856	0.506669	0.536219	0.567011
TCF15	0.0623259	0.070102	0.0788262	0.0885867	0.0994725	0.111571	0.124967	0.139738	0.155949	0.173653	0.192882	0.213644	0.235915	0.259637	0.284709	0.310987	0.33827	0.366309	0.394849	0.423758	0.452945	0.482336	0.511879	0.541546	0.571332	0.601262	0.631391	0.661801	0.692608	0.72396	0.756042	0.789073	0.823212	0.858447	0.894736	0.932027	0.970254	1.00934	1.04921	1.08974	1.13084	1.17236	1.21417	1.25611	1.298	1.33967	1.38092	1.42153	1.46129
NNAT	0.555058	0.541266	0.527949	0.51522	0.503178	0.491912	0.481505	0.47203	0.463558	0.456156	0.449891	0.444831	0.441048	0.43862	0.437636	0.438196	0.440417	0.444437	0.450363	0.458166	0.467809	0.479262	0.492507	0.507529	0.524317	0.54286	0.56314	0.585133	0.608805	0.634108	0.660972	0.689309	0.719048	0.750185	0.782719	0.816637	0.851919	0.888531	0.926429	0.965554	1.00583	1.04717	1.08947	1.13259	1.17641	1.22074	1.26541	1.31021	1.35492
ZNF704	0.328227	0.321937	0.315831	0.309963	0.304385	0.299145	0.294286	0.289851	0.285878	0.282408	0.279478	0.277127	0.275395	0.274326	0.273966	0.274367	0.275586	0.27769	0.280733	0.284717	0.289642	0.295515	0.302346	0.310155	0.318964	0.328801	0.3397	0.351695	0.364827	0.379139	0.394675	0.411483	0.429606	0.449084	0.469949	0.492231	0.515956	0.541142	0.567797	0.595919	0.625494	0.656494	0.688872	0.722564	0.757482	0.793519	0.830537	0.868375	0.906843
EFNB2	0.104679	0.105946	0.107246	0.108598	0.110024	0.111543	0.113179	0.114956	0.116899	0.119035	0.121395	0.124012	0.12692	0.13016	0.133777	0.13782	0.142345	0.147417	0.153096	0.159406	0.166369	0.174007	0.18234	0.191391	0.201178	0.21172	0.223028	0.235111	0.247973	0.261606	0.275998	0.291122	0.306958	0.323511	0.340785	0.358782	0.377498	0.396925	0.417052	0.437858	0.459321	0.481408	0.504083	0.527301	0.551008	0.575144	0.599641	0.624422	0.649401
EEF1A1	4.00537	3.99681	3.98838	3.98016	3.97228	3.96482	3.95789	3.95159	3.94602	3.94128	3.93747	3.93469	3.93303	3.9326	3.93351	3.93584	3.93972	3.94524	3.95246	3.96121	3.97133	3.98263	3.99491	4.00801	4.02173	4.03588	4.05027	4.06471	4.079	4.09294	4.10632	4.11894	4.13067	4.14153	4.15154	4.16073	4.16915	4.17682	4.18377	4.19005	4.19569	4.20072	4.20518	4.20911	4.21255	4.21552	4.21808	4.22026	4.22209
ALCAM	0.0356017	0.035437	0.0352811	0.0351417	0.0350266	0.0349435	0.0349	0.0349038	0.0349628	0.0350853	0.0352799	0.0355559	0.0359232	0.0363927	0.0369769	0.0376895	0.0385463	0.0395653	0.040764	0.0421529	0.0437421	0.045544	0.0475726	0.0498441	0.0523767	0.0551906	0.0583084	0.061755	0.0655577	0.0697466	0.0743542	0.0794159	0.0849698	0.0910571	0.0977219	0.105011	0.112975	0.121665	0.131138	0.141449	0.152659	0.164828	0.178017	0.192287	0.2077	0.224313	0.242182	0.261358	0.281885
SOX2	0.221457	0.209249	0.19779	0.1871	0.17719	0.168059	0.159703	0.152107	0.145259	0.139141	0.133737	0.129031	0.125013	0.121672	0.119007	0.117021	0.115725	0.115141	0.115274	0.116062	0.117439	0.119344	0.121719	0.124507	0.127645	0.131069	0.134705	0.138471	0.142275	0.146015	0.149579	0.152847	0.155733	0.158243	0.160396	0.162215	0.163728	0.164966	0.165964	0.166756	0.167381	0.167878	0.168287	0.168646	0.168998	0.169383	0.169843	0.170419	0.171155
COL2A1	0.323407	0.31853	0.313802	0.30929	0.305061	0.301175	0.297693	0.294671	0.292165	0.290232	0.28893	0.288317	0.288459	0.289425	0.291294	0.294151	0.298097	0.303248	0.309696	0.317434	0.326443	0.336705	0.348203	0.360919	0.374831	0.389909	0.406112	0.423386	0.441661	0.460847	0.480831	0.501478	0.522675	0.544403	0.566652	0.589408	0.612657	0.636382	0.660565	0.685183	0.710215	0.735634	0.761414	0.787524	0.813934	0.840608	0.86751	0.894602	0.921844
SFRP2	0.164403	0.16113	0.157931	0.154816	0.151789	0.148859	0.146029	0.143306	0.140693	0.138196	0.135818	0.133563	0.131433	0.129432	0.127563	0.125829	0.124232	0.122775	0.121461	0.120288	0.119255	0.118362	0.117608	0.116994	0.116521	0.116188	0.115999	0.115954	0.116057	0.116311	0.116718	0.117285	0.118014	0.118912	0.119982	0.12123	0.122664	0.12429	0.126116	0.128154	0.130412	0.132904	0.135642	0.13864	0.141916	0.145486	0.149371	0.153593	0.158175
BOC	0.0689431	0.0708104	0.0727216	0.0746706	0.0766506	0.0786539	0.0806723	0.0826965	0.0847167	0.086722	0.088701	0.0906412	0.0925296	0.0943526	0.0960959	0.0977447	0.099284	0.100698	0.101982	0.10316	0.104261	0.105319	0.106368	0.107444	0.108583	0.109823	0.111206	0.112773	0.114572	0.11665	0.119062	0.121868	0.125116	0.128824	0.133009	0.137692	0.142894	0.148643	0.154965	0.161891	0.169455	0.177692	0.186638	0.196334	0.206819	0.218135	0.230325	0.243433	0.2575
NTRK2	0.000773892	0.000795803	0.000818742	0.00084318	0.000869645	0.000898729	0.000931099	0.00096752	0.00100887	0.00105619	0.00111069	0.00117383	0.00124738	0.00133346	0.00143474	0.00155451	0.0016969	0.00186713	0.00207095	0.0023125	0.00259566	0.00292418	0.00330133	0.0037294	0.00420912	0.00473896	0.00531436	0.00592698	0.00656396	0.00720754	0.0078349	0.00841869	0.00893472	0.00937182	0.00972357	0.00998707	0.0101628	0.0102542	0.0102674	0.0102103	0.0100922	0.00992341	0.00971426	0.00947517	0.00921604	0.00894612	0.0086738	0.00840662	0.00815122
MALAT1	3.70973	3.68565	3.66202	3.63912	3.61725	3.59667	3.57765	3.56045	3.54534	3.53257	3.52241	3.51511	3.51095	3.51019	3.51311	3.52001	3.53119	3.54699	3.56755	3.59246	3.62119	3.65322	3.68801	3.72501	3.76365	3.80332	3.8434	3.88325	3.92219	3.95952	3.9945	4.02641	4.05475	4.07958	4.10103	4.11924	4.13437	4.14657	4.15603	4.16292	4.16742	4.16973	4.17005	4.16857	4.16549	4.16101	4.15535	4.1487	4.14126
PAX6	0.00451337	0.00466859	0.00483007	0.00499907	0.00517699	0.00536539	0.00556601	0.00578084	0.00601208	0.00626225	0.00653418	0.00683111	0.00715674	0.00751529	0.00791165	0.00835148	0.00884136	0.00938895	0.0100008	0.0106769	0.0114146	0.0122095	0.0130548	0.0139409	0.0148553	0.0157815	0.0166998	0.0175867	0.0184155	0.0191567	0.0197794	0.0202525	0.0205563	0.0206952	0.02068	0.0205251	0.0202476	0.0198664	0.0194007	0.0188699	0.0182926	0.0176861	0.0170665	0.0164478	0.0158425	0.0152613	0.0147133	0.0142063	0.0137468
IGFBP2	1.14944	1.10482	1.06217	1.02163	0.983295	0.947248	0.913547	0.882231	0.853327	0.826853	0.802819	0.781234	0.762107	0.745452	0.731291	0.719655	0.710591	0.704164	0.700367	0.69895	0.699642	0.702191	0.706358	0.71191	0.718616	0.726239	0.734539	0.743263	0.752147	0.760916	0.76928	0.77694	0.783703	0.789605	0.794711	0.799092	0.802823	0.805984	0.808654	0.810917	0.812858	0.814563	0.81612	0.817616	0.81914	0.820782	0.822631	0.82478	0.827319
ZFP36L1	0.581498	0.574973	0.568629	0.562569	0.556892	0.551691	0.547059	0.543085	0.539859	0.537469	0.536006	0.535565	0.536245	0.538152	0.541404	0.546128	0.552466	0.560582	0.570585	0.582391	0.595874	0.610908	0.627355	0.645061	0.663854	0.683541	0.703899	0.724677	0.745593	0.766332	0.786546	0.805859	0.82399	0.840897	0.856573	0.871027	0.884275	0.896346	0.907278	0.917117	0.925919	0.933746	0.940667	0.946755	0.95209	0.956756	0.960838	0.964427	0.967614
COL1A2	0.287706	0.305741	0.324838	0.34498	0.366137	0.388261	0.411283	0.435113	0.459638	0.484719	0.510189	0.535853	0.561492	0.586854	0.611665	0.635627	0.658419	0.679707	0.699226	0.716955	0.732947	0.747285	0.760085	0.771485	0.781646	0.790747	0.798983	0.806563	0.813705	0.820639	0.8276	0.834835	0.842509	0.85063	0.859184	0.868158	0.877539	0.887312	0.897464	0.907977	0.918837	0.930026	0.941527	0.953321	0.965387	0.977704	0.99025	1.003	1.01593
NR2F2	0.0055952	0.00631822	0.00713516	0.00805882	0.0091039	0.0102873	0.0116285	0.0131498	0.0148773	0.0168409	0.0190752	0.0216207	0.0245241	0.02784	0.0316323	0.0359752	0.040956	0.046677	0.0532521	0.0607919	0.0694107	0.079228	0.090365	0.102941	0.11707	0.132851	0.150365	0.169664	0.190762	0.213626	0.238161	0.264206	0.291578	0.320153	0.3498	0.380373	0.411716	0.443663	0.476041	0.508676	0.541393	0.574021	0.606395	0.638361	0.669774	0.700504	0.730437	0.759477	0.787543
PAX3	0.0957516	0.0895453	0.0838082	0.0785641	0.0738251	0.069594	0.0658681	0.0626414	0.059907	0.0576595	0.055897	0.0546232	0.0538498	0.053599	0.0539067	0.0548261	0.0564339	0.0588364	0.0621488	0.0664337	0.0717607	0.0782167	0.0859014	0.094921	0.10538	0.117371	0.130961	0.146177	0.162982	0.181259	0.200785	0.221212	0.242182	0.263507	0.285019	0.306548	0.32793	0.349007	0.369633	0.389678	0.409027	0.427585	0.445278	0.462053	0.477879	0.492744	0.506661	0.51966	0.531789
ARL4C	0.328265	0.323779	0.319415	0.315234	0.311288	0.307632	0.304314	0.301384	0.298888	0.296875	0.295392	0.294489	0.294218	0.294634	0.295798	0.297777	0.300645	0.304486	0.309356	0.315192	0.321911	0.329427	0.337648	0.346472	0.355786	0.365466	0.375369	0.385339	0.395201	0.404764	0.413823	0.422156	0.429613	0.436198	0.441942	0.446884	0.451071	0.45456	0.457409	0.459684	0.461454	0.462792	0.463772	0.46447	0.464963	0.46533	0.465647	0.465995	0.466451
IGFBP5	0.0539484	0.0569637	0.0601326	0.0634461	0.0668922	0.0704552	0.0741157	0.0778499	0.0816297	0.0854227	0.0891918	0.0928954	0.096488	0.0999205	0.103141	0.106094	0.108724	0.110977	0.112816	0.114266	0.115366	0.116163	0.116706	0.117049	0.117246	0.117355	0.117431	0.117532	0.117714	0.118035	0.118554	0.119331	0.12041	0.1218	0.123506	0.125539	0.127909	0.130631	0.13372	0.137196	0.141081	0.145399	0.150178	0.155451	0.161253	0.167623	0.174608	0.182255	0.19062
GAS1	0.0518475	0.0526853	0.0535355	0.0543971	0.0552689	0.0561498	0.0570385	0.0579338	0.0588341	0.059738	0.0606439	0.0615501	0.0624549	0.0633565	0.0642529	0.0651421	0.066022	0.0668906	0.0677472	0.068597	0.0694458	0.0703003	0.0711672	0.0720536	0.0729669	0.073915	0.0749062	0.0759491	0.0770529	0.0782273	0.0794826	0.08083	0.0822793	0.0838372	0.0855105	0.0873065	0.0892333	0.0912996	0.0935149	0.0958894	0.0984344	0.101162	0.104086	0.107221	0.110582	0.114187	0.118056	0.122209	0.12667
COLEC12	0.0634461	0.0716816	0.0809523	0.0913455	0.102944	0.115821	0.130037	0.145633	0.162622	0.180986	0.200669	0.221563	0.243511	0.266294	0.28963	0.313173	0.336514	0.359183	0.380742	0.400969	0.419723	0.436913	0.452497	0.466482	0.478915	0.489888	0.499524	0.50798	0.515437	0.522097	0.52818	0.53392	0.539486	0.544912	0.550215	0.555413	0.560525	0.565573	0.570576	0.575556	0.580536	0.58554	0.590592	0.595717	0.60094	0.60629	0.611793	0.617478	0.623376
SIX1	0.00460912	0.00478107	0.00496277	0.00515829	0.00537233	0.00561028	0.00587847	0.00618433	0.00653674	0.00694643	0.00742652	0.00799326	0.008667	0.00947351	0.0104458	0.0116266	0.0130719	0.0148554	0.0170675	0.0197985	0.0231526	0.0272521	0.0322375	0.0382657	0.0455064	0.054135	0.0643209	0.0762119	0.089912	0.105454	0.122769	0.141651	0.161828	0.183099	0.205249	0.228033	0.251186	0.27443	0.297488	0.320085	0.341965	0.362891	0.382657	0.401089	0.418052	0.433448	0.44722	0.459348	0.46985
NRCAM	0.0244558	0.0226156	0.0209269	0.0193883	0.0179963	0.0167457	0.0156304	0.0146437	0.013779	0.0130299	0.0123904	0.0118557	0.0114216	0.0110856	0.0108466	0.0107053	0.0106646	0.0107299	0.0109058	0.0111874	0.01157	0.0120498	0.0126238	0.0132885	0.0140395	0.014871	0.0157743	0.0167379	0.0177464	0.0187797	0.0198134	0.0208177	0.0217688	0.0226608	0.0234916	0.024261	0.0249699	0.0256211	0.0262187	0.0267678	0.0272747	0.0277469	0.0281924	0.02862	0.0290395	0.0294609	0.0298951	0.0303535	0.0308482
SULF1	0.0840501	0.0863929	0.0888221	0.0913633	0.0940445	0.0968969	0.0999551	0.103258	0.106848	0.110774	0.115092	0.119864	0.125161	0.131069	0.137681	0.145112	0.153492	0.162978	0.173712	0.185735	0.199053	0.21365	0.229478	0.246454	0.264444	0.283258	0.302643	0.322275	0.341757	0.360624	0.378341	0.394324	0.408115	0.419573	0.428651	0.435358	0.439754	0.441947	0.442081	0.440332	0.436898	0.431992	0.425837	0.418657	0.410671	0.402094	0.393126	0.383958	0.374763
NR2F1	0.0033173	0.00349557	0.00368344	0.00388145	0.00409016	0.0043102	0.00454219	0.00478682	0.00504481	0.00531693	0.005604	0.00590688	0.00622649	0.00656381	0.00691989	0.00729583	0.0076928	0.00811205	0.00855513	0.0090243	0.00952223	0.0100519	0.0106167	0.0112205	0.0118676	0.0125627	0.0133114	0.01412	0.0149954	0.0159458	0.0169801	0.0181088	0.0193428	0.0206918	0.0221665	0.0237785	0.0255404	0.027466	0.0295702	0.0318695	0.0343815	0.0371254	0.0401221	0.043394	0.0469654	0.0508623	0.0551128	0.0597469	0.0647968
DMRT2	0.00662654	0.00707546	0.00755456	0.00806559	0.00861038	0.00919083	0.00980887	0.0104665	0.0111658	0.0119088	0.0126977	0.0135347	0.0144218	0.0153613	0.0163554	0.0174062	0.0185158	0.0196864	0.0209202	0.0222208	0.0235922	0.025039	0.0265658	0.0281781	0.0298814	0.0316822	0.0335872	0.0356041	0.0377411	0.0400072	0.0424125	0.0449679	0.0476841	0.05057	0.0536345	0.0568867	0.060336	0.0639918	0.0678637	0.0719615	0.076295	0.0808738	0.0857076	0.0908058	0.0961778	0.101832	0.107778	0.114023	0.120574
PCOLCE	0.037583	0.0374018	0.0372215	0.0370423	0.0368644	0.0366877	0.0365124	0.0363386	0.0361663	0.0359958	0.035827	0.0356601	0.0354951	0.0353322	0.0351713	0.0350127	0.0348563	0.0347023	0.0345511	0.0344041	0.0342629	0.0341292	0.0340044	0.0338901	0.0337879	0.0336992	0.0336256	0.0335685	0.0335296	0.0335104	0.0335124	0.0335373	0.0335869	0.0336635	0.0337694	0.0339073	0.0340797	0.0342893	0.0345392	0.0348323	0.0351722	0.0355624	0.0360069	0.03651	0.0370764	0.0377113	0.0384205	0.0392102	0.0400874
[truncated: 53 more columns]

## Sheet: Supp Fig1d
geneID	lineage1_1	lineage1_2	lineage1_3	lineage1_4	lineage1_5	lineage1_6	lineage1_7	lineage1_8	lineage1_9	lineage1_10	lineage1_11	lineage1_12	lineage1_13	lineage1_14	lineage1_15	lineage1_16	lineage1_17	lineage1_18	lineage1_19	lineage1_20	lineage1_21	lineage1_22	lineage1_23	lineage1_24	lineage1_25	lineage1_26	lineage1_27	lineage1_28	lineage1_29	lineage1_30	lineage1_31	lineage1_32	lineage1_33	lineage1_34	lineage1_35	lineage1_36	lineage1_37	lineage1_38	lineage1_39	lineage1_40	lineage1_41	lineage1_42	lineage1_43	lineage1_44	lineage1_45	lineage1_46	lineage1_47	lineage1_48	lineage1_49
FGF17	2.49677	2.45892	2.42157	2.38463	2.34803	2.31169	2.27554	2.23952	2.20357	2.16763	2.13166	2.09561	2.05942	2.02308	1.98654	1.94977	1.91276	1.87547	1.83789	1.80002	1.76184	1.72335	1.68455	1.64545	1.60606	1.5664	1.52647	1.48631	1.44607	1.40608	1.36663	1.32799	1.2904	1.25407	1.21918	1.1859	1.15436	1.12468	1.09698	1.07135	1.04786	1.0266	1.00765	0.991077	0.976961	0.965385	0.956105	0.948241	0.940874
DLL3	0.201774	0.187575	0.174404	0.162211	0.150945	0.140553	0.130985	0.122189	0.114114	0.106714	0.0999408	0.0937519	0.0881055	0.0829628	0.0782874	0.0740457	0.0702069	0.0667424	0.0636265	0.060836	0.0583498	0.0561496	0.0542193	0.0525451	0.0511156	0.0499216	0.0489564	0.0482154	0.0476925	0.0473784	0.0472663	0.0473521	0.0476341	0.0481129	0.0487918	0.049676	0.0507735	0.0520947	0.0536524	0.0554625	0.057544	0.0599191	0.0626138	0.0656583	0.0690873	0.0729406	0.0772346	0.0819231	0.0869352
WNT5B	1.34273	1.31864	1.29497	1.27167	1.24873	1.22611	1.2038	1.18178	1.16001	1.13849	1.11719	1.0961	1.0752	1.05448	1.03393	1.01353	0.993275	0.973152	0.953156	0.933278	0.913513	0.893855	0.874302	0.854849	0.835494	0.816237	0.797077	0.778016	0.759075	0.740304	0.721747	0.703447	0.685442	0.667766	0.65045	0.63352	0.617	0.600911	0.58527	0.570093	0.555391	0.541175	0.527453	0.514231	0.501513	0.489303	0.477543	0.46607	0.454722
RSPO3	1.19483	1.08629	0.987543	0.897645	0.815756	0.741128	0.673089	0.611036	0.554429	0.502781	0.455654	0.412651	0.373416	0.337625	0.304983	0.275224	0.248105	0.223404	0.200921	0.18047	0.161883	0.145004	0.129693	0.115817	0.103258	0.0919039	0.0816538	0.0724141	0.0641259	0.0567567	0.0502578	0.0445678	0.0396185	0.0353398	0.0316626	0.0285217	0.0258569	0.0236147	0.021748	0.0202169	0.0189889	0.0180386	0.0173481	0.0169073	0.0167148	0.0167786	0.0171013	0.0176625	0.0184441
FGF8	1.31894	1.31382	1.30866	1.30339	1.29796	1.2923	1.28636	1.28008	1.27341	1.26629	1.25867	1.2505	1.24173	1.23232	1.22222	1.21139	1.1998	1.18741	1.1742	1.16015	1.14522	1.1294	1.11269	1.09508	1.07656	1.05715	1.03685	1.01568	0.993753	0.971302	0.948545	0.925689	0.902923	0.880421	0.858341	0.836823	0.815995	0.79597	0.776849	0.758721	0.741666	0.725758	0.711061	0.697636	0.685541	0.67483	0.665369	0.656663	0.648202
VIM	3.1133	3.09197	3.07079	3.04978	3.02894	3.00827	2.98779	2.96749	2.9474	2.9275	2.90782	2.88835	2.86911	2.85008	2.83129	2.81274	2.79443	2.77636	2.75855	2.74099	2.72369	2.70666	2.68989	2.6734	2.65718	2.64124	2.62559	2.61022	2.59513	2.58031	2.56574	2.55139	2.53726	2.52333	2.50958	2.496	2.48257	2.46928	2.4561	2.44304	2.43007	2.41718	2.40435	2.39158	2.37885	2.36615	2.35347	2.34079	2.32813
RBP1	2.76726	2.73007	2.69341	2.65731	2.62179	2.58687	2.55258	2.51894	2.48595	2.45364	2.42203	2.39112	2.36094	2.33148	2.30277	2.27481	2.24761	2.22118	2.19553	2.17066	2.14659	2.12332	2.10085	2.07919	2.05835	2.03833	2.01914	2.00078	1.98324	1.96647	1.95044	1.93511	1.92044	1.90639	1.89294	1.88004	1.86766	1.85578	1.84436	1.83337	1.82278	1.81258	1.80272	1.79318	1.78395	1.77498	1.76625	1.75771	1.7493
IGFBP4	1.57257	1.50651	1.44325	1.38267	1.32467	1.26916	1.21604	1.16521	1.11659	1.07009	1.02562	0.983105	0.942457	0.903602	0.866467	0.830978	0.797067	0.764668	0.733715	0.704147	0.675904	0.648929	0.623166	0.598563	0.575069	0.552636	0.531215	0.510764	0.491268	0.472752	0.455232	0.438719	0.423217	0.408727	0.395243	0.382759	0.371267	0.360759	0.351225	0.342658	0.335053	0.328406	0.322718	0.317994	0.314244	0.311485	0.309683	0.308702	0.308399
CALM1	2.78688	2.77218	2.75756	2.74304	2.72864	2.71435	2.70019	2.68618	2.67231	2.65861	2.64507	2.63171	2.61854	2.60556	2.59279	2.58022	2.56788	2.55577	2.54389	2.53225	2.52087	2.50974	2.49888	2.4883	2.47799	2.46797	2.45825	2.44882	2.43968	2.43078	2.42205	2.41346	2.40496	2.39649	2.38801	2.37947	2.37082	2.36202	2.35302	2.34379	2.33426	2.32441	2.31419	2.30356	2.29248	2.28092	2.26884	2.25626	2.24321
KRT18	1.69891	1.68559	1.67237	1.65926	1.64628	1.63342	1.62068	1.60808	1.59561	1.58328	1.57109	1.55905	1.54716	1.53542	1.52383	1.5124	1.50114	1.49003	1.47909	1.46832	1.45772	1.44729	1.43704	1.42697	1.41707	1.40735	1.39782	1.38847	1.37928	1.37023	1.36125	1.35231	1.34338	1.3344	1.32535	1.31618	1.30686	1.29736	1.28763	1.27766	1.2674	1.25682	1.24591	1.23463	1.22295	1.21085	1.19828	1.18509	1.17115
RCN2	2.70779	2.67581	2.64424	2.61311	2.58243	2.55225	2.52257	2.49341	2.46481	2.43677	2.40931	2.38245	2.35621	2.3306	2.30563	2.28131	2.25767	2.23471	2.21244	2.19087	2.17001	2.14988	2.13047	2.11181	2.0939	2.07675	2.06037	2.04476	2.02992	2.01579	2.00235	1.98956	1.97736	1.96573	1.95463	1.94403	1.93388	1.92416	1.91484	1.90588	1.89725	1.88892	1.88087	1.87305	1.86546	1.85805	1.85077	1.84353	1.83622
GSTO1	1.4817	1.44418	1.40763	1.37203	1.33737	1.30364	1.27083	1.23891	1.20788	1.17772	1.14842	1.11996	1.09232	1.06549	1.03946	1.01421	0.989714	0.965967	0.94295	0.920647	0.899042	0.87812	0.857865	0.838261	0.819293	0.800947	0.783207	0.766059	0.749503	0.733553	0.718223	0.703527	0.689474	0.676074	0.663333	0.65126	0.639859	0.629137	0.619098	0.609747	0.60109	0.593132	0.58588	0.57934	0.573521	0.568433	0.564028	0.560153	0.556646
S100A11	1.39387	1.37017	1.34688	1.32403	1.30163	1.27967	1.25818	1.23715	1.2166	1.19652	1.17693	1.15782	1.1392	1.12108	1.10344	1.08631	1.06966	1.05352	1.03786	1.02271	1.00805	0.993882	0.980209	0.967028	0.954338	0.942137	0.930425	0.919199	0.908454	0.898178	0.888359	0.878984	0.870044	0.861527	0.853425	0.845727	0.838426	0.831514	0.824981	0.818823	0.813031	0.807599	0.802522	0.797795	0.793412	0.789369	0.785564	0.781708	0.777497
CDX1	1.57317	1.56163	1.55017	1.5388	1.52752	1.51633	1.50523	1.49423	1.48332	1.4725	1.46179	1.45116	1.44064	1.43021	1.41988	1.40966	1.39953	1.38951	1.37958	1.36976	1.36005	1.35043	1.34093	1.33152	1.32222	1.31303	1.30395	1.29497	1.28609	1.27731	1.26863	1.26003	1.25151	1.24307	1.2347	1.22639	1.21814	1.20995	1.20181	1.19371	1.18565	1.17763	1.16964	1.16168	1.15374	1.14582	1.13785	1.12963	1.12095
HES7	1.17513	1.15379	1.13282	1.1122	1.09193	1.07197	1.05232	1.03296	1.01388	0.995053	0.976479	0.958142	0.940032	0.922138	0.90445	0.88696	0.86966	0.852542	0.835599	0.818824	0.802212	0.785759	0.769458	0.753307	0.737302	0.721439	0.705716	0.690132	0.674708	0.65949	0.644526	0.629857	0.615521	0.60155	0.587977	0.574827	0.562124	0.54989	0.538143	0.5269	0.516173	0.505977	0.496323	0.48722	0.478677	0.470703	0.463204	0.455895	0.448486
TBXT	0.843907	0.813185	0.783582	0.755058	0.727575	0.701095	0.675582	0.651001	0.627319	0.604504	0.582524	0.561348	0.540949	0.521297	0.502365	0.484128	0.46656	0.449637	0.433336	0.417632	0.402506	0.387935	0.3739	0.360381	0.347358	0.334815	0.322732	0.311094	0.299896	0.289148	0.278857	0.269029	0.259665	0.250765	0.242327	0.234349	0.226824	0.219748	0.213114	0.206916	0.201146	0.195797	0.190863	0.186338	0.182216	0.178492	0.17512	0.17198	0.168949
SP5	0.924966	0.923037	0.921069	0.919016	0.916836	0.914486	0.911923	0.909106	0.905992	0.902543	0.898719	0.894482	0.889795	0.884623	0.878933	0.872693	0.865874	0.858449	0.850394	0.841687	0.83231	0.822248	0.81149	0.800028	0.787858	0.77498	0.761398	0.747124	0.73224	0.716919	0.70133	0.685631	0.669969	0.654476	0.639277	0.624482	0.610191	0.596496	0.583478	0.571211	0.559763	0.549195	0.539566	0.53093	0.523341	0.516853	0.511387	0.506614	0.502193
TMSB10	3.08693	3.07426	3.06167	3.04918	3.03684	3.02466	3.01267	3.00091	2.98938	2.97813	2.96718	2.95655	2.94626	2.93635	2.92683	2.91773	2.90908	2.90089	2.8932	2.88602	2.87938	2.8733	2.86781	2.86294	2.85869	2.85511	2.85221	2.85001	2.8485	2.84758	2.84716	2.84714	2.84742	2.84791	2.84852	2.84915	2.84971	2.85009	2.85021	2.84997	2.84927	2.84803	2.84613	2.8435	2.84004	2.83566	2.83028	2.82389	2.81646
WNT3A	0.609388	0.571688	0.536266	0.502937	0.471535	0.441916	0.413947	0.387513	0.362509	0.338845	0.316436	0.29521	0.275102	0.256051	0.238006	0.22092	0.204748	0.189453	0.174999	0.161353	0.148486	0.136368	0.124972	0.114274	0.104249	0.094872	0.0861203	0.0779707	0.0704216	0.0634882	0.0571703	0.0514537	0.0463135	0.0417179	0.0376304	0.0340121	0.0308237	0.0280265	0.0255838	0.0234612	0.0216274	0.020054	0.0187162	0.0175929	0.0166661	0.0159214	0.015342	0.0149032	0.0145841
MLEC	1.89593	1.883	1.87016	1.85742	1.84479	1.83228	1.81988	1.80761	1.79547	1.78347	1.77161	1.7599	1.74834	1.73694	1.7257	1.71462	1.70371	1.69298	1.68243	1.67206	1.66187	1.65188	1.64208	1.63248	1.62307	1.61387	1.60488	1.5961	1.5875	1.57898	1.57046	1.56186	1.55309	1.54407	1.53472	1.52496	1.51472	1.50392	1.4925	1.48039	1.46752	1.45384	1.43929	1.42382	1.40739	1.38996	1.37155	1.3523	1.33236
TBX6	0.568504	0.515182	0.466898	0.423207	0.383695	0.347983	0.315719	0.286583	0.26028	0.236542	0.215121	0.195796	0.178362	0.162635	0.148447	0.135648	0.1241	0.113679	0.104273	0.095782	0.088115	0.0811904	0.0749345	0.0692814	0.0641716	0.0595518	0.0553742	0.0515958	0.0481778	0.0450849	0.0422856	0.0397517	0.0374583	0.0353828	0.0335056	0.0318087	0.0302764	0.0288948	0.0276513	0.0265349	0.025536	0.0246459	0.0238573	0.0231636	0.0225593	0.0220397	0.0215976	0.0212211	0.0208985
HOXA-AS3	1.94511	1.94218	1.93925	1.93633	1.9334	1.93046	1.92752	1.92457	1.92161	1.91863	1.91564	1.91263	1.9096	1.90655	1.90347	1.90037	1.89724	1.89408	1.89088	1.88765	1.88438	1.88108	1.87773	1.87434	1.87091	1.86743	1.8639	1.86032	1.85665	1.85281	1.8487	1.84426	1.83939	1.834	1.82802	1.82137	1.81396	1.80573	1.79659	1.78649	1.77534	1.76309	1.74968	1.73506	1.71917	1.70197	1.68348	1.66383	1.64313
KRT8	1.28575	1.26275	1.24017	1.21803	1.19635	1.17512	1.15436	1.13407	1.11426	1.09492	1.07608	1.05771	1.03984	1.02246	1.00557	0.989174	0.973268	0.957853	0.942929	0.928494	0.914548	0.901088	0.888113	0.875621	0.86361	0.852079	0.841024	0.830445	0.820321	0.81061	0.801271	0.792263	0.783549	0.775092	0.766857	0.758811	0.750921	0.743157	0.735488	0.727887	0.720326	0.712778	0.705219	0.697624	0.689971	0.682238	0.674378	0.666301	0.657914
EEF1A1	4.2277	4.22517	4.22263	4.22009	4.21756	4.21501	4.21247	4.20992	4.20736	4.20479	4.20221	4.19962	4.19701	4.1944	4.19177	4.18912	4.18646	4.18377	4.18107	4.17834	4.1756	4.17283	4.17003	4.16721	4.16436	4.16149	4.15858	4.15564	4.15267	4.14967	4.14663	4.14356	4.14045	4.1373	4.13412	4.13089	4.12762	4.12431	4.12096	4.11756	4.11412	4.11062	4.10708	4.10349	4.09986	4.09616	4.09242	4.08863	4.0848
VAMP8	0.649298	0.641859	0.634443	0.626987	0.619433	0.611726	0.603812	0.595644	0.587176	0.578365	0.569175	0.559571	0.549525	0.539013	0.528015	0.516519	0.504516	0.492006	0.478991	0.465482	0.451497	0.437057	0.422193	0.406938	0.391334	0.375428	0.359269	0.342916	0.326511	0.310289	0.294455	0.27918	0.264598	0.250815	0.237909	0.225936	0.214934	0.204925	0.195921	0.187928	0.180948	0.174981	0.170032	0.166112	0.163241	0.16145	0.16068	0.160686	0.161209
HAPLN1	0.717004	0.663047	0.613157	0.567032	0.524394	0.484982	0.448555	0.41489	0.38378	0.355032	0.328468	0.303923	0.281245	0.260291	0.240931	0.223043	0.206516	0.191245	0.177134	0.164095	0.152046	0.140911	0.13062	0.121108	0.112316	0.104188	0.0966733	0.0897252	0.0833152	0.0774325	0.072062	0.0671844	0.0627775	0.0588176	0.0552808	0.0521433	0.0493828	0.0469785	0.0449123	0.0431686	0.0417352	0.0406034	0.0397689	0.039232	0.0389984	0.0390802	0.0394754	0.0401464	0.0410538
GRIN2A	0.592701	0.564227	0.537117	0.511301	0.486715	0.463296	0.440988	0.419734	0.399483	0.380186	0.361796	0.344269	0.327563	0.311639	0.29646	0.281989	0.268194	0.255043	0.242504	0.23055	0.219153	0.208288	0.197929	0.188054	0.178639	0.169665	0.16111	0.152956	0.145186	0.137783	0.130731	0.124017	0.117626	0.111544	0.105758	0.100255	0.0950219	0.0900473	0.0853195	0.0808273	0.0765601	0.0725075	0.0686596	0.065007	0.0615404	0.0582512	0.0551306	0.05217	0.0493611
HSPE1	2.46982	2.46317	2.45656	2.45001	2.44355	2.43718	2.43095	2.42485	2.41893	2.41319	2.40765	2.40234	2.39728	2.39248	2.38797	2.38377	2.37988	2.37635	2.37317	2.37038	2.36799	2.36603	2.36451	2.36345	2.36287	2.3628	2.36326	2.36426	2.36577	2.3677	2.36994	2.37239	2.37494	2.37749	2.37994	2.38217	2.38408	2.38557	2.38652	2.38684	2.38641	2.38513	2.3829	2.37961	2.37517	2.36947	2.36246	2.35416	2.34463
UBE2C	0.916696	0.91547	0.914248	0.913034	0.911832	0.910643	0.909473	0.908323	0.907197	0.906097	0.905028	0.903992	0.902991	0.90203	0.901111	0.900237	0.899412	0.898638	0.897918	0.897255	0.896653	0.896114	0.895641	0.895238	0.894907	0.894652	0.894476	0.89438	0.894311	0.894141	0.893737	0.892967	0.891697	0.889797	0.88714	0.883599	0.879056	0.873394	0.866506	0.858295	0.848672	0.837561	0.824902	0.810648	0.79477	0.777259	0.758289	0.738352	0.717937
GMPR	0.562856	0.537251	0.512806	0.48946	0.467159	0.445853	0.425491	0.406029	0.387423	0.369632	0.352619	0.336346	0.320781	0.30589	0.291642	0.278009	0.264964	0.252481	0.240534	0.229101	0.218159	0.207688	0.197667	0.188079	0.178903	0.170124	0.161726	0.153692	0.146009	0.138666	0.131652	0.124955	0.118566	0.112472	0.106664	0.10113	0.09586	0.0908439	0.0860714	0.0815328	0.0772184	0.0731187	0.0692246	0.0655273	0.062018	0.0586883	0.0555292	0.0525298	0.0496803
DSG2	1.36918	1.36309	1.357	1.3509	1.34477	1.33859	1.33234	1.326	1.31956	1.313	1.30629	1.29944	1.29241	1.2852	1.27778	1.27015	1.26229	1.25418	1.24582	1.23719	1.22828	1.21908	1.20958	1.19976	1.18963	1.17917	1.16838	1.15725	1.14579	1.13401	1.12194	1.10959	1.097	1.08417	1.07113	1.0579	1.04449	1.03093	1.01723	1.00342	0.989499	0.975498	0.961429	0.94731	0.933154	0.918978	0.904776	0.89051	0.876141
MT-CYB	4.34577	4.34389	4.34201	4.34013	4.33826	4.33638	4.3345	4.33263	4.33075	4.32888	4.32701	4.32514	4.32326	4.32139	4.31952	4.31766	4.31579	4.31392	4.31205	4.31019	4.30832	4.30646	4.3046	4.30274	4.30087	4.29901	4.29715	4.29529	4.29344	4.29158	4.28972	4.28787	4.28601	4.28416	4.2823	4.28045	4.2786	4.27675	4.2749	4.27305	4.2712	4.26935	4.26751	4.26566	4.26381	4.26197	4.26013	4.25828	4.25644
DLL1	0.225962	0.196943	0.171709	0.14981	0.130839	0.114426	0.100243	0.0879986	0.0774347	0.0683256	0.0604738	0.0537075	0.047878	0.0428566	0.0385327	0.0348112	0.0316108	0.028862	0.0265058	0.0244922	0.022779	0.0213309	0.0201188	0.0191188	0.0183119	0.0176835	0.0172232	0.0169245	0.0167807	0.0167834	0.0169276	0.017212	0.0176384	0.0182118	0.0189402	0.0198347	0.0209099	0.0221836	0.0236777	0.0254184	0.0274366	0.0297687	0.0324568	0.0355503	0.0391062	0.0431899	0.0478657	0.0531794	0.0591678
FGF4	0.38067	0.33282	0.291021	0.254535	0.222708	0.194958	0.170774	0.149702	0.131346	0.115356	0.101428	0.0892938	0.0787199	0.0695028	0.0614653	0.0544531	0.0483318	0.042985	0.0383115	0.0342235	0.0306448	0.0275093	0.02476	0.0223471	0.0202277	0.0183647	0.0167257	0.0152829	0.014011	0.0128874	0.0118927	0.0110103	0.010226	0.00952772	0.00890491	0.00834862	0.0078511	0.00740561	0.00700636	0.00664828	0.00632701	0.0060387	0.00578004	0.00554812	0.00534039	0.00515464	0.00498835	0.00483825	0.00470134
MIXL1	0.6113	0.582465	0.554895	0.528448	0.503004	0.478456	0.454716	0.43171	0.409376	0.387665	0.36654	0.345972	0.325943	0.306442	0.287466	0.269019	0.251109	0.233749	0.216957	0.200749	0.185149	0.170176	0.155852	0.142196	0.129226	0.116957	0.1054	0.0945635	0.0844986	0.0752872	0.0669674	0.0595393	0.0529745	0.0472258	0.0422344	0.0379364	0.0342667	0.0311631	0.0285686	0.0264328	0.0247132	0.023376	0.0223973	0.0217636	0.0214734	0.0215391	0.0219601	0.0226915	0.0236876
ABLIM1	1.06875	1.01888	0.971379	0.926181	0.883211	0.842392	0.803649	0.766904	0.73208	0.6991	0.667888	0.638369	0.61047	0.58412	0.559249	0.53579	0.513676	0.492845	0.473237	0.454794	0.43746	0.421182	0.405911	0.391597	0.378197	0.365668	0.353969	0.343063	0.332906	0.323442	0.314622	0.3064	0.298735	0.291587	0.284921	0.278706	0.272911	0.26751	0.262476	0.257787	0.253422	0.24936	0.245583	0.242075	0.238819	0.235801	0.233004	0.230406	0.227987
DYNLL1	2.27004	2.25954	2.24912	2.23879	2.22857	2.21849	2.20857	2.19884	2.1893	2.17998	2.1709	2.16209	2.15355	2.14532	2.1374	2.12981	2.12258	2.11573	2.10926	2.10321	2.09758	2.0924	2.08768	2.08345	2.07971	2.0765	2.07382	2.0717	2.07015	2.06916	2.06874	2.06886	2.06954	2.07077	2.07254	2.07486	2.07772	2.08113	2.08507	2.08955	2.09458	2.10014	2.10625	2.1129	2.1201	2.12784	2.13606	2.14456	2.15315
ARL6IP1	1.41987	1.41712	1.41436	1.41157	1.40873	1.40584	1.40286	1.3998	1.39663	1.39333	1.38989	1.3863	1.38255	1.3786	1.37446	1.3701	1.36552	1.3607	1.35562	1.35027	1.34465	1.33874	1.33252	1.32599	1.31913	1.31194	1.3044	1.29652	1.28833	1.27999	1.27164	1.26341	1.25544	1.24786	1.2408	1.23438	1.22874	1.22398	1.22024	1.21764	1.2163	1.21635	1.21793	1.22117	1.22621	1.23322	1.24223	1.25298	1.26521
AC004080.1	0.550235	0.538429	0.526869	0.515542	0.504438	0.493546	0.482855	0.472357	0.462041	0.451901	0.441927	0.432114	0.422454	0.412941	0.403569	0.394332	0.385227	0.376248	0.367392	0.358654	0.350031	0.34152	0.333119	0.324825	0.316636	0.308551	0.300567	0.292684	0.284912	0.277275	0.269794	0.26249	0.255379	0.248477	0.241797	0.235349	0.229144	0.223189	0.21749	0.212054	0.206884	0.201983	0.197355	0.193001	0.188923	0.185123	0.181547	0.178042	0.174456
RPS8	3.78607	3.78466	3.78325	3.78183	3.78041	3.779	3.77757	3.77615	3.77472	3.77328	3.77184	3.77039	3.76894	3.76747	3.766	3.76451	3.76302	3.76152	3.76	3.75847	3.75693	3.75537	3.7538	3.75221	3.75061	3.74899	3.74735	3.74569	3.74401	3.74231	3.74058	3.73882	3.73701	3.73517	3.73328	3.73134	3.72934	3.72728	3.72516	3.72297	3.72071	3.71837	3.71595	3.71345	3.71086	3.70817	3.70539	3.70251	3.69955
SPRY4	0.764562	0.764586	0.764575	0.764495	0.764314	0.763995	0.763506	0.762812	0.761881	0.760678	0.759172	0.757329	0.75512	0.752513	0.749479	0.74599	0.742019	0.737541	0.732533	0.726974	0.720844	0.714126	0.706807	0.698874	0.69032	0.68114	0.67133	0.660893	0.649872	0.638359	0.626447	0.614225	0.601777	0.589185	0.576523	0.56386	0.551263	0.538791	0.526498	0.514435	0.502648	0.491176	0.480056	0.469323	0.459004	0.449125	0.439658	0.430471	0.421433
PABPC1	3.485	3.49083	3.49663	3.50237	3.50801	3.5135	3.51883	3.52393	3.52879	3.53335	3.53758	3.54145	3.54491	3.54793	3.55046	3.55247	3.55392	3.55478	3.55499	3.55454	3.55337	3.55146	3.54876	3.54525	3.54088	3.53563	3.52945	3.52232	3.51421	3.50511	3.495	3.48387	3.47171	3.4585	3.44424	3.42892	3.41252	3.39506	3.37651	3.35689	3.33618	3.31439	3.29152	3.26758	3.24256	3.21648	3.18941	3.16151	3.13298
CDX2	1.28178	1.28487	1.28795	1.291	1.29401	1.29696	1.29984	1.30263	1.30531	1.30786	1.31027	1.31252	1.31459	1.31647	1.31813	1.31956	1.32075	1.32167	1.32232	1.32266	1.32269	1.32238	1.32173	1.32072	1.31932	1.31753	1.31533	1.3127	1.30965	1.3062	1.30238	1.29819	1.29368	1.28887	1.28377	1.27841	1.27282	1.26701	1.26102	1.25486	1.24855	1.24212	1.23559	1.22898	1.22231	1.21561	1.20878	1.20156	1.19368
SAT1	1.35648	1.36288	1.36928	1.37564	1.38195	1.38815	1.39423	1.40014	1.40585	1.41133	1.41655	1.42146	1.42603	1.43023	1.43402	1.43736	1.44022	1.44256	1.44435	1.44555	1.44613	1.44606	1.4453	1.44381	1.44158	1.43857	1.43475	1.4301	1.42459	1.41819	1.41087	1.4026	1.39338	1.38316	1.37195	1.35972	1.34646	1.33218	1.31687	1.30053	1.28316	1.26478	1.24541	1.22506	1.20376	1.18153	1.15842	1.13454	1.10996
LIN28A	1.81043	1.8156	1.82077	1.8259	1.831	1.83603	1.84098	1.84583	1.85055	1.85512	1.85953	1.86376	1.86777	1.87156	1.8751	1.87836	1.88134	1.88399	1.88632	1.88829	1.88987	1.89107	1.89184	1.89217	1.89204	1.89143	1.89032	1.8887	1.88652	1.88376	1.88038	1.87634	1.8716	1.86612	1.85987	1.85283	1.84495	1.8362	1.82657	1.81602	1.80453	1.79209	1.77866	1.76425	1.74882	1.73238	1.71494	1.69652	1.67719
SLC2A3	1.33013	1.33659	1.34307	1.34954	1.35598	1.36238	1.36872	1.37497	1.38112	1.38715	1.39304	1.39875	1.40428	1.4096	1.41469	1.41953	1.42409	1.42836	1.43231	1.43591	1.43915	1.44201	1.44446	1.44647	1.44804	1.44913	1.44973	1.44982	1.44936	1.44829	1.44656	1.44412	1.44092	1.43689	1.432	1.4262	1.41944	1.41167	1.40288	1.393	1.38203	1.36993	1.35668	1.34225	1.32665	1.30986	1.29186	1.27258	1.25195
L1TD1	1.22274	1.22954	1.23635	1.24317	1.24997	1.25674	1.26344	1.27007	1.27659	1.283	1.28926	1.29536	1.30127	1.30698	1.31245	1.31767	1.32261	1.32725	1.33157	1.33554	1.33913	1.34234	1.34513	1.34748	1.34937	1.35077	1.35167	1.35204	1.35185	1.35106	1.34964	1.34754	1.34472	1.34116	1.3368	1.33163	1.32561	1.31871	1.3109	1.30217	1.29249	1.28184	1.27021	1.25759	1.24398	1.22936	1.21373	1.19702	1.17916
NKX1-2	0.62643	0.643618	0.661241	0.679271	0.697677	0.716424	0.735471	0.754775	0.774286	0.79395	0.813709	0.8335	0.853253	0.872895	0.892349	0.911531	0.930354	0.948727	0.966555	0.983739	1.00018	1.01577	1.03041	1.04399	1.05641	1.06756	1.07733	1.08564	1.09245	1.09781	1.10179	1.10448	1.10596	1.1063	1.10562	1.10399	1.10152	1.09831	1.09444	1.09003	1.08516	1.07994	1.07446	1.06881	1.06309	1.05738	1.05164	1.04554	1.03873
NEFM	1.79463	1.79976	1.80493	1.81015	1.81545	1.82086	1.82639	1.83207	1.83792	1.84396	1.85023	1.85673	1.86351	1.87058	1.87797	1.8857	1.8938	1.90231	1.91124	1.92062	1.93049	1.94088	1.95181	1.96332	1.97544	1.9882	2.00165	2.01581	2.03062	2.04589	2.0614	2.07692	2.09222	2.10708	2.12126	2.13449	2.14654	2.15714	2.16604	2.17299	2.17772	2.17998	2.17954	2.17615	2.1696	2.15968	2.14623	2.12917	2.10846
NEUROD4	0	0	0	0	0	0	0	0	0	1.08292272649359e-318	7.0849329912569e-311	5.21e-303	4.37e-295	4.22e-287	4.74e-279	6.3e-271	9.97e-263	1.91e-254	4.45e-246	1.29e-237	4.64e-229	2.12e-220	1.24e-211	9.44e-203	9.39e-194	1.24e-184	2.2e-175	5.29e-166	1.67e-156	6.24e-147	2.5e-137	9.7e-128	3.28e-118	8.75e-109	1.66e-99	2.01e-90	1.42e-81	5.2e-73	9.02e-65	6.65e-57	1.88e-49	1.85e-42	5.66e-36	4.9e-30	1.08e-24	5.48e-20	6.16e-16	1.68e-12	1.23e-09
INSM1	1.35e-13	2.18e-13	3.52e-13	5.7e-13	9.23e-13	1.5e-12	2.43e-12	3.94e-12	6.41e-12	1.04e-11	1.7e-11	2.79e-11	4.57e-11	7.51e-11	1.24e-10	2.04e-10	3.39e-10	5.63e-10	9.4e-10	1.57e-09	2.65e-09	4.46e-09	7.57e-09	1.29e-08	2.2e-08	3.79e-08	6.55e-08	1.14e-07	1.98e-07	3.48e-07	6.1e-07	1.07e-06	1.87e-06	3.28e-06	5.7e-06	9.87e-06	1.69e-05	2.89e-05	4.86e-05	8.1e-05	0.000133129	0.000215577	0.000343425	0.00053741	0.000824834	0.00123981	0.00182197	0.00261241	0.00364718
TRDC	0.000719232	0.00066538	0.000615762	0.000570221	0.00052857	0.000490608	0.000456124	0.000424904	0.000396735	0.000371412	0.000348738	0.000328531	0.000310618	0.000294847	0.000281079	0.000269193	0.000259088	0.000250681	0.000243911	0.000238736	0.000235139	0.000233129	0.000232742	0.000234047	0.000237151	0.000242205	0.000249415	0.000259049	0.000271422	0.000286884	0.000305885	0.000328996	0.000356941	0.000390631	0.000431212	0.000480133	0.000539224	0.000610808	0.000697847	0.000804129	0.00093453	0.00109535	0.00129478	0.00154354	0.00185568	0.00224979	0.00274751	0.00336861	0.00413162
NHLH1	0.00397104	0.00371971	0.00348539	0.00326787	0.00306681	0.00288173	0.00271206	0.00255719	0.00241645	0.00228919	0.00217476	0.00207252	0.00198192	0.00190241	0.00183355	0.00177494	0.00172631	0.00168744	0.00165826	0.00163879	0.00162923	0.0016299	0.00164134	0.00166429	0.00169976	0.00174909	0.00181401	0.00189671	0.00199941	0.00212406	0.00227308	0.00244939	0.00265653	0.00289867	0.00318071	0.00350839	0.00388835	0.00432823	0.0048368	0.00542408	0.00610137	0.00688142	0.00777846	0.00880823	0.009988	0.0113365	0.0128691	0.0145896	0.0164926
VXN	0.000719925	0.000718992	0.00071823	0.000717807	0.000717893	0.000718658	0.000720274	0.000722918	0.000726772	0.000732028	0.000738892	0.000747584	0.000758346	0.000771447	0.000787187	0.00080591	0.000828006	0.00085393	0.000884209	0.000919462	0.000960422	0.00100796	0.00106311	0.00112711	0.00120149	0.00128805	0.00138902	0.00150713	0.00164529	0.00180638	0.00199375	0.00221125	0.00246338	0.00275528	0.00309284	0.00348274	0.00393256	0.00445076	0.00504678	0.00573102	0.00651484	0.00741047	0.00843089	0.00958966	0.0109006	0.0123775	0.0140295	0.015854	0.0178382
SSTR2	0.0785627	0.0802417	0.0819574	0.0837116	0.085506	0.0873427	0.0892236	0.0911508	0.0931266	0.0951534	0.0972336	0.09937	0.101565	0.103822	0.106144	0.108534	0.110996	0.113533	0.116149	0.118848	0.121634	0.124513	0.127488	0.130565	0.133749	0.137045	0.140461	0.144002	0.147679	0.151513	0.155524	0.159735	0.164172	0.168862	0.173837	0.179128	0.184773	0.190812	0.19729	0.204256	0.211765	0.219879	0.228666	0.238204	0.248578	0.259885	0.272169	0.285335	0.299246
GADD45G	0.00550954	0.00502425	0.00458341	0.00418437	0.00382432	0.00350046	0.00320998	0.00295018	0.00271847	0.00251241	0.00232976	0.00216842	0.00202653	0.00190239	0.0017945	0.00170156	0.00162246	0.00155626	0.00150222	0.00145979	0.00142861	0.00140853	0.00139961	0.00140217	0.00141679	0.00144439	0.00148627	0.00154421	0.00162016	0.00171616	0.00183485	0.0019796	0.00215468	0.00236542	0.00261846	0.00292207	0.00328651	0.00372454	0.00425202	0.00488874	0.0056594	0.00659491	0.00773401	0.0091254	0.0108304	0.0129261	0.0154994	0.0186284	0.0223853
PTTG1	1.16063	1.1565	1.15238	1.14827	1.14417	1.14007	1.13597	1.13186	1.12775	1.12362	1.11949	1.11534	1.11117	1.10698	1.10277	1.09853	1.09426	1.08996	1.08563	1.08126	1.07685	1.0724	1.06791	1.06337	1.05878	1.05415	1.04946	1.04472	1.03998	1.03536	1.03098	1.02696	1.02342	1.02049	1.01827	1.01689	1.01647	1.01712	1.01897	1.02216	1.02681	1.03308	1.04112	1.05109	1.06318	1.07759	1.09436	1.1132	1.13374
ONECUT2	0.0400842	0.0438856	0.0480412	0.0525765	0.0575172	0.0628891	0.0687176	0.075027	0.0818403	0.0891785	0.0970598	0.105499	0.114506	0.124085	0.134237	0.144952	0.156214	0.167997	0.180266	0.192973	0.20606	0.219457	0.23308	0.246834	0.26061	0.274287	0.287736	0.300814	0.313421	0.325524	0.337108	0.348168	0.358714	0.368768	0.378362	0.387539	0.396354	0.40487	0.413159	0.421301	0.429386	0.437509	0.445774	0.454293	0.463188	0.472586	0.482556	0.49302	0.503881
MDK	3.07109	3.07256	3.07404	3.07551	3.07698	3.07844	3.07991	3.08137	3.08282	3.08427	3.08572	3.08715	3.08858	3.09	3.09141	3.0928	3.09419	3.09556	3.09692	3.09827	3.0996	3.10092	3.10222	3.1035	3.10476	3.10601	3.10723	3.10844	3.10962	3.11078	3.11192	3.11303	3.11412	3.11518	3.11621	3.11722	3.11819	3.11914	3.12005	3.12093	3.12178	3.12259	3.12337	3.12411	3.12481	3.12548	3.12611	3.1267	3.12725
PALM2-AKAP2	0.0873284	0.0895274	0.0917835	0.0941004	0.0964815	0.0989309	0.101453	0.104051	0.106732	0.109499	0.112358	0.115315	0.118376	0.121548	0.124838	0.128253	0.131801	0.135491	0.139333	0.143335	0.147509	0.151865	0.156417	0.161176	0.166158	0.171376	0.176847	0.182589	0.188612	0.194918	0.201506	0.208374	0.215518	0.222935	0.230617	0.238556	0.246741	0.255159	0.263795	0.272629	0.281641	0.290807	0.300098	0.309485	0.318933	0.328405	0.337869	0.347307	0.356704
ONECUT1	0.00247944	0.00201902	0.00164582	0.0013444	0.00110162	0.000906453	0.000749762	0.000624047	0.000523215	0.000442349	0.000377506	0.000325544	0.000283971	0.000250826	0.000224572	0.000204021	0.000188272	0.000176661	0.000168729	0.000164205	0.000163	0.000165211	0.000171159	0.000181434	0.000196992	0.000219303	0.000250586	0.000294188	0.000354663	0.00043792	0.000552278	0.000709417	0.000925604	0.00122328	0.00163305	0.00219607	0.00296661	0.0040146	0.00542735	0.00730963	0.00978053	0.0129654	0.016981	0.0219125	0.0277824	0.0345143	0.0419512	0.0499438	0.0583201
IGFBP2	1.43673	1.44866	1.46068	1.47279	1.48498	1.49725	1.50959	1.52199	1.53445	1.54695	1.5595	1.57209	1.58471	1.59734	1.61	1.62265	1.6353	1.64794	1.66056	1.67315	1.68571	1.69821	1.71066	1.72304	1.73534	1.74755	1.75967	1.77168	1.78357	1.79533	1.80696	1.81844	1.82978	1.84095	1.85195	1.86278	1.87341	1.88386	1.89409	1.90412	1.91392	1.92349	1.93282	1.9419	1.95072	1.95927	1.96759	1.97578	1.98397
IGFBPL1	0.109158	0.109054	0.108956	0.10887	0.108803	0.108761	0.108749	0.108773	0.108841	0.108958	0.10913	0.109365	0.109667	0.110045	0.110506	0.111055	0.111702	0.112454	0.11332	0.114308	0.115429	0.116692	0.118108	0.11969	0.12145	0.123404	0.125565	0.127952	0.130575	0.133439	0.136546	0.139902	0.143509	0.147373	0.151497	0.155887	0.160548	0.165482	0.170696	0.176192	0.181974	0.188045	0.194407	0.20106	0.208006	0.215242	0.222764	0.230559	0.238614
IGFBP5	0.0637716	0.0645344	0.0653085	0.0660963	0.0669004	0.0677234	0.068568	0.0694371	0.0703338	0.0712612	0.0722227	0.0732218	0.074262	0.0753475	0.0764822	0.0776705	0.078917	0.0802266	0.0816045	0.0830563	0.0845879	0.0862056	0.0879163	0.0897272	0.0916462	0.0936817	0.0958428	0.0981394	0.100577	0.103156	0.105874	0.10873	0.111721	0.114846	0.1181	0.121479	0.124979	0.128593	0.132314	0.136134	0.140043	0.144031	0.148086	0.152194	0.156341	0.160509	0.164702	0.168968	0.173365
IRX2	0.0684762	0.0689261	0.0693831	0.0698515	0.0703358	0.0708405	0.0713703	0.0719299	0.0725245	0.0731593	0.0738395	0.0745709	0.0753593	0.0762111	0.0771328	0.0781315	0.0792144	0.0803898	0.081666	0.0830523	0.0845587	0.0861961	0.0879763	0.0899121	0.0920177	0.0943087	0.0968021	0.0995167	0.102464	0.105645	0.109057	0.112698	0.116565	0.120654	0.124959	0.129471	0.13418	0.139074	0.144137	0.149351	0.154693	0.160139	0.165659	0.171221	0.176788	0.18232	0.187798	0.193258	0.198748
OLIG3	0.00142127	0.00151696	0.00161911	0.00172822	0.00184479	0.00196937	0.00210258	0.00224507	0.00239755	0.00256079	0.00273563	0.00292299	0.00312387	0.00333936	0.00357062	0.00381897	0.00408581	0.00437269	0.00468129	0.00501346	0.00537124	0.00575684	0.00617269	0.00662148	0.00710615	0.00762994	0.00819641	0.00880949	0.00947344	0.0101929	0.0109728	0.0118187	0.0127368	0.0137336	0.0148165	0.0159936	0.0172737	0.0186665	0.0201828	0.0218345	0.0236346	0.0255975	0.027739	0.0300768	0.0326302	0.0354207	0.0384715	0.0418075	0.0454559
METRN	0.726459	0.737772	0.74926	0.760924	0.772766	0.784787	0.796989	0.809373	0.82194	0.834692	0.847629	0.860753	0.874064	0.887565	0.901255	0.915136	0.929208	0.943473	0.95793	0.972581	0.987426	1.00247	1.0177	1.03313	1.04875	1.06457	1.08059	1.0968	1.11317	1.12961	1.14603	1.16232	1.17839	1.19412	1.2094	1.22411	1.23812	1.25131	1.26354	1.27469	1.28462	1.29321	1.30032	1.30581	1.30958	1.3115	1.3116	1.31024	1.3078
MALAT1	3.89931	3.9029	3.90648	3.91006	3.91362	3.91716	3.92066	3.92413	3.92756	3.93093	3.93425	3.9375	3.94069	3.94379	3.94681	3.94974	3.95257	3.9553	3.95791	3.9604	3.96277	3.965	3.96709	3.96904	3.97083	3.97246	3.97392	3.97521	3.97628	3.97708	3.97753	3.97756	3.9771	3.97608	3.97443	3.97207	3.96894	3.96497	3.96008	3.95423	3.94733	3.93932	3.93014	3.91973	3.90803	3.89497	3.88065	3.86538	3.84952
CA4	0.329184	0.328993	0.328801	0.328608	0.328415	0.328219	0.328021	0.327821	0.327617	0.32741	0.327199	0.326983	0.326762	0.326536	0.326304	0.326065	0.32582	0.325567	0.325307	0.325038	0.324761	0.324475	0.324179	0.323873	0.323557	0.323231	0.322893	0.322543	0.322197	0.321889	0.321653	0.321526	0.321543	0.32174	0.322152	0.322817	0.323772	0.325056	0.326708	0.328771	0.331288	0.334308	0.337882	0.342063	0.346913	0.352497	0.358868	0.366049	0.374059
PBX1	0.435223	0.436682	0.438151	0.439634	0.441135	0.44266	0.444214	0.4458	0.447425	0.449092	0.450808	0.452577	0.454405	0.456297	0.458259	0.460296	0.462414	0.464618	0.466915	0.469311	0.471812	0.474425	0.477156	0.480012	0.483	0.486128	0.489402	0.492831	0.496402	0.500075	0.503807	0.507554	0.511271	0.51491	0.518422	0.52176	0.524872	0.527707	0.530213	0.532338	0.53403	0.535236	0.535907	0.535991	0.535442	0.534214	0.532345	0.530037	0.527504
MEIS2	0.131525	0.131117	0.130722	0.130351	0.130015	0.129726	0.129495	0.129332	0.129249	0.129257	0.129367	0.129591	0.129942	0.130431	0.131072	0.131878	0.132865	0.134048	0.135443	0.13707	0.138949	0.141102	0.143553	0.146329	0.149462	0.152984	0.156935	0.161355	0.166271	0.171678	0.177569	0.183935	0.190763	0.198039	0.20574	0.213841	0.222309	0.231103	0.240174	0.249465	0.258908	0.268425	0.277928	0.287318	0.296487	0.305316	0.31374	0.321816	0.329627
RFX4	0.0148366	0.0151077	0.0153854	0.0156714	0.0159678	0.0162765	0.0165997	0.01694	0.0172998	0.017682	0.0180895	0.0185256	0.018994	0.0194985	0.0200434	0.0206336	0.0212743	0.0219714	0.0227314	0.0235618	0.0244708	0.0254677	0.0265631	0.0277691	0.0290993	0.0305693	0.0321971	0.0340033	0.0360049	0.0382122	0.0406346	0.0432809	0.0461591	0.0492757	0.0526352	0.0562397	0.0600876	0.0641737	0.0684878	0.0730141	0.0777306	0.0826081	0.0876097	0.0926905	0.0977968	0.102867	0.107859	0.112788	0.117684
CRNDE	0.158642	0.163472	0.168441	0.173547	0.178783	0.184145	0.189626	0.195219	0.200914	0.206703	0.212575	0.218517	0.224516	0.230559	0.236628	0.242708	0.248779	0.254823	0.260818	0.266743	0.272574	0.278288	0.283859	0.289261	0.294467	0.299451	0.304183	0.308638	0.312802	0.316685	0.320302	0.323666	0.326795	0.329708	0.332425	0.334966	0.337354	0.339612	0.341764	0.343835	0.345851	0.347838	0.349822	0.351832	0.353896	0.356042	0.358313	0.360777	0.363507
ARL4C	0.338589	0.342642	0.346739	0.350874	0.355042	0.359238	0.363457	0.367692	0.371937	0.376187	0.380433	0.384669	0.388889	0.393084	0.397247	0.401369	0.405443	0.409461	0.413412	0.417289	0.421082	0.424782	0.42838	0.431865	0.435229	0.438461	0.441551	0.44449	0.447273	0.449902	0.452381	0.454714	0.456905	0.458958	0.460878	0.46267	0.464339	0.465889	0.467327	0.468658	0.469888	0.471022	0.472067	0.473029	0.473913	0.474727	0.475529	0.476478	0.477747
GAS1	0.0847474	0.0858911	0.087051	0.0882279	0.089423	0.0906373	0.0918718	0.0931277	0.0944063	0.0957087	0.0970362	0.0983902	0.0997722	0.101184	0.102626	0.104101	0.10561	0.107155	0.108738	0.11036	0.112024	0.113732	0.115486	0.117289	0.119142	0.121048	0.12301	0.12503	0.127112	0.129258	0.131471	0.133754	0.136111	0.138544	0.141058	0.143656	0.146342	0.149121	0.151996	0.154972	0.158054	0.161247	0.164557	0.167989	0.171549	0.175243	0.179089	0.183128	0.187409
NTRK2	2.5e-05	3.18e-05	4.05e-05	5.14e-05	6.52e-05	8.26e-05	0.000104289	0.000131326	0.000164799	0.000205983	0.000256309	0.000317349	0.000390783	0.000478348	0.000581761	0.000702623	0.000842291	0.00100172	0.0011813	0.00138067	0.00159851	0.00183241	0.00207871	0.00233248	0.00258747	0.00283629	0.00307063	0.0032817	0.00346339	0.00361446	0.00373562	0.00382913	0.00389848	0.00394811	0.0039831	0.00400896	0.00403145	0.00405648	0.00409011	0.00413866	0.00420885	0.0043081	0.00444495	0.00462963	0.00487489	0.00519709	0.00561377	0.00613972	0.00679315
PCDH8	0.0192134	0.0186299	0.0180677	0.0175293	0.0170172	0.0165331	0.0160788	0.0156555	0.0152646	0.0149071	0.014584	0.0142962	0.0140447	0.0138305	0.0136548	0.0135188	0.0134241	0.0133724	0.0133659	0.0134072	0.0134994	0.0136463	0.0138524	0.0141231	0.014465	0.0148859	0.0153952	0.0160042	0.0167236	0.0175622	0.0185302	0.0196396	0.0209043	0.0223402	0.0239655	0.0258007	0.027869	0.0301963	0.0328118	0.0357476	0.0390394	0.0427266	0.0468523	0.0514635	0.0566113	0.0623505	0.0687399	0.0758416	0.0837208
BOC	0.0582228	0.0598155	0.0614517	0.0631325	0.0648592	0.0666329	0.0684549	0.0703264	0.0722487	0.0742231	0.076251	0.0783337	0.0804726	0.0826693	0.084925	0.0872415	0.0896202	0.0920626	0.0945705	0.0971453	0.099789	0.102503	0.105289	0.10815	0.111086	0.1141	0.117193	0.120368	0.123627	0.126969	0.130398	0.133912	0.137514	0.141204	0.144983	0.148852	0.152811	0.15686	0.161001	0.165233	0.169557	0.173972	0.178478	0.183075	0.187763	0.192541	0.197422	0.202445	0.207656
NRCAM	0.0408426	0.0427082	0.044655	0.0466823	0.0487886	0.0509718	0.053229	0.0555565	0.0579497	0.0604029	0.0629096	0.0654621	0.0680515	0.0706678	0.0732999	0.0759354	0.0785607	0.0811611	0.083721	0.0862233	0.0886505	0.090984	0.0932045	0.0952926	0.0972283	0.0989917	0.100563	0.101924	0.103071	0.104022	0.104801	0.105432	0.10594	0.106352	0.106695	0.106998	0.107289	0.107596	0.107949	0.108376	0.10891	0.109579	0.110416	0.111455	0.112732	0.114285	0.11615	0.118354	0.120929
PAX6	0.00351304	0.00365218	0.00379708	0.00394826	0.00410628	0.00427176	0.00444539	0.00462792	0.00482019	0.00502313	0.00523775	0.00546518	0.00570666	0.00596357	0.00623745	0.00652999	0.00684308	0.00717883	0.00753957	0.00792795	0.00834688	0.00879966	0.00928998	0.00982199	0.0104004	0.0110305	0.0117182	0.0124704	0.0132941	0.0141968	0.0151863	0.0162716	0.0174627	0.0187706	0.0202077	0.0217876	0.0235258	0.0254391	0.0275467	0.0298697	0.0324317	0.0352591	0.0383813	0.0418312	0.0456454	0.0498649	0.0545359	0.0597116	0.065452
IRX3	0.00565316	0.00605053	0.00647548	0.00692953	0.00741422	0.00793112	0.00848177	0.00906773	0.00969054	0.0103517	0.0110526	0.0117946	0.012579	0.0134069	0.0142794	0.0151972	0.016161	0.0171711	0.0182278	0.0193308	0.0204796	0.0216734	0.022911	0.0241907	0.0255103	0.0268673	0.0282584	0.0296803	0.031131	0.0326124	0.0341267	0.0356772	0.0372676	0.0389025	0.0405871	0.0423278	0.0441315	0.0460065	0.0479619	0.0500082	0.0521573	0.0544223	0.0568183	0.0593621	0.0620726	0.0649713	0.0680828	0.0714362	0.0750648
SFRP2	0.245417	0.252043	0.258842	0.265814	0.272955	0.280265	0.28774	0.295376	0.303169	0.311115	0.319207	0.32744	0.335806	0.344298	0.352906	0.361621	0.370432	0.379328	0.388296	0.397324	0.406396	0.415497	0.424612	0.433722	0.44281	0.451856	0.46084	0.469741	0.478533	0.487177	0.495637	0.503871	0.511839	0.519498	0.526803	0.533711	0.540176	0.546153	0.551597	0.556462	0.560704	0.564282	0.567152	0.569276	0.570617	0.571142	0.570916	0.5702	0.569274
SCUBE2	0.00722535	0.00739292	0.00756438	0.00773983	0.00791938	0.00810313	0.00829119	0.00848367	0.00868069	0.00888236	0.0090888	0.00930014	0.00951652	0.00973805	0.00996489	0.0101972	0.010435	0.0106786	0.0109281	0.0111837	0.0114454	0.0117135	0.0119882	0.0122697	0.012558	0.0128535	0.0131563	0.0134666	0.0137851	0.0141133	0.0144526	0.0148047	0.0151716	0.015555	0.0159574	0.0163808	0.0168281	0.0173018	0.0178051	0.0183413	0.0189142	0.0195277	0.0201864	0.0208952	0.0216597	0.0224861	0.0233831	0.0243642	0.0254455
NR2F1	0.00277677	0.00288271	0.00299244	0.00310583	0.00322272	0.0033429	0.00346612	0.00359209	0.00372047	0.00385088	0.00398288	0.00411599	0.00424966	0.0043833	0.00451626	0.00464784	0.00477731	0.00490385	0.00502664	0.00514481	0.00525745	0.00536364	0.00546243	0.00555289	0.00563407	0.00570504	0.00576493	0.00581291	0.00584951	0.00587716	0.00589849	0.00591622	0.00593309	0.00595189	0.00597544	0.00600663	0.0060484	0.00610385	0.00617624	0.0062691	0.00638634	0.00653232	0.00671206	0.0069314	0.00719726	0.00751792	0.00790245	0.00835992	0.0089012
NR2F2	0.0122224	0.0125771	0.0129407	0.0133123	0.0136905	0.014074	0.0144611	0.0148501	0.015239	0.0156259	0.0160085	0.0163844	0.0167509	0.0171056	0.0174455	0.0177677	0.0180692	0.018347	0.0185981	0.0188193	0.0190077	0.0191603	0.0192744	0.0193473	0.0193768	0.0193606	0.0192971	0.0191849	0.0190272	0.0188331	0.018612	0.0183732	0.0181253	0.0178767	0.0176354	0.017409	0.0172045	0.0170288	0.0168886	0.0167904	0.016741	0.0167474	0.016817	0.0169583	0.0171806	0.0174948	0.0179118	0.018441	0.0190933
HIST1H4C	2.66033	2.62664	2.59355	2.56123	2.52983	2.4995	2.47037	2.44259	2.41627	2.39154	2.36852	2.34732	2.32806	2.31085	2.2958	2.28303	2.27266	2.26481	2.25961	2.25719	2.2577	2.26129	2.26814	2.27843	2.29236	2.31016	2.33207	2.35837	2.38889	2.42287	2.45949	2.49785	2.53701	2.57597	2.61366	2.64897	2.68071	2.70767	2.72863	2.74235	2.74763	2.74333	2.72843	2.70201	2.66337	2.612	2.54861	2.47588	2.39662
HIST1H1B	0.888061	0.873876	0.860015	0.846567	0.833614	0.821234	0.809498	0.798475	0.78823	0.778826	0.770323	0.762781	0.756259	0.750819	0.746522	0.743433	0.741624	0.741167	0.742147	0.744652	0.748784	0.754656	0.762395	0.772145	0.784071	0.79836	0.815226	0.834912	0.857417	0.88237	0.909327	0.937788	0.967181	0.996858	1.02609	1.05407	1.07991	1.10266	1.12134	1.13497	1.14256	1.14321	1.13614	1.12073	1.09657	1.06351	1.02238	0.975473	0.925066
HIST1H1C	0.840641	0.820078	0.800124	0.780865	0.762375	0.74472	0.727959	0.712147	0.697329	0.683549	0.670848	0.659262	0.648829	0.639584	0.631567	0.624817	0.619379	0.615301	0.61264	0.611457	0.611827	0.613835	0.617578	0.623173	0.630752	0.640472	0.652517	0.667096	0.684223	0.703609	0.724914	0.747754	0.771696	0.796242	0.820828	0.844819	0.867516	0.888157	0.905936	0.920019	0.929577	0.933812	0.932	0.923532	0.907954	0.885015	0.855242	0.820362	0.782148
HIST1H1E	0.780452	0.77498	0.769604	0.764379	0.759359	0.754597	0.750144	0.746051	0.742368	0.739143	0.736425	0.734265	0.732711	0.731814	0.731627	0.732203	0.733599	0.735874	0.739092	0.74332	0.748631	0.755105	0.762827	0.771892	0.782405	0.79448	0.808245	0.823839	0.84122	0.860076	0.880047	0.90074	0.921719	0.94251	0.962595	0.981417	0.998385	1.01288	1.02428	1.03195	1.03529	1.03373	1.02679	1.01406	0.995262	0.970254	0.939543	0.904654	0.867133
HIST1H3B	0.584188	0.571209	0.558591	0.546393	0.534669	0.523469	0.512836	0.502811	0.493429	0.484726	0.476732	0.46948	0.462998	0.457317	0.452468	0.448485	0.445403	0.443262	0.442105	0.441983	0.442951	0.445075	0.44843	0.453102	0.459191	0.466814	0.476105	0.487218	0.500157	0.514688	0.530534	0.547385	0.564886	0.582631	0.600164	0.616974	0.632504	0.646154	0.657299	0.665307	0.669562	0.669495	0.664614	0.654537	0.639027	0.618025	0.592078	0.562633	0.531134
HIST1H3G	0.396075	0.391644	0.387301	0.383081	0.379019	0.375147	0.371496	0.368098	0.364982	0.362176	0.35971	0.357611	0.355908	0.354631	0.353809	0.353474	0.35366	0.354402	0.355739	0.357712	0.360367	0.363755	0.367933	0.372963	0.378915	0.385871	0.393919	0.40316	0.413582	0.425003	0.437207	0.449952	0.462964	0.475938	0.488534	0.500378	0.51107	0.520188	0.527299	0.531972	0.533796	0.532397	0.527458	0.518743	0.506112	0.489546	0.469459	0.44692	0.422985
HIST2H2AC	0.566277	0.554226	0.542493	0.531131	0.520186	0.509702	0.499715	0.490262	0.481375	0.473084	0.465417	0.458401	0.452062	0.446426	0.441519	0.43737	0.434007	0.431463	0.429772	0.428975	0.429116	0.430244	0.432418	0.435703	0.440176	0.445922	0.453044	0.461654	0.471744	0.483121	0.49556	0.508818	0.52262	0.53666	0.550599	0.564063	0.576644	0.587909	0.5974	0.604655	0.609214	0.610638	0.608532	0.60256	0.592472	0.578123	0.5598	0.538457	0.515084
HIST1H2AH	0.391161	0.38596	0.380866	0.375914	0.371138	0.366569	0.362238	0.358173	0.354401	0.35095	0.347845	0.345113	0.342779	0.34087	0.339413	0.338435	0.337967	0.33804	0.338688	0.339949	0.341864	0.344478	0.347841	0.352012	0.357052	0.363036	0.370043	0.378166	0.387398	0.397587	0.408552	0.420094	0.431986	0.443975	0.455782	0.467095	0.477579	0.486878	0.494618	0.500423	0.503923	0.504769	0.502648	0.497302	0.488544	0.476274	0.460755	0.442808	0.423276
HIST1H3D	0.328548	0.31909	0.309956	0.301182	0.292801	0.284841	0.277325	0.270273	0.263704	0.257633	0.252075	0.247042	0.242548	0.238606	0.23523	0.232436	0.230242	0.22867	0.227743	0.227493	0.227954	0.229168	0.231185	0.234064	0.237877	0.242708	0.248657	0.25584	0.264289	0.273896	0.284526	0.296022	0.308195	0.320821	0.333634	0.346325	0.358538	0.369882	0.379927	0.388224	0.394316	0.39776	0.39815	0.395147	0.388498	0.378074	0.364151	0.347617	0.329387
HIST1H1D	0.506495	0.501344	0.496303	0.491427	0.486768	0.482377	0.478302	0.474592	0.471293	0.468451	0.466112	0.464322	0.46313	0.462584	0.462735	0.463638	0.465351	0.467938	0.471467	0.476014	0.481666	0.488515	0.49667	0.506249	0.517392	0.530252	0.545009	0.561864	0.58086	0.601789	0.624386	0.64834	0.673286	0.69879	0.724351	0.749398	0.773288	0.795316	0.814729	0.830742	0.842566	0.849436	0.850651	0.845611	0.833862	0.815131	0.789864	0.759606	0.72597
HIST1H4H	0.302508	0.29824	0.294064	0.290009	0.286102	0.282368	0.278831	0.275516	0.272445	0.269638	0.267117	0.264903	0.263017	0.261479	0.260313	0.25954	0.259184	0.259273	0.259834	0.260898	0.2625	0.264677	0.267472	0.270934	0.275117	0.280083	0.285901	0.292652	0.300333	0.308819	0.317961	0.32759	0.337517	0.347526	0.357377	0.366802	0.375511	0.383195	0.38953	0.394192	0.396861	0.397239	0.395066	0.390131	0.38229	0.371484	0.357966	0.342469	0.325734
HIST1H3F	0.252238	0.24922	0.246264	0.243396	0.240639	0.238017	0.235551	0.233261	0.231169	0.229294	0.227656	0.226274	0.225168	0.224359	0.223867	0.223715	0.223926	0.224526	0.225541	0.227003	0.228945	0.231403	0.234419	0.238041	0.242321	0.247319	0.253103	0.259751	0.267266	0.275538	0.284434	0.293802	0.303467	0.313231	0.322867	0.332125	0.340728	0.348381	0.354774	0.359593	0.36253	0.363297	0.361639	0.357351	0.350294	0.340409	0.327936	0.313567	0.298002
HIST1H2AG	0.267506	0.263624	0.259823	0.256125	0.252551	0.249121	0.245853	0.242764	0.239873	0.237195	0.234745	0.23254	0.230593	0.228922	0.227541	0.226467	0.225716	0.225307	0.225259	0.225593	0.226332	0.227502	0.22913	0.231248	0.233892	0.237101	0.24092	0.245399	0.250531	0.25622	0.262357	0.268821	0.275481	0.282191	0.288789	0.295101	0.300937	0.3061	0.310381	0.313573	0.315469	0.315875	0.314615	0.311539	0.306534	0.299535	0.290676	0.280413	0.269219
HIST1H2BH	0.262929	0.258001	0.253196	0.24854	0.244058	0.23977	0.235698	0.231862	0.228279	0.224966	0.221939	0.219215	0.216809	0.214737	0.213015	0.21166	0.210691	0.210128	0.209992	0.210307	0.211102	0.212406	0.214255	0.216688	0.219752	0.223499	0.227989	0.233291	0.239414	0.246277	0.253779	0.261812	0.270247	0.27894	0.287727	0.29642	0.304812	0.312675	0.319765	0.325827	0.330596	0.333814	0.335232	0.334628	0.331813	0.326649	0.319221	0.309984	0.299427
CRABP1	0.0155985	0.0158772	0.016161	0.0164497	0.0167437	0.0170429	0.0173474	0.0176574	0.0179729	0.0182941	0.018621	0.0189537	0.0192924	0.0196371	0.019988	0.0203452	0.0207087	0.0210788	0.0214555	0.0218388	0.0222291	0.0226263	0.0230306	0.0234422	0.0238611	0.0242875	0.0247215	0.0251632	0.0256129	0.0260706	0.0265365	0.0270107	0.0274933	0.0279846	0.0284847	0.0289937	0.0295118	0.0300392	0.030576	0.0311223	0.0316785	0.0322445	0.0328207	0.0334072	0.0340041	0.0346117	0.0352302	0.0358597	0.0365005
[truncated: 53 more columns]
