# Supplementary material for: Modelling co-development between the somites and neural tube in human trunk-like structures
Source: Nat Cell Biol. 2025 Dec 16;27(12):2049–62. doi: 10.1038/s41556-025-01813-8 (PMC12717004; doi:10.1038/s41556-025-01813-8)
Supplement: Supplementary file 8 — Statistical source data. [file 41556_2025_1813_MOESM8_ESM.xlsx]

## Sheet: Figure1b
	Well	Time	Exp	Line	Media	PT	Agg	PTDay	AreaShape_Area	AreaShape_BoundingBoxArea	AreaShape_BoundingBoxMaximum_X	AreaShape_BoundingBoxMaximum_Y	AreaShape_BoundingBoxMinimum_X	AreaShape_BoundingBoxMinimum_Y	AreaShape_Center_X	AreaShape_Center_Y	AreaShape_Compactness	AreaShape_ConvexArea	AreaShape_Eccentricity	AreaShape_EquivalentDiameter	AreaShape_EulerNumber	AreaShape_Extent	AreaShape_FormFactor	AreaShape_MajorAxisLength	AreaShape_MaxFeretDiameter	AreaShape_MaximumRadius	AreaShape_MeanRadius	AreaShape_MedianRadius	AreaShape_MinFeretDiameter	AreaShape_MinorAxisLength	AreaShape_Orientation	AreaShape_Perimeter	AreaShape_Solidity	Location_Center_X	Location_Center_Y
1	A05	24	8	Zo1	SF02	5	3	5	11349	15125	538	613	417	488	475.68	549.302	1.1862	11693	0.259537	120.208	1	0.750347	0.843029	122.528	126.495	57.1402	19.51	17	119.53	118.329	-0.512626	411.304	0.970581	475.68	549.302
2	A06	24	8	Zo1	SF02	5	3	5	10847	14520	514	595	393	475	450.893	532.059	1.21418	11235	0.361602	117.519	1	0.747039	0.823604	122.142	124.085	53.0377	18.8472	16.5529	113.545	113.877	-41.0672	406.818	0.965465	450.893	532.059
3	A07	24	8	Zo1	SF02	5	3	5	12671	17286	565	622	431	493	495.846	557.377	1.34232	13340	0.358796	127.017	1	0.733021	0.744978	131.916	140.089	59.397	20.0965	17.4929	123.481	123.132	59.8238	462.316	0.94985	495.846	557.377
4	A08	24	8	Zo1	SF02	5	3	5	11864	18084	538	580	406	443	468.44	517.595	1.57805	12973	0.301159	122.905	1	0.65605	0.633693	127.291	143.178	56.0892	19.0377	16.6433	117.166	121.381	62.7622	485.044	0.914515	468.44	517.595
5	B05	24	8	Zo1	SF02	5	3	5	10410	13843	531	616	404	507	468.958	560.176	1.17666	10731	0.493648	115.128	1	0.752005	0.849867	123.66	126.194	52.4309	18.6167	16.2788	107.798	107.542	74.8346	392.333	0.970087	468.958	560.176
6	B06	24	8	Zo1	SF02	5	3	5	10687	13455	526	621	411	504	468.393	561.43	1.20568	11024	0.234404	116.65	1	0.794277	0.829406	118.834	128.456	54.7814	18.7133	16.2788	111.974	115.523	-8.92867	402.392	0.96943	468.393	561.43
7	B07	24	8	Zo1	SF02	5	3	5	10427	14384	544	613	428	489	483.24	550.664	1.18699	10767	0.415557	115.222	1	0.724903	0.842464	121.12	124.169	53.6004	18.5283	16.2788	109.529	110.167	-31.0276	394.375	0.968422	483.24	550.664
8	B08	24	8	Zo1	SF02	5	3	5	8686	11600	540	617	424	517	481.932	567.027	1.17928	8916	0.556255	105.163	1	0.748793	0.847971	115.615	117.085	46.669	16.8668	15	98.9433	96.077	64.9904	358.777	0.974204	481.932	567.027
9	C05	24	8	Zo1	SF02	5	3	5	11043	13908	531	616	409	502	469.492	556.798	1.1821	11320	0.392435	118.576	1	0.794003	0.845951	123.817	126.143	55.0818	19.3837	17	113	113.884	74.5214	405.019	0.97553	469.492	556.798
10	C06	24	8	Zo1	SF02	5	3	5	10305	13888	544	636	432	512	487.465	574.263	1.15401	10558	0.388546	114.546	1	0.742007	0.86654	119.615	127.094	53.8145	18.5787	16.2788	110.154	110.216	17.0717	386.576	0.976037	487.465	574.263
11	C07	24	8	Zo1	SF02	5	3	5	9867	13688	543	611	427	493	482.729	552.8	1.23401	10276	0.424743	112.085	1	0.72085	0.810369	118.436	125.801	51.4782	17.719	15.5563	105.948	107.222	-19.6718	391.161	0.960199	482.729	552.8
12	C08	24	8	Zo1	SF02	5	3	5	9497	13310	543	626	422	516	476.631	569.722	1.26584	9904	0.287656	109.963	1	0.713524	0.789988	112.811	123.859	51.8845	17.6257	15.5242	107.677	108.043	75.5457	388.676	0.958905	476.631	569.722
13	C09	24	8	Zo1	SF02	5	3	5	11226	14859	570	582	443	465	506.003	523.595	1.15161	11487	0.403955	119.555	1	0.755502	0.868347	125.16	128.156	55.8659	19.515	17.088	114.973	114.493	76.0002	403.061	0.977279	506.003	523.595
14	D05	24	8	Zo1	SF02	5	3	5	11589	17262	569	646	432	520	490.494	582.649	1.76269	12948	0.541212	121.473	1	0.671359	0.567315	134.963	162.484	55.109	18.5699	16.1245	113.137	113.488	-47.04	506.659	0.895042	490.494	582.649
15	D06	24	8	Zo1	SF02	5	3	5	10883	13653	553	673	430	562	489.51	615.591	1.20907	11273	0.459152	117.714	1	0.797114	0.827085	125.363	129.634	53	18.7443	16.4012	108.44	111.368	89.4251	406.635	0.965404	489.51	615.591
16	D07	24	8	Zo1	SF02	5	3	5	10218	13224	549	681	433	567	490.489	625.314	1.14193	10448	0.393015	114.061	1	0.772686	0.875714	119.088	121.078	53.7401	18.6694	16.4012	108.831	109.505	-49.0241	382.919	0.977986	490.489	625.314
17	D08	24	8	Zo1	SF02	5	3	5	9312	12402	561	649	444	543	501.536	594.5	1.14746	9484	0.469436	108.887	1	0.750847	0.87149	116.016	117.239	50.5371	17.8484	15.8114	102.022	102.438	-66.2105	366.434	0.981864	501.536	594.5
18	E05	24	8	Zo1	SF02	5	3	5	10278	14157	559	697	442	576	501.698	636.722	1.18552	10603	0.320926	114.396	1	0.726001	0.843511	118.025	122.723	52.6972	18.3744	16.1245	111.024	111.782	-7.21653	391.304	0.969348	501.698	636.722
19	E06	24	8	Zo1	SF02	5	3	5	10949	15120	550	703	424	583	487.023	641.463	1.23449	11434	0.382459	118.071	1	0.72414	0.81005	123.394	130.92	54.3783	18.6642	16.2788	111.217	114.013	67.4851	412.132	0.957583	487.023	641.463
20	E07	24	8	Zo1	SF02	5	3	5	10075	14396	682	742	560	624	620.856	680.253	1.20879	10486	0.413822	113.26	1	0.699847	0.827276	119.051	121.598	52.2015	18.1403	16	108.385	108.379	-54.9489	391.203	0.960805	620.856	680.253
21	E08	24	8	Zo1	SF02	5	3	5	8847	12210	564	671	453	561	509.507	615.534	1.18247	9158	0.271182	106.134	1	0.72457	0.845685	108.45	111.306	49.4773	17.1761	15.0333	103.862	104.387	21.8872	362.576	0.966041	509.507	615.534
22	F05	24	8	Zo1	SF02	5	3	5	10264	13328	478	726	359	614	416.818	672.285	1.16979	10502	0.274858	114.318	1	0.770108	0.854856	117.129	124.278	53.1507	18.4454	16.2788	110.808	112.618	-71.113	388.434	0.977338	416.818	672.285
23	F06	24	8	Zo1	SF02	5	3	5	9731	12656	524	698	412	585	470.101	639.876	1.193	10039	0.286787	111.31	1	0.768884	0.83822	114.199	120.221	51.5461	17.8957	15.8114	107.287	109.402	-39.6591	381.948	0.96932	470.101	639.876
24	F07	24	8	Zo1	SF02	5	3	5	9957	13806	539	707	422	589	479.573	647.665	1.17781	10250	0.329789	112.595	1	0.721208	0.849036	116.06	117.886	53	18.3072	16.1245	108.427	109.567	37.812	383.889	0.971415	479.573	647.665
25	F08	24	8	Zo1	SF02	5	3	5	9716	12753	563	668	446	559	505.298	615.521	1.17508	10044	0.425074	111.224	1	0.76186	0.851003	117.526	122.43	50.2494	17.7844	15.6525	103.306	106.379	-73.3665	378.777	0.967344	505.298	615.521
26	G05	24	8	Zo1	SF02	5	3	5	10385	13920	460	723	344	603	401.836	663.184	1.23889	10851	0.546851	114.99	1	0.746049	0.807177	126.143	129.835	51.4782	18.2183	16	106.105	105.611	-40.4068	402.09	0.957055	401.836	663.184
27	G06	24	8	Zo1	SF02	5	3	5	10700	13685	494	718	379	599	435.958	656.854	1.13794	10905	0.159868	116.72	1	0.781878	0.878783	117.679	123.907	55.7315	19.131	16.9706	114	116.166	60.4834	391.161	0.981201	435.958	656.854
28	G07	24	8	Zo1	SF02	5	3	5	11478	15340	521	645	403	515	463.174	576.194	1.28271	12019	0.368886	120.889	1	0.74824	0.779601	126.008	130.924	54.4518	19.0285	16.6433	115.793	117.121	-10.0989	430.132	0.954988	463.174	576.194
29	G08	24	8	Zo1	SF02	5	3	5	10547	14868	513	726	395	600	452.185	659.363	1.30502	11266	0.381457	115.883	1	0.709376	0.766272	121.136	129.341	53.0094	18.2362	15.8114	112.125	111.977	42.7038	415.889	0.93618	452.185	659.363
30	H06	24	8	Zo1	SF02	5	3	5	10713	14616	433	616	317	490	373.09	549.19	1.19337	11051	0.430713	116.791	1	0.732964	0.837965	123.609	125.064	54.231	18.6878	16.4012	112.12	111.556	-4.59216	400.818	0.969415	373.09	549.19
31	H07	24	8	Zo1	SF02	5	3	5	10704	14157	532	541	415	420	474.522	482.533	1.15201	10930	0.24403	116.742	1	0.756092	0.868046	118.855	124.234	55.1725	19.081	16.9706	113.592	115.262	28.458	393.647	0.979323	474.522	482.533
32	H08	24	8	Zo1	SF02	5	3	5	9767	13108	648	621	535	505	591.717	562.48	1.21669	10126	0.233053	111.516	1	0.745117	0.821905	113.458	119.57	52.345	17.8948	15.6525	108.821	110.334	43.3487	386.434	0.964547	591.717	562.48
33	A05	48	8	Zo1	SF02	5	3	5	18845	25575	569	674	414	509	492.981	594.862	1.19302	19273	0.335244	154.901	1	0.736852	0.838209	160.504	165.747	71.8679	24.7549	21.9317	151.156	151.215	23.7028	531.529	0.977793	492.981	594.862
34	A06	48	8	Zo1	SF02	5	3	5	19310	26240	538	605	378	441	452.222	524.192	1.46443	20727	0.441526	156.8	1	0.735899	0.682861	166.784	178.362	70.7248	23.9431	20.8806	157.936	149.647	30.9281	596.115	0.931635	452.222	524.192
35	A07	48	8	Zo1	SF02	5	3	5	19727	28224	546	650	378	482	466.114	565.522	1.4264	20853	0.384526	158.484	1	0.698944	0.701068	165.665	171.05	70.7248	24.4365	21.2132	152.457	152.928	47.1335	594.642	0.946003	466.114	565.522
36	A08	48	8	Zo1	SF02	5	3	5	20221	27300	552	632	370	482	461.269	556.103	1.23055	20898	0.591554	160.456	1	0.740696	0.812644	179.297	182.214	71.3442	25.1904	22.2036	147.22	144.561	85.1875	559.186	0.967605	461.269	556.103
37	B05	48	8	Zo1	SF02	5	3	5	17748	23520	569	718	429	550	499.801	631.12	1.19641	18150	0.598954	150.325	1	0.754592	0.835835	168.775	169.729	67.1193	23.706	21.095	139	135.152	13.9861	516.558	0.977851	499.801	631.12
38	B06	48	8	Zo1	SF02	5	3	5	19361	24882	577	693	403	550	487.631	619.156	1.1745	19746	0.60575	157.007	1	0.778113	0.851427	176.362	175.935	68.7095	25.106	22.2036	139.803	140.323	-81.8363	534.558	0.980502	487.631	619.156
39	B07	48	8	Zo1	SF02	5	3	5	17894	24472	548	698	387	546	465.489	623.238	1.17702	18474	0.485846	150.942	1	0.731203	0.849606	161.795	162.049	67.9779	24.1932	21.3776	142.374	141.416	54.0464	514.458	0.968605	465.489	623.238
40	B08	48	8	Zo1	SF02	5	3	5	14771	19734	534	685	396	542	462.331	615.813	1.18258	15125	0.354726	137.139	1	0.748505	0.845609	142.473	149.723	63.0079	22.1466	19.6469	128.945	133.208	-24.1351	468.517	0.976595	462.331	615.813
41	C05	48	8	Zo1	SF02	5	3	5	19497	26123	580	680	407	529	490.273	602.973	1.22359	20159	0.444297	157.557	1	0.746354	0.817266	166.743	172.351	73.0274	25.3449	22.2036	149.28	149.382	-89.7644	547.529	0.967161	490.273	602.973
42	C06	48	8	Zo1	SF02	5	3	5	18588	23715	556	693	401	540	477.9	615.903	1.22936	19219	0.474404	153.841	1	0.783808	0.81343	164.477	175.069	71.1758	24.5209	21.4709	145.693	144.791	51.8195	535.872	0.967168	477.9	615.903
43	C07	48	8	Zo1	SF02	5	3	5	17374	21754	517	687	371	538	443.186	611.898	1.16183	17772	0.498389	148.732	1	0.798658	0.860711	160.047	167.657	68.0074	24.047	21.095	139.335	138.753	-46.7825	503.647	0.977605	443.186	611.898
44	C08	48	8	Zo1	SF02	5	3	5	16392	22578	545	679	386	537	464.756	608.215	1.18807	16865	0.470693	144.468	1	0.726016	0.841699	154.232	160.854	67.3573	23.1627	20.5183	137.285	136.078	-77.5665	494.701	0.971954	464.756	608.215
45	D05	48	8	Zo1	SF02	5	3	5	19075	24794	577	717	416	563	497.562	635.677	1.18473	19523	0.353218	155.843	1	0.769339	0.844074	161.585	170.552	73.0274	25.1337	22.0227	151.205	151.17	54.6357	532.902	0.977053	497.562	635.677
46	D06	48	8	Zo1	SF02	5	3	5	18909	24794	555	698	394	544	473.583	622.869	1.15952	19246	0.455735	155.163	1	0.762644	0.862428	164.746	169.118	72.7324	25.2315	22.2036	148.861	146.643	-53.5815	524.902	0.98249	473.583	622.869
47	D07	48	8	Zo1	SF02	5	3	5	17656	23408	541	704	389	550	460.9	622.827	1.17756	18043	0.243016	149.934	1	0.754272	0.84921	152.757	159.402	69.2604	24.1905	21.3776	146.686	148.178	-66.6514	511.144	0.978551	460.9	622.827
48	D08	48	8	Zo1	SF02	5	3	5	17160	23100	526	704	361	564	441.59	631.516	1.17945	17538	0.580666	147.813	1	0.742857	0.847856	164.241	167.905	65.0538	23.549	21	135.83	133.715	63.7012	504.316	0.978447	441.59	631.516
49	E05	48	8	Zo1	SF02	5	3	5	17664	23595	571	729	428	564	498.266	644.725	1.15979	18021	0.496014	149.968	1	0.748633	0.862225	161.115	167.487	69.4622	24.349	21.4709	141.409	139.898	8.69872	507.387	0.98019	498.266	644.725
50	E06	48	8	Zo1	SF02	5	3	5	17158	22201	566	717	417	568	493.843	643.396	1.16188	17534	0.351031	147.805	1	0.772848	0.860675	153.145	156.285	69.3542	24.0734	21.1896	143.568	143.399	-43.0259	500.517	0.978556	493.843	643.396
51	E07	48	8	Zo1	SF02	5	3	5	17264	23100	526	683	386	518	455.928	602.251	1.24065	17913	0.518258	148.261	1	0.747359	0.806027	160.76	165.339	67.4166	23.6442	20.6155	136.847	137.486	19.8274	518.801	0.963769	455.928	602.251
52	E08	48	8	Zo1	SF02	5	3	5	15897	21600	493	671	358	511	424.243	594.306	1.19721	16357	0.535626	142.27	1	0.735972	0.835275	155.439	161.012	65.192	22.6416	20	133.726	131.261	7.05522	489.044	0.971877	424.243	594.306
53	F05	48	8	Zo1	SF02	5	3	5	16919	22050	544	745	397	595	468.62	671.936	1.15134	17239	0.383906	146.772	1	0.767302	0.868553	153.016	157.156	68.8186	23.9935	21.095	142.243	141.291	42.2396	494.759	0.981437	468.62	671.936
54	F06	48	8	Zo1	SF02	5	3	5	17274	24613	548	689	385	538	469.694	610.467	1.19554	17766	0.421249	148.304	1	0.701824	0.836443	156.189	163.625	68.5055	23.9049	21.0238	139.196	141.655	59.7524	509.428	0.972307	469.694	610.467
55	F07	48	8	Zo1	SF02	5	3	5	18448	23840	511	720	351	571	429.864	642.891	1.16718	18892	0.476549	153.26	1	0.773826	0.856766	163.771	170.485	70.2922	24.7741	21.9317	144.221	143.979	-58.3633	520.174	0.976498	429.864	642.891
56	F08	48	8	Zo1	SF02	5	3	5	15772	21216	520	681	384	525	450.334	599.374	1.15268	16060	0.467138	141.709	1	0.743401	0.867542	151.078	155.708	66.2722	23.0007	20.2485	135	133.581	-3.58355	477.973	0.982067	450.334	599.374
57	G05	48	8	Zo1	SF02	5	3	5	16622	23244	554	745	405	589	475.877	664.917	1.21382	17288	0.237938	145.478	1	0.715109	0.823842	148.044	155.544	68.2422	23.2419	20.3961	144.174	143.792	24.1014	503.529	0.961476	475.877	664.917
58	G06	48	8	Zo1	SF02	5	3	5	17631	23226	490	675	332	528	413.863	599.579	1.16399	18012	0.374131	149.828	1	0.759106	0.859111	155.807	158.319	70.0928	24.3901	21.4709	143.884	144.492	75.8537	507.831	0.978847	413.863	599.579
59	G07	48	8	Zo1	SF02	5	3	5	19091	25883	502	637	321	494	414.66	569.17	1.22922	19633	0.620501	155.908	1	0.737588	0.813521	177.28	183.199	69.7711	24.305	21.587	142	139.024	-71.4931	543.044	0.972393	414.66	569.17
60	G08	48	8	Zo1	SF02	5	3	5	18081	25599	564	738	405	577	481.913	655.902	1.34918	19372	0.43365	151.728	1	0.706317	0.741188	160.691	167.631	68.4251	23.5175	20.5183	149.203	144.796	-68.7121	553.671	0.933357	481.913	655.902
61	H06	48	8	Zo1	SF02	5	3	5	18878	25428	504	611	341	455	422.206	531.691	1.172	19189	0.601628	155.036	1	0.74241	0.853243	173.795	176.4	69.0797	24.903	22.0227	139.072	138.823	-48.2398	527.286	0.983793	422.206	531.691
62	H07	48	8	Zo1	SF02	5	3	5	16866	23840	549	621	400	461	472.961	538.923	1.22824	17584	0.254703	146.542	1	0.707466	0.81417	149.463	159.906	68.4251	23.6149	20.8087	145.465	144.534	-22.626	510.215	0.959167	472.961	538.923
63	H08	48	8	Zo1	SF02	5	3	5	15461	23146	632	639	469	497	558.992	567.013	1.49174	16555	0.415859	140.305	1	0.667977	0.670357	148.034	167.299	64.846	22.0545	19.2094	137.179	134.627	-64.4765	538.357	0.933917	558.992	567.013
64	A05	72	8	Zo1	SF02	5	3	5	41802	55920	621	736	381	503	506.151	622.2	2.06367	45177	0.389845	230.703	1	0.747532	0.484573	244.027	265.204	93.3809	32.0843	28.1603	230.521	224.72	-65.0025	1041.18	0.925294	506.151	622.2
65	A06	72	8	Zo1	SF02	5	3	5	40264	60720	640	737	376	507	496.554	609.162	1.76163	43344	0.63328	226.419	1	0.663109	0.567658	259.507	279.145	99.985	34.1086	29.7321	203.938	200.839	-68.3686	944.105	0.928941	496.554	609.162
66	A08	72	8	Zo1	SF02	5	3	5	44252	70602	631	683	344	437	477.51	555.36	2.8583	51099	0.668796	237.368	1	0.626781	0.349858	285.662	296.939	92.3472	29.7849	24	226.841	212.374	70.4242	1260.74	0.866005	477.51	555.36
67	B05	72	8	Zo1	SF02	5	3	5	35807	49500	629	720	409	495	513.865	613.376	1.32029	37188	0.557344	213.52	1	0.723374	0.757412	235.042	236.358	90.3549	32.908	29.0689	198.837	195.151	40.2215	770.767	0.962864	513.865	613.376
68	B06	72	8	Zo1	SF02	5	3	5	39324	51076	610	718	384	492	496.998	611.24	1.33036	40982	0.337557	223.761	1	0.769912	0.751677	232.316	245.772	97.7446	34.6778	30.5941	218.407	218.681	-56.545	810.808	0.959543	496.998	611.24
69	B08	72	8	Zo1	SF02	5	3	5	30794	48616	633	713	397	507	500.817	615.157	1.72868	33969	0.503753	198.01	1	0.633413	0.578475	217.065	235.544	84.8646	29.0006	25.2389	197.031	187.511	84.5033	817.891	0.906532	500.817	615.157
70	C05	72	8	Zo1	SF02	5	3	5	43320	58600	642	701	349	501	502.985	604.852	1.57936	46436	0.777683	234.855	1	0.739249	0.633168	299.337	315.571	91.4822	33.1802	29.4279	194.437	188.18	-74.9274	927.235	0.932897	502.985	604.852
71	C06	72	8	Zo1	SF02	5	3	5	42014	65025	643	731	354	506	495.389	632.506	3.36394	49214	0.720828	231.287	1	0.646121	0.297271	285.525	309.742	90.4434	29.4552	25	208.188	197.901	-69.077	1332.68	0.8537	495.389	632.506
72	C07	72	8	Zo1	SF02	5	3	5	35839	53586	625	726	391	497	499.197	611.197	2.70671	40990	0.394143	213.616	1	0.668813	0.369453	227.729	247.243	85.9069	28.6834	24.3311	213.067	209.295	-38.9887	1104.09	0.874335	499.197	611.197
73	C08	72	8	Zo1	SF02	5	3	5	33897	51623	648	709	401	500	517.366	598.283	2.21084	36720	0.403128	207.747	1	0.656626	0.452316	221.436	248.477	87.8635	30.1094	26.0768	203.213	202.646	-76.3358	970.431	0.923121	517.366	598.283
74	D06	72	8	Zo1	SF02	5	3	5	36204	52614	619	713	382	491	496.707	603.457	2.182	39780	0.666834	214.701	1	0.688106	0.458295	251.622	277.043	89.3588	30.1776	26.1725	201.702	187.51	-44.0096	996.347	0.910106	496.707	603.457
75	D07	72	8	Zo1	SF02	5	3	5	35922	47355	632	701	427	470	527.831	585.207	1.39396	37147	0.496844	213.863	1	0.758568	0.717378	230.092	230.703	91.0055	32.9934	29.0689	204	199.683	-3.81113	793.252	0.967023	527.831	585.207
76	D08	72	8	Zo1	SF02	5	3	5	33289	46926	644	690	407	492	516.957	586.626	1.87354	35659	0.675727	205.876	1	0.709394	0.533748	241.641	260.225	82.8794	29.8271	26.0768	190.212	178.126	-59.1143	885.294	0.933537	516.957	586.626
77	E06	72	8	Zo1	SF02	5	3	5	35155	50616	612	679	390	451	500.171	571.178	1.5454	37627	0.400256	211.567	1	0.694543	0.647082	223.489	234.83	90.6973	31.7352	28	206.4	204.806	-37.7066	826.264	0.934302	500.171	571.178
78	E07	72	8	Zo1	SF02	5	3	5	36903	58515	619	680	384	431	491.383	550.769	3.45436	43143	0.542977	216.763	1	0.630659	0.289489	240.582	255	83.7616	28.8693	24.6982	216.929	202.028	-52.1721	1265.67	0.855365	491.383	550.769
79	E08	72	8	Zo1	SF02	5	3	5	35838	58025	626	661	351	450	495.077	563.788	1.86411	39608	0.661951	213.613	1	0.61763	0.536449	252.315	276.487	92.0272	30.7166	26.8701	196.623	189.122	-76.0403	916.247	0.904817	495.077	563.788
80	F06	72	8	Zo1	SF02	5	3	5	35413	47736	582	635	348	431	468.476	531.898	1.69218	37992	0.477897	212.342	1	0.741851	0.590955	229.549	248.073	93.3006	31.229	27.0185	197.131	201.639	86.4263	867.779	0.932117	468.476	531.898
81	F08	72	8	Zo1	SF02	5	3	5	31479	41327	600	634	379	447	486.415	539.151	1.36385	32988	0.58144	200.201	1	0.761705	0.733218	222.896	235.468	86.6833	31.0625	27.313	179.745	181.346	-71.3788	734.512	0.954256	486.415	539.151
82	G05	72	8	Zo1	SF02	5	3	5	31574	43890	524	634	315	424	412.195	522.171	1.51438	33639	0.457129	200.503	1	0.719389	0.660338	213.669	223.652	91.022	31.0815	27.074	191.621	190.037	-47.2135	775.151	0.938613	412.195	522.171
83	G06	72	8	Zo1	SF02	5	3	5	33105	52891	576	633	349	400	458.181	500.947	1.6419	36231	0.437953	205.306	1	0.62591	0.609052	219.329	235.722	89.822	30.869	26.8328	197.121	197.176	53.2655	826.465	0.91372	458.181	500.947
84	G07	72	8	Zo1	SF02	5	3	5	38668	54648	624	626	371	410	495.951	511.726	1.63019	41551	0.632009	221.887	1	0.707583	0.613424	254.246	256.125	90	32.9914	29.4109	204.455	197.031	89.3244	890.021	0.930615	495.951	511.726
85	H05	72	8	Zo1	SF02	5	3	5	34900	46284	466	626	263	398	367.576	514.018	1.63827	37151	0.607518	210.799	1	0.75404	0.610402	238.502	256.02	90.05	32.0406	28.2843	193.808	189.444	25.4289	847.637	0.939409	367.576	514.018
86	H07	72	8	Zo1	SF02	5	3	5	37940	52514	665	614	423	397	549.421	510.888	1.48588	40466	0.308761	219.788	1	0.722474	0.673	228.437	248.91	96.7988	33.1748	29.0689	215.404	217.275	86.0913	841.678	0.937577	549.421	510.888
87	E05	96	8	Zo1	SF02	5	3	5	97378	152656	769	915	440	451	602.548	679.953	2.33926	114262	0.78621	352.116	1	0.637892	0.427485	483.286	463.971	95.462	36.8544	34.7851	301.89	298.651	-4.25749	1691.9	0.852234	602.548	679.953
88	E06	96	8	Zo1	SF02	5	3	5	81344	129234	772	918	410	561	577.037	730.583	1.73036	90271	0.693248	321.824	1	0.629432	0.577914	390.226	398.402	112.361	42.2637	38.4708	292.136	281.235	-43.9861	1329.95	0.901109	577.037	730.583
89	E07	96	8	Zo1	SF02	5	3	5	97354	165624	744	909	332	507	515.873	694.246	1.7011	108170	0.743971	352.072	1	0.587801	0.587854	451.02	439.551	117.107	43.834	40.7063	297.26	301.377	-52.0149	1442.6	0.900009	515.873	694.246
90	E08	96	8	Zo1	SF02	5	3	5	92796	156600	815	790	365	442	562.498	639.721	2.749	111407	0.787129	343.732	1	0.592567	0.363769	470.94	459.019	84.3801	34.658	33	312.505	290.471	65.573	1790.43	0.832946	562.498	639.721
91	F05	96	8	Zo1	SF02	5	3	5	103581	159239	923	799	372	510	642.71	653.8	2.25403	127768	0.890367	363.158	1	0.650475	0.44365	582.622	553.832	96.1873	39.5156	37.4433	283.718	265.234	86.168	1712.87	0.810696	642.71	653.8
92	F06	96	8	Zo1	SF02	5	3	5	95944	175130	789	872	367	457	588.777	687.066	2.11516	115704	0.832802	349.514	1	0.547844	0.472776	520.175	473.73	97.6371	37.6199	35.4683	308.227	287.954	-49.7208	1596.93	0.829219	588.777	687.066
93	F07	96	8	Zo1	SF02	5	3	5	75630	118976	787	835	449	483	621.61	655.149	2.19039	84127	0.810029	310.315	1	0.635674	0.456539	410.737	406	103	39.1122	35.9026	259.448	240.852	-42.1931	1442.82	0.898998	621.61	655.149
94	F08	96	8	Zo1	SF02	5	3	5	80725	123380	823	766	425	456	610.271	591.475	2.0752	90728	0.773846	320.597	1	0.654279	0.481881	424.05	401.299	91.4166	35.4539	33.5261	276.899	268.582	-74.4703	1450.91	0.889747	610.271	591.475
95	G05	96	8	Zo1	SF02	5	3	5	91572	131976	692	950	380	527	540.502	748.658	1.87769	102998	0.718706	341.457	1	0.693853	0.532569	423.742	428.768	103.942	42.1605	39.2046	306.872	294.634	5.98607	1469.94	0.889066	540.502	748.658
96	G06	96	8	Zo1	SF02	5	3	5	87623	156060	680	937	374	427	529.754	678.563	2.25291	99999	0.928747	334.014	1	0.56147	0.443871	564.982	526.92	92.1792	36.9125	34.8281	219.945	209.446	17.3522	1575.02	0.876239	529.754	678.563
97	G07	96	8	Zo1	SF02	5	3	5	109473	196116	824	821	270	467	567.682	612.64	1.97123	130425	0.901009	373.343	1	0.558205	0.507298	605.896	565.799	111.826	42.0074	39.3573	291.087	262.838	73.9542	1646.75	0.839356	567.682	612.64
98	G08	96	8	Zo1	SF02	5	3	5	94425	141895	784	950	489	469	625.468	721.263	2.00571	109267	0.839246	346.736	1	0.665457	0.498576	497.765	482.394	99.0202	39.5327	37.108	281.55	270.661	3.77169	1542.7	0.864168	625.468	721.263
99	H05	96	8	Zo1	SF02	5	3	5	96533	204884	828	771	304	380	562.383	603.596	2.89506	124045	0.907918	350.585	1	0.471159	0.345416	583.824	550.441	97.1288	37.2733	34.8855	267.447	244.708	58.6119	1874.01	0.77821	562.383	603.596
100	H06	96	8	Zo1	SF02	5	3	5	94490	198016	793	875	345	433	559.201	659.468	3.12657	121732	0.910468	346.855	1	0.477184	0.31984	572.007	531.415	86.8217	34.8962	32.8024	282.661	236.571	45.4453	1926.78	0.776213	559.201	659.468
101	H07	96	8	Zo1	SF02	5	3	5	73342	115115	815	828	516	443	660.584	647.655	2.13935	83529	0.725277	305.585	1	0.637119	0.467432	381.536	385.083	103.812	36.8758	34.1321	279.711	262.671	4.35301	1404.18	0.878042	660.584	647.655
102	H08	96	8	Zo1	SF02	5	3	5	79555	114452	860	778	457	494	652.797	638.202	2.01306	91075	0.79063	318.265	1	0.695095	0.496757	416.789	404.545	101.272	40.6549	37.4433	276.296	255.197	78.3362	1418.62	0.873511	652.797	638.202
103	E05	120	8	Zo1	SF02	5	3	5	171051	249444	883	937	376	445	620.008	673.386	1.64039	186018	0.483936	466.679	1	0.685729	0.609611	504.346	519.2	189.655	66.616	59.397	462.23	441.355	-65.2787	1877.77	0.91954	620.008	673.386
104	E06	120	8	Zo1	SF02	5	3	5	123929	207468	834	967	382	508	592.969	726.658	2.27059	141072	0.797939	397.23	1	0.59734	0.440414	528.72	566.62	142.443	49.8306	44.9444	364.164	318.68	-43.1279	1880.45	0.87848	592.969	726.658
105	E08	120	8	Zo1	SF02	5	3	5	148638	277440	998	834	318	426	638.088	643.302	3.11348	209654	0.903096	435.031	1	0.535748	0.321184	784.052	683.465	106.775	40.7663	38.9102	353.89	336.703	80.4292	2411.53	0.708968	638.088	643.302
106	F06	120	8	Zo1	SF02	5	3	5	165470	396900	861	956	294	256	608.689	638.954	2.67193	235579	0.924816	459.002	1	0.416906	0.374262	865.677	749.569	129.541	43.8256	41.4849	365.32	329.317	-34.0191	2357.09	0.702397	608.689	638.954
107	F07	120	8	Zo1	SF02	5	3	5	138507	182903	822	909	451	416	649.329	677.293	2.16114	150849	0.70349	419.944	1	0.75727	0.46272	511.474	512.533	143.199	54.734	50	369.071	363.507	-13.8456	1939.46	0.918183	649.329	677.293
108	F08	120	8	Zo1	SF02	5	3	5	151012	243723	961	837	368	426	656.118	619.26	2.27913	186069	0.826688	438.491	1	0.619605	0.438764	644.343	596.929	126.194	46.4253	43.9318	383.696	362.547	81.7621	2079.67	0.811591	656.118	619.26
109	G05	120	8	Zo1	SF02	5	3	5	172196	260099	820	991	311	480	549.836	749.957	1.98807	188586	0.664892	468.238	1	0.66204	0.502999	550.597	580.7	164.685	61.33	55.5788	415.617	411.263	42.8676	2074.11	0.91309	549.836	749.957
110	G07	120	8	Zo1	SF02	5	3	5	185701	326628	886	907	253	391	545.826	628.087	2.13727	225075	0.798791	486.253	1	0.56854	0.467888	698.268	643.149	134.015	51.8353	48.8467	426.203	420.084	-68.5018	2233.27	0.825063	545.826	628.087
111	H05	120	8	Zo1	SF02	5	3	5	169348	339888	857	762	275	178	519.476	494.377	3.31217	232182	0.745952	464.35	1	0.498246	0.301917	663.928	614.154	125.1	44.3047	41.2311	474.784	442.176	42.0605	2654.92	0.729376	519.476	494.377
112	H06	120	8	Zo1	SF02	5	3	5	160363	414144	833	932	257	213	516.831	612.749	3.14366	220906	0.946717	451.863	1	0.387216	0.3181	902.024	802.103	95.2943	40.1882	38.0789	332.312	290.513	38.4415	2516.95	0.725933	516.831	612.749
113	H07	120	8	Zo1	SF02	5	3	5	112218	167960	935	860	555	418	751.018	632.102	3.29311	128623	0.619277	377.995	1	0.668123	0.303664	433.321	450.694	139.517	48.0349	41.1461	363.769	340.232	-14.5756	2154.96	0.872457	751.018	632.102
114	H08	120	8	Zo1	SF02	5	3	5	157425	228352	905	920	459	408	694.704	654.857	1.77498	172466	0.688588	447.705	1	0.689396	0.563386	539.238	536.221	153.388	58.2612	53.1507	411.96	391.03	28.722	1873.87	0.912789	694.704	654.857
115	A05	24	11	Zo1	SF02	5	3	5	10979	15480	556	536	427	416	493.133	474.84	1.15732	11231	0.343244	118.232	1	0.709238	0.864068	122.367	128.561	55.3173	19.1284	16.9706	112.542	114.933	81.394	399.588	0.977562	493.133	474.84
116	A06	24	11	Zo1	SF02	5	3	5	13076	17550	566	532	436	397	501.422	462.751	1.25969	13592	0.263034	129.031	1	0.745071	0.793848	131.865	136.565	59.203	20.3603	17.8885	125.787	127.222	-18.6209	454.96	0.962036	501.422	462.751
117	A07	24	11	Zo1	SF02	5	3	5	11867	15360	558	516	430	396	491.335	456.167	1.18638	12202	0.376303	122.921	1	0.772591	0.842901	128.184	133.825	56.5685	19.5578	17.1172	119	118.762	-62.4621	420.617	0.972545	491.335	456.167
118	A08	24	11	Zo1	SF02	5	3	5	10396	14260	543	505	419	390	483.438	445.752	1.20951	10757	0.463027	115.05	1	0.729032	0.826783	122.607	125.208	52.2015	18.3262	16.1245	110.076	108.672	68.8296	397.505	0.96644	483.438	445.752
119	B05	24	11	Zo1	SF02	5	3	5	11886	15867	575	559	446	436	508.669	497.984	1.16127	12199	0.34714	123.019	1	0.749102	0.861127	127.217	130.173	58.0517	20.0524	17.6918	119.231	119.306	-48.4389	416.475	0.974342	508.669	497.984
120	B06	24	11	Zo1	SF02	5	3	5	12183	15544	571	557	455	423	513.053	488.989	1.22282	12636	0.509114	124.547	1	0.783775	0.817783	134.73	138.842	55.3173	19.7657	17.4642	113.021	115.962	14.7226	432.676	0.96415	513.053	488.989
121	B07	24	11	Zo1	SF02	5	3	5	12860	18850	573	553	443	408	508.624	482.821	1.58937	13865	0.426665	127.96	1	0.682228	0.629181	136.232	150.283	58.3095	19.853	17.1026	125.507	123.209	-6.66961	506.801	0.927515	508.624	482.821
122	B08	24	11	Zo1	SF02	5	3	5	10623	14224	573	547	461	420	517.847	484.829	1.14418	10822	0.498942	116.3	1	0.746836	0.873991	125.211	126.321	53.0094	18.8836	16.7631	108.12	108.512	-2.28107	390.818	0.981612	517.847	484.829
123	C06	24	11	Zo1	SF02	5	3	5	11029	14040	573	603	456	483	512.768	541.512	1.15217	11296	0.151948	118.501	1	0.785541	0.867928	119.457	124.169	55.7853	19.2977	17	116	118.07	-2.2674	399.605	0.976363	512.768	541.512
124	C07	24	11	Zo1	SF02	5	3	5	11285	15210	555	585	438	455	493.734	518.36	1.23286	11683	0.485887	119.869	1	0.741946	0.811119	128.601	131.027	54.2033	19.1162	16.9706	115.156	112.4	-13.5886	418.132	0.965933	493.734	518.36
125	C08	24	11	Zo1	SF02	5	3	5	10905	14238	568	544	442	431	506.071	486.638	1.21468	11318	0.505767	117.833	1	0.765908	0.823259	127.342	129.808	53.0754	18.84	16.4924	109.983	109.854	70.4563	407.99	0.963509	506.071	486.638
126	D05	24	11	Zo1	SF02	5	3	5	12120	17780	578	608	438	481	506.781	542.829	1.24104	12629	0.31039	124.224	1	0.681665	0.805776	127.779	140.293	57.9741	19.9438	17.4642	121.122	121.468	85.8433	434.759	0.959696	506.781	542.829
127	D06	24	11	Zo1	SF02	5	3	5	11514	15494	527	706	405	579	463.881	642.767	1.16587	11814	0.350902	121.079	1	0.743126	0.857727	125.3	126.384	56	19.7113	17.4642	119.177	117.332	2.97054	410.718	0.974606	463.881	642.767
128	D07	24	11	Zo1	SF02	5	3	5	11297	14762	527	693	406	571	467.333	631.446	1.20162	11694	0.377716	119.932	1	0.765276	0.832209	124.989	129.85	55.3624	19.3099	17	115.878	115.73	-45.0878	413.019	0.966051	467.333	631.446
129	D08	24	11	Zo1	SF02	5	3	5	10466	14260	544	720	420	605	477.961	662.015	1.21649	10850	0.290456	115.437	1	0.733941	0.822039	118.422	124.619	53.7122	18.429	16.1245	112.63	113.317	78.4691	399.99	0.964608	477.961	662.015
130	E05	24	11	Zo1	SF02	5	3	5	11539	14884	560	767	438	645	497.986	705.469	1.13728	11765	0.284084	121.21	1	0.775262	0.879291	123.99	126.905	57.2451	19.8935	17.4929	115.764	118.881	69.1489	406.09	0.98079	497.986	705.469
131	E06	24	11	Zo1	SF02	5	3	5	10870	13806	504	767	386	650	444.536	709.009	1.12211	11053	0.327727	117.644	1	0.787339	0.89118	121.173	123.167	55.4707	19.3777	17	114.291	114.481	-58.614	391.505	0.983443	444.536	709.009
132	E07	24	11	Zo1	SF02	5	3	5	11123	15162	528	724	414	591	470.197	656.408	1.17466	11453	0.524118	119.005	1	0.73361	0.851307	129.352	135.823	53.7401	19.1417	16.9706	110.462	110.162	18.0018	405.203	0.971187	470.197	656.408
133	E08	24	11	Zo1	SF02	5	3	5	10135	13209	503	751	384	640	442.318	693.906	1.17693	10434	0.305521	113.597	1	0.76728	0.849668	116.687	118.701	53.0094	18.4317	16.1245	110	111.107	-86.9149	387.161	0.971344	442.318	693.906
134	F05	24	11	Zo1	SF02	5	3	5	8724	11449	554	769	447	662	498.474	713.947	1.14497	8941	0.314247	105.393	1	0.761988	0.873382	108.376	114.061	50	17.2085	15.0333	101.196	102.886	39.9832	354.291	0.97573	498.474	713.947
135	F06	24	11	Zo1	SF02	5	3	5	13048	17125	512	710	375	585	442.966	648.551	1.14892	13281	0.364826	128.892	1	0.761927	0.870385	133.798	137.873	61	21.1702	18.6815	124	124.576	83.3124	434.032	0.982456	442.966	648.551
136	F07	24	11	Zo1	SF02	5	3	5	10750	13653	544	723	421	612	482.549	665.831	1.14743	10964	0.449455	116.993	1	0.787373	0.871515	123.956	124.403	53.4883	19.1543	17	109.928	110.731	80.0894	393.706	0.980482	482.549	665.831
137	F08	24	11	Zo1	SF02	5	3	5	10654	14152	498	725	376	609	437.405	668.659	1.1831	10970	0.43958	116.469	1	0.752826	0.845237	123.248	128.16	54.2033	18.8295	16.4924	110.752	110.702	46.9861	397.99	0.971194	437.405	668.659
138	G05	24	11	Zo1	SF02	5	3	5	13001	16714	495	767	358	645	425.562	704.382	1.26616	13570	0.458766	128.66	1	0.777851	0.789788	136.928	139.058	58.8218	20.3048	17.8045	119.812	121.668	83.8604	454.818	0.958069	425.562	704.382
139	G06	24	11	Zo1	SF02	5	3	5	11300	15162	489	725	356	611	422.437	666.38	1.19731	11633	0.508077	119.948	1	0.745284	0.835203	129.499	132.185	54.1202	19.3363	17	112.163	111.539	79.9311	412.333	0.971375	422.437	666.38
140	G07	24	11	Zo1	SF02	5	3	5	11728	16900	486	706	356	576	420.409	642.664	1.21467	12129	0.485575	122.199	1	0.693964	0.82327	130.972	131.214	55.0091	19.5753	17.088	113.499	114.495	-48.281	423.103	0.966939	420.409	642.664
141	G08	24	11	Zo1	SF02	5	3	5	10302	14030	515	774	393	659	455.172	713.528	1.17629	10566	0.405014	114.529	1	0.734284	0.850128	119.995	122.984	53.1507	18.6028	16.2788	110.702	109.712	79.26	390.233	0.975014	455.172	713.528
142	H05	24	11	Zo1	SF02	5	3	5	11726	15946	536	715	402	596	470.426	654.49	1.15733	11989	0.482957	122.188	1	0.735357	0.864058	130.83	134.213	55.5698	19.8775	17.4929	112.025	114.561	73.3994	412.96	0.978063	470.426	654.49
143	H06	24	11	Zo1	SF02	5	3	5	13214	19035	452	756	317	615	382.597	684.328	1.24864	13816	0.222294	129.71	1	0.694195	0.800871	132.094	140.801	59.3633	20.4768	18.0278	125.085	128.789	-39.9548	455.345	0.956427	382.597	684.328
144	H07	24	11	Zo1	SF02	5	3	5	10963	14762	483	648	362	526	422.751	584.758	1.12422	11169	0.141472	118.146	1	0.74265	0.889504	118.903	123.227	55.9017	19.3687	17	114.551	117.707	34.3674	393.546	0.981556	422.751	584.758
145	H08	24	11	Zo1	SF02	5	3	5	10616	15372	649	700	527	574	587.653	636.445	1.3419	11210	0.350444	116.261	1	0.690606	0.745211	120.743	127.346	53.8516	18.1873	15.8114	111.936	113.086	41.1406	423.103	0.947012	587.653	636.445
146	A05	48	11	Zo1	SF02	5	3	5	21237	28688	600	561	437	385	514.879	472.634	1.26314	22063	0.443677	164.438	1	0.740275	0.791679	174.265	181.532	75.6439	26.1596	23	158.807	156.174	-0.398353	580.6	0.962562	514.879	472.634
147	A06	48	11	Zo1	SF02	5	3	5	23257	32025	608	588	425	413	516.827	502.29	1.16583	23697	0.459249	172.081	1	0.726214	0.857759	182.882	185.324	78.7718	27.9739	24.6982	161.909	162.456	67.0467	583.713	0.981432	516.827	502.29
148	A07	48	11	Zo1	SF02	5	3	5	21428	30072	649	614	470	446	560.725	525.233	1.1846	21996	0.401461	165.176	1	0.712557	0.844164	172.878	179.234	77.3886	26.8615	23.6008	158.985	158.335	59.6468	564.784	0.974177	560.725	525.233
149	A08	48	11	Zo1	SF02	5	3	5	17658	23850	617	539	458	389	536.082	466.248	1.13885	17922	0.338136	149.943	1	0.740377	0.878077	154.76	159.625	71.1758	24.628	21.8403	145.829	145.644	-82.9177	502.701	0.98527	536.082	466.248
150	B05	48	11	Zo1	SF02	5	3	5	20183	26904	620	578	468	401	545.668	494.778	1.19828	20703	0.481286	160.305	1	0.750186	0.834528	171.772	177.37	74.3303	25.7773	22.6274	150.649	150.569	-23.6206	551.286	0.974883	545.668	494.778
151	B06	48	11	Zo1	SF02	5	3	5	19694	26010	643	554	473	401	557.658	474.129	1.14159	20024	0.503523	158.351	1	0.75717	0.875971	170.54	170.47	72.5672	25.8262	22.8035	149.384	147.344	81.1705	531.529	0.98352	557.658	474.129
152	B07	48	11	Zo1	SF02	5	3	5	20946	26690	611	565	441	408	524.02	485.869	1.12821	21217	0.421684	163.307	1	0.784788	0.886357	171.658	170.578	76.0263	26.8604	23.7697	153.839	155.65	-77.3038	544.943	0.987227	524.02	485.869
153	B08	48	11	Zo1	SF02	5	3	5	17872	23712	672	556	520	400	594.254	476.21	1.13991	18159	0.332581	150.849	1	0.753711	0.877261	155.543	157.496	71.1969	24.843	21.9317	147.358	146.689	9.89682	505.973	0.984195	594.254	476.21
154	C05	48	11	Zo1	SF02	5	3	5	20160	25596	639	565	477	407	552.472	483.308	1.19947	20651	0.424365	160.214	1	0.787623	0.833703	168.858	180.247	73.5527	25.9977	23	155.4	152.899	-47.4185	551.245	0.976224	552.472	483.308
155	C06	48	11	Zo1	SF02	5	3	5	19791	26208	602	622	434	466	516.402	542.816	1.13954	20080	0.499699	158.741	1	0.755151	0.877548	170.694	173.367	72.9178	25.952	23	149.2	147.855	-60.7041	532.357	0.985608	516.402	542.816
156	C07	48	11	Zo1	SF02	5	3	5	19748	25434	611	612	454	450	530.616	530.603	1.12828	19981	0.300099	158.568	1	0.776441	0.886308	162.483	165.846	75.591	26.1761	23.0868	152.269	154.994	-7.17057	529.144	0.988339	530.616	530.603
157	C08	48	11	Zo1	SF02	5	3	5	18857	25080	584	647	419	495	501.469	570.404	1.14418	19205	0.390117	154.95	1	0.751874	0.87399	161.647	165.339	73.7902	25.34	22.3607	150.2	148.839	83.8205	520.701	0.98188	501.469	570.404
158	D05	48	11	Zo1	SF02	5	3	5	20409	28223	625	679	458	510	540.153	589.987	1.16909	20811	0.529766	161.2	1	0.723134	0.855365	175.207	176.511	73	26.2439	23.2594	145.664	148.601	-49.9032	547.571	0.980683	540.153	589.987
159	D06	48	11	Zo1	SF02	5	3	5	18947	23560	567	683	415	528	493.513	604.88	1.12772	19177	0.254434	155.319	1	0.804202	0.886747	158.218	162.188	74.0068	25.6325	22.6274	151	153.011	-33.0322	518.174	0.988006	493.513	604.88
160	D07	48	11	Zo1	SF02	5	3	5	19011	24964	585	693	427	535	505.757	613.697	1.12008	19195	0.415965	155.581	1	0.761537	0.892797	163.239	162.985	73.4983	25.7732	22.8035	148.278	148.446	-42.868	517.286	0.990414	505.757	613.697
161	D08	48	11	Zo1	SF02	5	3	5	17510	22952	574	710	422	559	498.759	634.289	1.13384	17746	0.409515	149.313	1	0.762896	0.881956	156.49	157.842	69.6419	24.578	21.6333	142.451	142.767	52.2221	499.487	0.986701	498.759	634.289
162	E05	48	11	Zo1	SF02	5	3	5	19751	25281	606	668	447	509	526.672	587.078	1.14418	20039	0.476508	158.58	1	0.781259	0.873987	169.255	176.581	74.3303	26.0256	23	148.651	148.804	-48.559	532.902	0.985628	526.672	587.078
163	E06	48	11	Zo1	SF02	5	3	5	18294	23700	564	660	406	510	483.14	584.449	1.12977	18591	0.42739	152.619	1	0.771899	0.885135	160.621	164.539	71.1969	25.0499	22	143.543	145.212	-57.0595	509.63	0.984025	483.14	584.449
164	E07	48	11	Zo1	SF02	5	3	5	18633	24332	574	646	420	488	495.023	568.834	1.12307	18844	0.282965	154.027	1	0.765782	0.89042	157.51	159.126	72.6911	25.4301	22.4722	149.963	151.073	-2.80462	512.801	0.988803	495.023	568.834
165	E08	48	11	Zo1	SF02	5	3	5	17697	23214	584	697	425	551	503.112	622.503	1.1346	17919	0.498584	150.108	1	0.762342	0.881365	161.321	160.162	68.542	24.6593	21.8403	137.626	139.84	-67.4155	502.316	0.987611	503.112	622.503
166	F05	48	11	Zo1	SF02	5	3	5	14576	19305	612	617	477	474	542.469	544.962	1.13488	14774	0.38619	136.23	1	0.755038	0.88115	141.99	142.79	63.9062	22.4511	19.799	129.757	130.974	-5.0876	455.931	0.986598	542.469	544.962
167	F06	48	11	Zo1	SF02	5	3	5	21015	27370	593	608	432	438	510.764	521.93	1.12309	21277	0.430117	163.576	1	0.767811	0.890397	172.263	174.04	76.922	26.9927	23.8537	153.76	155.514	-28.9833	544.6	0.987686	510.764	521.93
168	F07	48	11	Zo1	SF02	5	3	5	18800	24716	549	673	382	525	463.46	598.296	1.13371	19047	0.476749	154.716	1	0.760641	0.88206	165.224	168.074	71.8679	25.3248	22.3607	144.174	145.238	84.7608	517.529	0.987032	463.46	598.296
169	F08	48	11	Zo1	SF02	5	3	5	17717	22776	584	688	428	542	506.251	612.934	1.11797	17926	0.429792	150.193	1	0.77788	0.894479	158.223	157.696	69.0797	24.6987	21.9317	139.139	142.864	-69.4554	498.902	0.988341	506.251	612.934
170	G05	48	11	Zo1	SF02	5	3	5	21148	28044	469	738	298	574	382.891	659.756	1.14076	21435	0.41551	164.093	1	0.754101	0.87661	172.388	173.954	76.6616	26.8439	23.7065	157.668	156.802	-83.2665	550.6	0.986611	382.891	659.756
171	G06	48	11	Zo1	SF02	5	3	5	19794	24990	469	696	299	549	384.528	621.173	1.15681	20144	0.527018	158.753	1	0.792077	0.864449	172.41	175.026	72.9452	25.8269	22.8254	146	146.523	-86.5459	536.416	0.982625	384.528	621.173
172	G07	48	11	Zo1	SF02	5	3	5	19013	24486	513	643	359	484	435.85	561.788	1.13778	19375	0.435356	155.59	1	0.776485	0.878902	164.138	164.347	71.4213	25.4727	22.4722	147.452	147.767	-37.3713	521.387	0.981316	435.85	561.788
173	G08	48	11	Zo1	SF02	5	3	5	17860	23850	524	743	374	584	448.829	663.538	1.14086	18082	0.536809	150.798	1	0.748847	0.876528	164.257	165.955	68.4105	24.6424	21.9317	136.734	138.584	32.1057	506.014	0.987723	448.829	663.538
174	H05	48	11	Zo1	SF02	5	3	5	21064	26832	475	558	303	402	385.589	479.116	1.12614	21269	0.474607	163.767	1	0.785033	0.887992	174.781	174.874	75.6637	26.8452	23.7697	155	153.842	79.2938	545.973	0.990362	385.589	479.116
175	H06	48	11	Zo1	SF02	5	3	5	20399	27018	437	670	279	499	357.469	584.304	1.14502	20668	0.482846	161.161	1	0.755015	0.873346	172.378	173.761	74.9533	26.4271	23.3452	151.15	150.952	28.8183	541.772	0.986985	357.469	584.304
176	H07	48	11	Zo1	SF02	5	3	5	19307	26394	563	523	397	364	483.678	442.168	1.18591	19699	0.503322	156.788	1	0.731492	0.843235	168.951	172.887	71.218	25.4623	22.4722	142.836	145.99	-55.516	536.399	0.980101	483.678	442.168
177	H08	48	11	Zo1	SF02	5	3	5	17413	22052	659	620	510	472	583.589	544.983	1.1293	17652	0.0292596	148.899	1	0.789634	0.885506	149.023	153.652	72.2772	24.6856	21.8403	146.734	148.959	-11.6464	497.103	0.98646	583.589	544.983
178	A05	72	11	Zo1	SF02	5	3	5	44404	63909	648	658	385	415	526.769	527.472	1.41478	47962	0.477538	237.775	1	0.6948	0.706823	258.526	268.494	101.242	35.1705	31.0161	230.148	227.144	55.8043	888.507	0.925816	526.769	527.472
179	A06	72	11	Zo1	SF02	5	3	5	45833	62208	646	677	430	389	536.596	531.118	1.27648	46883	0.71824	241.571	1	0.73677	0.783403	290.98	288.363	98.3717	37.0844	33.1059	199.013	202.463	-14.6658	857.436	0.977604	536.596	531.118
180	A07	72	11	Zo1	SF02	5	3	5	42374	59565	711	646	426	437	560.409	546.611	1.36958	44258	0.71901	232.276	1	0.711391	0.730153	280.551	286.937	94.1913	34.4882	30.4795	199.658	194.983	76.6309	853.98	0.957431	560.409	546.611
181	A08	72	11	Zo1	SF02	5	3	5	34145	47532	646	657	413	453	526.477	551.911	1.30833	35623	0.512249	208.506	1	0.718358	0.764331	225.517	232.034	92.5419	32.8422	29	195.154	193.682	76.7208	749.252	0.95851	526.477	551.911
182	B05	72	11	Zo1	SF02	5	3	5	38866	59024	649	646	401	408	526.975	534.437	1.26104	39849	0.644176	222.454	1	0.658478	0.792997	255.495	254.395	94.6256	34.7687	30.8058	191.67	195.422	-50.5761	784.791	0.975332	526.975	534.437
183	B06	72	11	Zo1	SF02	5	3	5	37215	48100	629	661	444	401	533.43	531.214	1.18858	37699	0.725383	217.678	1	0.773701	0.841338	262.657	259.625	88.278	33.9396	30.4795	179.185	180.799	2.64185	745.553	0.987161	533.43	531.214
184	B07	72	11	Zo1	SF02	5	3	5	38103	49234	638	641	432	402	533.324	522.249	1.1583	38486	0.584065	220.259	1	0.773916	0.863331	244.975	245.734	97.6729	35.5995	31.6228	196.689	198.848	-20.966	744.725	0.990048	533.324	522.249
185	B08	72	11	Zo1	SF02	5	3	5	33771	46410	623	659	428	421	528.208	542.853	1.20862	34479	0.648349	207.361	1	0.727666	0.827386	238.292	242.167	89.4427	32.6483	29.0689	183.174	181.422	20.5819	716.181	0.979466	528.208	542.853
186	C05	72	11	Zo1	SF02	5	3	5	40115	60557	676	636	389	425	537.357	522.518	1.52875	42881	0.730393	226	1	0.662434	0.65413	275.223	287.091	90.3549	33.5504	29.8329	203.491	187.985	87.5712	877.862	0.935496	537.357	522.518
187	C06	72	11	Zo1	SF02	5	3	5	37576	47800	629	646	429	407	528.676	529.865	1.17086	38243	0.5731	218.731	1	0.786109	0.854075	242.356	239.207	93.3006	34.8896	31.1127	195.434	198.607	-3.15314	743.553	0.982559	528.676	529.865
188	C07	72	11	Zo1	SF02	5	3	5	39336	54908	661	649	402	437	522.349	544.975	1.29153	40556	0.693468	223.795	1	0.716398	0.774277	264.98	276.062	93.0054	34.2147	30.4138	196.073	190.915	63.5265	799.009	0.969918	522.349	544.975
189	C08	72	11	Zo1	SF02	5	3	5	37094	51060	638	634	408	412	524.792	527.609	1.28707	38645	0.474448	217.324	1	0.726479	0.776957	233.054	241.499	94.3716	33.8633	30	200.531	205.154	-68.0933	774.566	0.959865	524.792	527.609
190	D05	72	11	Zo1	SF02	5	3	5	40374	57534	637	644	414	386	527.081	519.36	1.35757	42146	0.62429	226.728	1	0.701742	0.736611	258.686	257.123	95.4149	34.5266	30.8383	204.185	202.084	14.3107	829.921	0.957956	527.081	519.36
191	D06	72	11	Zo1	SF02	5	3	5	37533	51448	647	639	411	421	524.118	531.924	1.20124	38338	0.562884	218.606	1	0.729533	0.832473	241.232	239.827	96.6023	34.8862	31	196.588	199.387	62.5053	752.708	0.979003	524.118	531.924
192	D07	72	11	Zo1	SF02	5	3	5	41284	66965	663	615	368	388	540.085	502.719	1.63216	45433	0.666442	229.269	1	0.616501	0.612687	270.344	308.462	97.1288	34.7282	30.3645	206.605	201.556	-63.5804	920.188	0.908679	540.085	502.719
193	D08	72	11	Zo1	SF02	5	3	5	36864	53520	627	664	404	424	515.45	549.536	1.51936	39778	0.71104	216.649	1	0.688789	0.658173	261.22	271.827	88.6848	32.2257	28.4429	201.341	183.677	-28.1996	838.95	0.926743	515.45	549.536
194	E05	72	11	Zo1	SF02	5	3	5	40551	61880	642	647	382	409	515.838	529.211	1.36358	42001	0.785229	227.225	1	0.655317	0.733363	290.102	297.379	90.6035	33.5876	30.0167	184.984	179.633	-48.2186	833.578	0.965477	515.838	529.211
195	E06	72	11	Zo1	SF02	5	3	5	36605	52122	632	649	413	411	517.166	524.943	1.23202	37557	0.696361	215.886	1	0.702295	0.811674	256.388	251.794	88.6848	33.1356	29.6985	182.547	184.008	-31.1193	752.808	0.974652	517.166	524.943
196	E07	72	11	Zo1	SF02	5	3	5	34659	48840	667	598	447	376	546.896	491.029	1.19795	35261	0.521988	210.07	1	0.709644	0.834763	229.21	233.094	93.2309	33.2926	29.5296	196.153	195.506	39.5705	722.323	0.982927	546.896	491.029
197	E08	72	11	Zo1	SF02	5	3	5	35213	50740	676	628	440	413	552.625	519.946	1.29271	36359	0.639011	211.742	1	0.693989	0.773568	241.999	250.354	91.351	33.3568	29.4279	188.38	186.145	47.6366	756.323	0.968481	552.625	519.946
198	F05	72	11	Zo1	SF02	5	3	5	28144	38610	602	624	407	426	500.696	527.509	1.23512	28829	0.666178	189.299	1	0.72893	0.809636	219.486	222.407	80.1561	29.7531	26.4008	162.577	163.691	42.6584	660.926	0.976239	500.696	527.509
199	F06	72	11	Zo1	SF02	5	3	5	42398	54288	636	586	404	352	515.708	463.698	1.219	43292	0.549981	232.342	1	0.780983	0.820345	254.904	259.095	103.788	36.86	32.7567	214.244	212.89	-38.5065	805.897	0.97935	515.708	463.698
200	F07	72	11	Zo1	SF02	5	3	5	37832	59392	625	591	369	359	512.408	463.81	1.46584	40905	0.613281	219.475	1	0.636988	0.682203	252.945	260.271	90.0222	31.7947	28.1603	201.442	199.792	62.7053	834.791	0.924875	512.408	463.81
201	F08	72	11	Zo1	SF02	5	3	5	36468	50964	617	614	431	340	520.275	486.951	1.37799	38052	0.754497	215.482	1	0.715564	0.725692	267.746	274.505	88.278	32.5156	29.0689	182.472	175.722	-1.71598	794.666	0.958373	520.275	486.951
202	G06	72	11	Zo1	SF02	5	3	5	39035	50432	634	580	378	383	504.254	484.559	1.33913	40638	0.689989	222.937	1	0.774013	0.746753	264.873	268.477	91.022	33.8724	30.2324	189.116	191.72	-74.6551	810.482	0.960554	504.254	484.559
203	G07	72	11	Zo1	SF02	5	3	5	37119	50544	606	589	398	346	502.579	468.322	1.25705	38100	0.673296	217.397	1	0.73439	0.795512	253.252	251.462	90.5207	33.8363	30.1496	186.627	187.248	-24.4214	765.737	0.974252	502.579	468.322
204	G08	72	11	Zo1	SF02	5	3	5	34911	45312	657	647	465	411	560.349	527.366	1.24508	36165	0.660726	210.832	1	0.770458	0.803162	244.191	242.638	89.0449	32.9836	29.4109	185.748	183.296	-17.7637	739.068	0.965326	560.349	527.366
205	H05	72	11	Zo1	SF02	5	3	5	41754	52152	583	617	371	371	483.017	494.469	1.21526	42924	0.528389	230.571	1	0.800621	0.822872	251.391	252.923	100.717	36.5596	32.45	211	213.432	-2.57165	798.524	0.972743	483.017	494.469
206	H06	72	11	Zo1	SF02	5	3	5	38837	57575	582	647	337	412	456.469	520.942	1.60108	41379	0.561617	222.371	1	0.674546	0.62458	245.498	256.909	99.2018	34.781	30.4138	202.786	203.124	59.7456	883.963	0.938568	456.469	520.942
207	H07	72	11	Zo1	SF02	5	3	5	37530	53172	660	599	408	388	538.043	490.295	1.38571	38956	0.642087	218.597	1	0.705823	0.721654	250.693	251.161	92.7631	33.7915	30	196.11	192.189	73.027	808.406	0.963395	538.043	490.295
208	H08	72	11	Zo1	SF02	5	3	5	34621	48391	707	639	484	422	592.757	527.176	1.17942	35241	0.575277	209.954	1	0.715443	0.847875	233.042	235.053	90.7855	33.4218	29.7321	188.748	190.619	-44.6732	716.323	0.982407	592.757	527.176
209	A05	96	11	Zo1	SF02	5	3	5	165784	244416	821	861	365	325	584.648	606.315	1.51359	175038	0.628216	459.437	1	0.678286	0.660683	524.769	542.352	183.619	68.0331	60.7454	413.488	408.291	27.8404	1775.74	0.947131	584.648	606.315
210	A06	96	11	Zo1	SF02	5	3	5	163222	279256	805	852	269	331	539.539	593.963	2.15849	188041	0.793636	455.874	1	0.584489	0.463286	614.206	618.053	171.817	55.584	48.7955	398.432	373.679	54.5768	2104.12	0.868013	539.539	593.963
211	A07	96	11	Zo1	SF02	5	3	5	151951	266162	857	738	103	385	469.037	570.286	3.8765	183672	0.901375	439.852	1	0.570897	0.257965	702.653	756.064	137.801	46.3792	41.8808	338.976	304.276	80.8827	2720.67	0.827295	469.037	570.286
212	A08	96	11	Zo1	SF02	5	3	5	143959	200868	631	1011	403	130	521.446	578.273	3.68655	180260	0.978917	428.129	1	0.716685	0.271256	986.063	880.028	88.2836	36.7363	35.1141	227	201.41	0.386685	2582.47	0.798619	521.446	578.273
213	B05	96	11	Zo1	SF02	5	3	5	195476	347803	723	933	224	236	498.671	577.594	2.56529	250352	0.87022	498.887	1	0.562031	0.38982	805.165	754.454	137.361	49.6564	47	411.661	396.675	-15.7627	2510.27	0.780805	498.671	577.594
214	B06	96	11	Zo1	SF02	5	3	5	195584	336552	679	997	235	239	489.159	569.263	2.44687	238292	0.873078	499.024	1	0.581141	0.408686	774.24	760.295	153.584	52.63	48.8365	439.236	377.505	7.69133	2452.32	0.820775	489.159	569.263
215	B07	96	11	Zo1	SF02	5	3	5	196903	342468	962	829	206	376	538.046	564.869	3.35138	239017	0.882783	500.704	1	0.574953	0.298385	800.87	768.668	148.862	50.4099	46.4866	419.406	376.234	-73.6889	2879.67	0.823803	538.046	564.869
216	B08	96	11	Zo1	SF02	5	3	5	175087	452088	811	931	55	333	402.083	600.028	3.78883	228529	0.947562	472.152	1	0.387285	0.263934	930.416	888.11	130.361	43.3941	40.2492	347.522	297.335	57.468	2887.25	0.766148	402.083	600.028
217	C05	96	11	Zo1	SF02	5	3	5	186545	314390	881	736	136	314	546.793	520.292	2.56837	231524	0.863485	487.357	1	0.593355	0.389353	755.52	755.465	162.807	51.7963	46.0977	406.603	381.065	77.1464	2453.72	0.805726	546.793	520.292
218	C06	96	11	Zo1	SF02	5	3	5	139426	250488	753	824	312	256	519.016	518.033	3.05885	175876	0.771141	421.334	1	0.556617	0.32692	574.806	573.035	118.68	43.0214	39.0512	386.706	365.959	-27.5755	2315.03	0.792752	519.016	518.033
219	C07	96	11	Zo1	SF02	5	3	5	182631	316472	901	846	459	130	665.72	461.767	3.69485	241478	0.874424	482.217	1	0.577084	0.270647	801.201	716.609	116.619	43.7396	41.2311	404.077	388.713	-5.9401	2912	0.756305	665.72	461.767
220	C08	96	11	Zo1	SF02	5	3	5	182844	316246	849	717	163	256	530.577	474.936	2.82667	230707	0.853516	482.498	1	0.57817	0.353773	743.555	689.456	146.185	50.583	47.1275	402.078	387.442	76.3692	2548.49	0.792538	530.577	474.936
221	D05	96	11	Zo1	SF02	5	3	5	170321	389312	872	741	240	125	554.705	474.495	2.56788	206700	0.920769	465.682	1	0.437492	0.389426	811.573	781.66	155.332	49.8436	45.31	360.399	316.601	49.4299	2344.37	0.824001	554.705	474.495
222	D06	96	11	Zo1	SF02	5	3	5	142626	250068	770	664	312	118	523.118	428.608	2.7547	174540	0.757006	426.142	1	0.570349	0.363016	578.64	589.377	137.131	45.7804	40.8167	391.763	378.087	45.8422	2221.99	0.817154	523.118	428.608
223	D07	96	11	Zo1	SF02	5	3	5	177185	324720	834	963	394	225	568.682	535.805	3.03118	215347	0.888609	474.973	1	0.545655	0.329905	789.171	757.925	139.786	47.5612	44.0454	400.513	361.965	-17.7753	2597.91	0.822788	568.682	535.805
224	D08	96	11	Zo1	SF02	5	3	5	152061	448877	883	974	324	171	566.197	614.337	10.8507	321480	0.882325	440.011	1	0.338759	0.0921598	866.502	804.316	106.301	33.458	26.8701	513.025	407.811	29.7633	4553.48	0.473003	566.197	614.337
225	E05	96	11	Zo1	SF02	5	3	5	101317	156366	747	869	390	431	572.227	658.398	2.76517	123564	0.750221	359.167	1	0.647948	0.361641	478.336	466.96	101.637	38.2933	36	342.539	316.269	-14.6192	1876.32	0.819956	572.227	658.398
226	E06	96	11	Zo1	SF02	5	3	5	106794	180960	779	846	299	469	520.25	646.21	3.43207	143079	0.767463	368.747	1	0.590153	0.291369	530.84	491.57	97.9439	35.7184	33.6155	375.417	340.318	-81.0051	2146.13	0.746399	520.25	646.21
227	E07	96	11	Zo1	SF02	5	3	5	89064	163968	727	872	300	488	484.704	662.573	2.68613	105630	0.806678	336.749	1	0.543179	0.372282	466.231	455.827	93.0054	37.9496	35.3553	284.619	275.538	-53.4372	1733.88	0.84317	484.704	662.573
228	E08	96	11	Zo1	SF02	5	3	5	111148	177200	747	953	347	510	538.947	719.198	2.24212	125202	0.64731	376.189	1	0.627246	0.446007	442.689	445.549	125.1	47.8561	43.8634	345.995	337.43	-24.5788	1769.64	0.887749	538.947	719.198
229	A06	120	11	Zo1	SF02	5	3	5	109420	162192	629	955	381	301	511.042	621.769	3.9516	131813	0.954823	373.253	1	0.674633	0.253062	704.715	655.66	99	36.5657	34.176	241.654	209.425	3.92464	2330.99	0.830115	511.042	621.769
230	A07	120	11	Zo1	SF02	5	3	5	101495	173880	589	840	244	336	439.189	618.494	3.24778	127018	0.82249	359.482	1	0.583707	0.307903	520.191	503.081	119.038	38.5513	34.2345	340.817	295.874	-14.1669	2035.26	0.79906	439.189	618.494
231	A08	120	11	Zo1	SF02	5	3	5	84398	146234	716	828	427	322	586.815	565.408	3.81728	104323	0.913231	327.809	1	0.577143	0.261967	543.64	509.103	95.5249	33.1961	30.4138	254.983	221.502	14.1059	2012.09	0.809007	586.815	565.408
232	B05	120	11	Zo1	SF02	5	3	5	125207	208656	689	793	257	310	496.19	541.078	3.30923	143633	0.687373	399.272	1	0.600064	0.302185	491.398	490.295	120.216	44.4128	41.1096	381.827	356.905	34.8463	2281.83	0.871715	496.19	541.078
233	B06	120	11	Zo1	SF02	5	3	5	131234	227460	787	824	277	378	515.472	585.751	3.3111	155305	0.782351	408.769	1	0.576954	0.302014	543.065	526.849	124.036	46.061	42.2966	361.313	338.242	-52.8383	2336.76	0.845008	515.472	585.751
234	B07	120	11	Zo1	SF02	5	3	5	110909	211600	666	790	137	390	395.118	571.666	2.49271	137629	0.880773	375.784	1	0.524145	0.401169	609.506	572.386	102.728	37.9806	35.8469	302.16	288.625	66.1636	1863.91	0.805855	395.118	571.666
235	C05	120	11	Zo1	SF02	5	3	5	111993	195573	766	717	349	248	541.647	499.634	2.70687	127897	0.878166	377.616	1	0.57264	0.36943	558.666	548.811	118.106	45.0393	41.5933	290.212	267.241	37.2602	1951.8	0.87565	541.647	499.634
236	C06	120	11	Zo1	SF02	5	3	5	104724	209842	728	773	250	334	498.861	578.779	3.53063	130836	0.820987	365.156	1	0.499061	0.283236	525.79	505.792	95	35.6642	33.3017	321.227	300.198	-47.4599	2155.53	0.800422	498.861	578.779
237	C07	120	11	Zo1	SF02	5	3	5	129379	217012	752	755	298	277	546.044	539.472	3.20822	155135	0.740697	405.87	1	0.596184	0.3117	532.85	531.866	106.042	42.2746	39.8121	378.237	357.99	-32.2623	2283.86	0.833977	546.044	539.472
238	C08	120	11	Zo1	SF02	5	3	5	114078	170867	719	756	282	365	492.027	566.498	3.20374	131958	0.607245	381.115	1	0.667642	0.312135	442.728	448.938	111.946	44.2562	40.8534	365.459	351.754	81.2336	2143.06	0.864502	492.027	566.498
239	D05	120	11	Zo1	SF02	5	3	5	116022	230644	753	854	317	325	524.852	550.017	3.70773	148744	0.758604	384.349	1	0.503035	0.269707	510.492	528.034	106.405	41.3471	37.855	375.978	332.612	17.458	2325.03	0.780011	524.852	550.017
240	D06	120	11	Zo1	SF02	5	3	5	104038	203300	774	828	299	400	516.981	598.656	2.64526	125747	0.889621	363.958	1	0.511746	0.378035	571.195	538.075	101.863	39.3753	36.7967	285.391	260.865	-51.9581	1859.67	0.82736	516.981	598.656
241	D07	120	11	Zo1	SF02	5	3	5	112426	183997	789	784	316	395	530.041	582.001	6.50435	143086	0.73909	378.345	1	0.611021	0.153743	503.893	504.48	104.307	32.7085	29	371.179	339.425	-74.1519	3031.38	0.785723	530.041	582.001
242	D08	120	11	Zo1	SF02	5	3	5	116472	218010	750	779	360	220	532.906	532.141	3.59683	146042	0.869535	385.093	1	0.534251	0.278022	593.483	565.608	115.832	39.9232	36.6742	327.059	293.105	25.3539	2294.44	0.797524	532.906	532.141
243	E05	120	11	Zo1	SF02	5	3	5	78284	126084	690	728	374	329	543.001	525.124	2.82551	93018	0.831629	315.712	1	0.620888	0.353918	434.112	430.521	98.9545	38.241	34.6699	269.307	241.076	24.2953	1667.21	0.841601	543.001	525.124
244	E06	120	11	Zo1	SF02	5	3	5	111460	219006	894	756	365	342	565.988	560.848	5.11748	141287	0.775811	376.716	1	0.508936	0.195409	506.009	564.746	100.499	38.189	35.2278	353.423	319.274	50.0212	2677.27	0.788891	565.988	560.848
245	E07	120	11	Zo1	SF02	5	3	5	136252	273552	871	746	379	190	584.705	494.832	5.67054	180204	0.849516	416.511	1	0.498084	0.17635	631.334	662.741	109.604	40.236	37.1214	355.484	333.068	39.8773	3115.94	0.756099	584.705	494.832
246	E08	120	11	Zo1	SF02	5	3	5	130090	249951	713	782	206	289	481.958	522.674	4.3881	161975	0.855294	406.984	1	0.520462	0.227889	598.089	623.327	120	40.0924	36	344.642	309.896	46.4572	2678.34	0.803149	481.958	522.674
247	A05	24	12	Zo1	SF02	5	3	5	12653	17375	533	497	408	358	470.834	429.866	1.17148	12955	0.351035	126.926	1	0.72823	0.853621	131.395	139.043	60.4152	20.7676	18.2483	122.848	123.033	-2.01745	431.588	0.976689	470.834	429.866
248	A06	24	12	Zo1	SF02	5	3	5	13426	18632	508	506	371	370	438.331	439.887	1.15093	13717	0.364003	130.746	1	0.720588	0.868863	135.712	138.293	61.5873	21.3663	18.868	124.387	126.402	-70.257	440.659	0.978785	438.331	439.887
249	A07	24	12	Zo1	SF02	5	3	5	14680	19140	530	509	398	364	462.356	437.909	1.1813	15005	0.407169	136.716	1	0.76698	0.846526	143.234	146.649	63.6003	22.2652	19.6469	130.219	130.824	-15.0013	466.818	0.978341	462.356	437.909
250	A08	24	12	Zo1	SF02	5	3	5	13562	17820	510	534	375	402	440.435	466.718	1.14346	13869	0.332246	131.407	1	0.761055	0.874539	135.463	138.928	62.6099	21.5176	19	127.069	127.768	57.9301	441.446	0.977864	440.435	466.718
251	B05	24	12	Zo1	SF02	5	3	5	15027	20022	561	554	420	412	490.864	483.437	1.17359	15407	0.548975	138.322	1	0.750524	0.852087	151.582	154.353	61.7171	22.2297	19.6977	125.865	126.698	43.2182	470.759	0.975336	490.864	483.437
252	B06	24	12	Zo1	SF02	5	3	5	14033	18354	490	592	352	459	423.121	524.228	1.14303	14330	0.154086	133.669	1	0.764574	0.874871	134.649	139.058	63.9531	21.9203	19.2354	131.141	133.041	58.7332	448.96	0.979274	423.121	524.228
253	B07	24	12	Zo1	SF02	5	3	5	13206	16640	513	565	385	435	450.005	498.606	1.1627	13534	0.209429	129.67	1	0.79363	0.86007	131.429	138.293	61.7738	21.1516	18.6413	127	128.515	-13.3284	439.262	0.975765	450.005	498.606
254	B08	24	12	Zo1	SF02	5	3	5	14145	19596	506	596	368	454	437.578	520.077	1.16068	14478	0.321843	134.201	1	0.721831	0.861567	138.327	143.199	62.2254	21.8042	19.105	129.066	130.967	58.7841	454.215	0.977	437.578	520.077
255	C05	24	12	Zo1	SF02	5	3	5	15288	21754	423	659	277	510	351.324	586.629	1.20208	15769	0.321774	139.518	1	0.702767	0.831894	143.703	149.482	65.8559	22.5963	19.8494	136.754	136.061	-30.6998	480.558	0.969497	351.324	586.629
256	C06	24	12	Zo1	SF02	5	3	5	14895	19575	401	694	256	559	328.637	625.813	1.19111	15389	0.455863	137.713	1	0.76092	0.839551	146.241	148.96	62.9365	22.0844	19.4165	130.269	130.162	64.2586	472.174	0.967899	328.637	625.813
257	C07	24	12	Zo1	SF02	5	3	5	14937	21545	461	621	322	466	395.407	534.141	1.31105	15557	0.348497	137.907	1	0.693293	0.762749	143.489	154.574	63.1269	21.8808	19.2354	131.287	134.493	-2.79594	496.073	0.960147	395.407	534.141
258	C08	24	12	Zo1	SF02	5	3	5	13947	18626	489	656	350	522	421.71	585.514	1.25169	14539	0.309642	133.259	1	0.748792	0.798921	137.069	142.225	62.2415	21.2454	18.4391	131.202	130.333	88.3574	468.375	0.959282	421.71	585.514
259	D05	24	12	Zo1	SF02	5	3	5	13489	17685	484	731	349	600	416.776	664.605	1.14712	13818	0.222538	131.052	1	0.762737	0.871747	132.969	135.07	62.2254	21.3634	18.9737	128.66	129.635	59.6504	440.96	0.97619	416.776	664.605
260	D06	24	12	Zo1	SF02	5	3	5	13584	17822	471	803	337	670	402.867	737.18	1.14161	13830	0.432691	131.513	1	0.762204	0.875957	138.624	138.852	61.2209	21.6223	19.0131	122.6	124.975	41.3466	441.446	0.982213	402.867	737.18
261	D07	24	12	Zo1	SF02	5	3	5	13376	16303	473	737	354	600	412.845	666.932	1.11677	13532	0.465074	130.502	1	0.820462	0.895437	138.881	138.051	59.5399	21.4482	19	118	122.947	2.83706	433.262	0.988472	412.845	666.932
262	D08	24	12	Zo1	SF02	5	3	5	12718	17286	462	794	333	660	395.978	726.223	1.15472	13044	0.235044	127.252	1	0.73574	0.866013	129.307	135.93	59.4643	20.7398	18.3576	122.866	125.685	26.6928	429.588	0.975008	395.978	726.223
263	E05	24	12	Zo1	SF02	5	3	5	14884	19856	487	785	341	649	413.569	715.883	1.18436	15300	0.383261	137.662	1	0.749597	0.844339	143.504	146.813	63.2456	22.228	19.6469	132.043	132.546	89.1145	470.659	0.97281	413.569	715.883
264	E06	24	12	Zo1	SF02	5	3	5	14889	19584	476	708	340	564	408.384	636.983	1.13418	15122	0.354428	137.685	1	0.760263	0.881691	142.611	146.741	64.3273	22.5571	20	133.336	133.353	-1.00003	460.659	0.984592	408.384	636.983
265	E07	24	12	Zo1	SF02	5	3	5	14527	18590	462	780	319	650	387.846	714.171	1.16224	14837	0.453224	136.001	1	0.781442	0.86041	144.283	150.083	63.0079	22.1462	19.4165	129	128.613	79.5337	460.617	0.979106	387.846	714.171
266	E08	24	12	Zo1	SF02	5	3	5	11807	16884	487	809	353	683	420.94	745.177	1.17143	12098	0.212438	122.61	1	0.699301	0.853655	124.403	133.454	57.9828	19.9902	17.6918	119.501	121.563	-88.9509	416.902	0.975946	420.94	745.177
267	F05	24	12	Zo1	SF02	5	3	5	14698	19257	471	843	324	712	398.571	775.502	1.15578	15020	0.400408	136.799	1	0.763255	0.865217	143.09	148.476	64.2806	22.3501	19.6977	129.812	131.119	-76.7456	462.032	0.978562	398.571	775.502
268	F06	24	12	Zo1	SF02	5	3	5	13374	17750	526	809	401	667	462.527	737.249	1.16698	13728	0.456936	130.493	1	0.753465	0.856916	138.507	142.359	61.4654	21.3171	18.7883	124	123.202	-11.2857	442.86	0.974213	462.527	737.249
269	F07	24	12	Zo1	SF02	5	3	5	13684	17262	475	814	349	677	412.438	746.627	1.14459	13960	0.402546	131.996	1	0.792724	0.873672	138.198	142.201	62.0081	21.5319	19	125	126.506	-10.6372	443.647	0.980229	412.438	746.627
270	F08	24	12	Zo1	SF02	5	3	5	14644	20196	468	820	315	688	391.305	750.629	1.19181	15009	0.56191	136.548	1	0.725094	0.839058	150.371	154.042	60.407	21.878	19.2354	126.566	124.387	-71.195	468.316	0.975681	391.305	750.629
271	G05	24	12	Zo1	SF02	5	3	5	15024	20305	437	871	306	716	370.588	790.344	1.18675	15463	0.533267	138.308	1	0.739916	0.842635	150.867	154.548	62.0967	22.0503	19.4165	127.83	127.625	-20.4795	473.345	0.97161	370.588	790.344
272	G06	24	12	Zo1	SF02	5	3	5	12954	16800	423	825	303	685	363.578	752.229	1.18979	13329	0.513153	128.427	1	0.771071	0.840485	139.123	141.032	58.9406	20.5513	18.0278	118.552	119.409	10.5616	440.09	0.971866	363.578	752.229
273	G07	24	12	Zo1	SF02	5	3	5	13650	17420	379	766	249	632	313.438	698.252	1.13911	13886	0.327969	131.832	1	0.783582	0.877882	135.743	138.6	62.9365	21.7146	19.105	125.593	128.234	33.3106	442.032	0.983004	313.438	698.252
274	G08	24	12	Zo1	SF02	5	3	5	13517	18733	508	821	365	690	436.08	753.335	1.20188	13898	0.507002	131.188	1	0.721561	0.83203	141.888	142.443	58.6941	20.9722	18.4391	120.785	122.3	68.0446	451.831	0.972586	436.08	753.335
275	H05	24	12	Zo1	SF02	5	3	5	14396	19536	346	736	198	604	273.545	670.572	1.16758	14730	0.419662	135.387	1	0.736896	0.856475	142.259	147.574	63.0079	22.0842	19.4165	130.35	129.125	86.1787	459.588	0.977325	273.545	670.572
276	H06	24	12	Zo1	SF02	5	3	5	13305	17399	387	734	250	607	320.182	668.773	1.16299	13605	0.387742	130.155	1	0.764699	0.859855	135.868	142.046	61.4003	21.2011	18.6815	124.91	125.239	-89.2523	440.96	0.977949	320.182	668.773
277	H07	24	12	Zo1	SF02	5	3	5	14725	19880	423	713	283	571	354.886	641.1	1.19243	15164	0.317915	136.925	1	0.740694	0.838626	141.011	144.475	63.0635	22.0518	19.3132	132.128	133.695	-36.8748	469.73	0.97105	354.886	641.1
278	H08	24	12	Zo1	SF02	5	3	5	13030	17556	560	847	427	715	490.553	777.716	1.18884	13385	0.291	128.803	1	0.742196	0.841157	132.097	135.074	60.8276	20.9518	18.3848	124.495	126.38	-86.8292	441.203	0.973478	490.553	777.716
279	A05	48	12	Zo1	SF02	5	3	5	23224	31683	538	638	361	459	449.924	549.585	1.16417	23652	0.38111	171.958	1	0.733011	0.858978	179.099	182.65	80	28.0146	24.6982	167.198	165.582	-45.8754	582.884	0.981904	449.924	549.585
280	A06	48	12	Zo1	SF02	5	3	5	23265	29754	518	557	347	383	427.083	469.13	1.15616	23587	0.387772	172.11	1	0.781912	0.864933	180.157	185.852	79.3095	27.84	24.7386	165.657	166.061	-44.5639	581.387	0.986348	427.083	469.13
281	A07	48	12	Zo1	SF02	5	3	5	23075	29920	517	598	347	422	432.7	509.17	1.11457	23338	0.291359	171.406	1	0.771223	0.897204	175.357	177.124	82.0792	28.3496	25	167.119	167.748	39.2922	568.5	0.988731	432.7	509.17
282	A08	48	12	Zo1	SF02	5	3	5	22660	29068	507	579	338	407	422.947	492.298	1.14947	22970	0.256209	169.858	1	0.779551	0.869968	172.977	178.631	80.9568	27.9153	24.5967	164.438	167.203	2.05736	572.115	0.986504	422.947	492.298
283	B05	48	12	Zo1	SF02	5	3	5	23282	31062	512	647	345	461	428.411	554.377	1.14771	23590	0.490305	172.173	1	0.749533	0.871301	184.558	187.107	79.511	28.2164	25	159.276	160.852	-15.7076	579.47	0.986944	428.411	554.377
284	B06	48	12	Zo1	SF02	5	3	5	23097	30589	538	669	357	500	450.214	584.747	1.13906	23489	0.380861	171.488	1	0.755075	0.877915	178.687	181.731	80.7527	28.045	24.7588	164.818	165.219	80.6889	574.985	0.983311	450.214	584.747
285	B08	48	12	Zo1	SF02	5	3	5	24120	30972	533	656	355	482	441.949	568.112	1.15214	24617	0.388298	175.244	1	0.778768	0.867952	182.815	189.897	81.1234	28.4824	25.02	167.116	168.47	59.2655	590.943	0.979811	441.949	568.112
286	C05	48	12	Zo1	SF02	5	3	5	26282	34176	485	684	293	506	385.667	593.011	1.18675	26881	0.336339	182.93	1	0.769019	0.84264	188.701	193.933	86.5794	29.9283	26.2488	176.729	177.707	88.9965	626.056	0.977717	385.667	593.011
287	C06	48	12	Zo1	SF02	5	3	5	24445	32208	487	713	311	530	401.516	619.604	1.14017	24724	0.539944	176.421	1	0.758973	0.877062	192.63	194.756	79.6053	28.7214	25.4951	159.937	162.137	-42.2564	591.813	0.988715	401.516	619.604
288	C07	48	12	Zo1	SF02	5	3	5	25259	33264	519	669	330	493	421.353	580.107	1.17965	25961	0.411349	179.334	1	0.759349	0.847707	188.351	191.039	83.8153	29.0236	25.6125	173.898	171.678	78.0523	611.914	0.972959	421.353	580.107
289	C08	48	12	Zo1	SF02	5	3	5	22487	28704	525	653	341	497	432.773	575.427	1.18935	22972	0.555022	169.208	1	0.78341	0.840794	185.677	187.003	76.6551	27.3009	24.0416	154.071	154.453	-89.9208	579.73	0.978887	432.773	575.427
290	D05	48	12	Zo1	SF02	5	3	5	23356	31920	505	717	337	527	419.432	621.803	1.14097	23691	0.441369	172.446	1	0.731704	0.876448	182.257	189.169	82.0549	28.2118	25	165.301	163.544	-2.01303	578.683	0.98586	419.432	621.803
291	D06	48	12	Zo1	SF02	5	3	5	23086	29929	508	716	335	543	420.664	629.855	1.14971	23421	0.430667	171.447	1	0.771359	0.869783	180.92	183.096	80.2122	27.9364	24.6982	165.043	163.283	-53.1265	577.529	0.985697	420.664	629.855
292	D07	48	12	Zo1	SF02	5	3	5	23613	30624	514	703	340	527	427.852	617.159	1.14214	23980	0.38563	173.393	1	0.771062	0.875551	180.721	182.858	82.4621	28.4486	25.02	165.264	166.743	41.9649	582.156	0.984696	427.852	617.159
293	E05	48	12	Zo1	SF02	5	3	5	25446	33294	531	750	352	564	439.525	656.928	1.15127	25860	0.443501	179.997	1	0.764282	0.868602	190.354	192.774	83.9524	29.3645	25.9615	171.211	170.609	-34.9104	606.742	0.983991	439.525	656.928
294	E06	48	12	Zo1	SF02	5	3	5	25480	33930	528	704	333	530	431.275	616.215	1.13349	25776	0.491836	180.117	1	0.750958	0.882228	193.161	196.939	83.4865	29.5634	26.0768	166.995	168.183	70.8141	602.441	0.988516	431.275	616.215
295	E07	48	12	Zo1	SF02	5	3	5	25232	33968	507	716	331	523	420.311	622.496	1.14779	25577	0.497261	179.238	1	0.742817	0.871243	192.845	196.094	82.7345	29.1136	25.807	166.219	167.312	-26.6781	603.269	0.986511	420.311	622.496
296	E08	48	12	Zo1	SF02	5	3	5	21155	28728	488	717	317	549	400.067	631.062	1.24573	21886	0.146362	164.12	1	0.73639	0.802744	165.261	176.511	78.4474	26.7507	23.4094	162.208	163.481	0.901966	575.47	0.9666	400.067	631.062
297	F05	48	12	Zo1	SF02	5	3	5	24994	32164	474	774	287	602	382.217	687.64	1.25258	25805	0.413392	178.391	1	0.77708	0.798354	187.213	197.853	83.2947	29.0895	25.5539	168.971	170.468	84.6784	627.227	0.968572	382.217	687.64
298	F06	48	12	Zo1	SF02	5	3	5	24438	32980	485	783	291	613	384.001	696.445	1.15785	24879	0.527915	176.396	1	0.740995	0.86367	192.176	198.177	81.3019	28.2875	25.02	165.92	163.214	-72.9213	596.299	0.982274	384.001	696.445
299	F07	48	12	Zo1	SF02	5	3	5	23794	29785	511	755	326	594	418.345	674.231	1.1497	24147	0.549283	174.056	1	0.798858	0.869789	190.661	195.602	79.0253	28.1758	25	159.629	159.324	-69.324	586.316	0.985381	418.345	674.231
300	F08	48	12	Zo1	SF02	5	3	5	24615	33408	498	734	324	542	410.303	639.474	1.15366	24994	0.414215	177.033	1	0.7368	0.866809	185.807	192.899	83.4326	28.8901	25.4951	169.814	169.118	-24.3739	597.37	0.984836	410.303	639.474
301	G05	48	12	Zo1	SF02	5	3	5	24488	31042	437	802	250	636	345.586	721.979	1.16387	24984	0.524983	176.576	1	0.788867	0.859203	191.991	199.85	81.0432	28.41	25.0599	164.474	163.406	-69.5614	598.458	0.980147	345.586	721.979
302	G06	48	12	Zo1	SF02	5	3	5	22238	32130	486	748	297	578	384.437	660.394	1.21108	22980	0.560464	168.269	1	0.692126	0.825708	185.983	192.772	76.0592	26.5763	23.3452	153.573	154.027	-71.596	581.754	0.967711	384.437	660.394
303	G07	48	12	Zo1	SF02	5	3	5	24339	32745	440	695	263	510	349.113	604.651	1.1938	25059	0.404439	176.038	1	0.743289	0.837663	184.517	187.515	81.8352	28.5501	25.0799	170.131	168.753	11.1736	604.257	0.971268	349.113	604.651
304	G08	48	12	Zo1	SF02	5	3	5	23110	30976	494	749	318	573	405.422	656.85	1.21081	23872	0.352111	171.536	1	0.746061	0.825891	177.697	180	78.5684	27.6271	24.2074	168.084	166.317	-45.5643	592.985	0.96808	405.422	656.85
305	H05	48	12	Zo1	SF02	5	3	5	25784	34944	450	555	258	373	352.004	464.66	1.2526	26814	0.422041	181.188	1	0.737866	0.798341	190.793	199.462	83.4865	29.2002	25.6125	175.039	172.969	-67.1836	637.068	0.961587	352.004	464.66
306	H06	48	12	Zo1	SF02	5	3	5	23813	31500	463	665	283	490	371.543	576.549	1.139	24221	0.32141	174.125	1	0.755968	0.877963	179.083	180.936	82.3286	28.6744	25.2389	168.555	169.581	65.1003	583.813	0.983155	371.543	576.549
307	H07	48	12	Zo1	SF02	5	3	5	23608	30072	472	672	304	493	387.749	582.345	1.13549	23954	0.353812	173.374	1	0.785049	0.880675	179.338	183.358	82.5651	28.5074	25	167	167.738	1.97523	580.399	0.985556	387.749	582.345
308	B06	72	12	Zo1	SF02	5	3	5	86789	138244	709	724	386	296	523.704	531.559	1.50547	95121	0.802914	332.42	1	0.627796	0.664244	447.718	435.773	129.468	44.9372	40.6079	281.51	266.882	24.0675	1281.37	0.912406	523.704	531.559
309	B07	72	12	Zo1	SF02	5	3	5	50358	81213	627	697	374	376	508.237	538.288	1.53128	54590	0.798265	253.215	1	0.620073	0.653048	336.781	344.048	91.5478	34.4618	31.3847	209.672	202.846	-28.4105	984.389	0.922477	508.237	538.288
310	B08	72	12	Zo1	SF02	5	3	5	51626	81780	658	679	368	397	515.923	544.199	1.4701	54160	0.821534	256.383	1	0.631279	0.680227	345.53	347.174	96.8297	35.1448	32.0156	206.417	197.007	-46.0548	976.59	0.953213	515.923	544.199
311	C05	72	12	Zo1	SF02	5	3	5	54676	88400	685	652	360	380	521.145	522.426	1.61162	58467	0.822608	263.848	1	0.618507	0.620493	358.424	354.519	97.9847	35.9619	32.5576	208.069	203.803	-58.0394	1052.29	0.93516	521.145	522.426
312	C06	72	12	Zo1	SF02	5	3	5	55072	83538	649	728	411	377	522.183	533.022	1.49932	60232	0.81482	264.802	1	0.659245	0.66697	359.118	353.058	103.586	36.2083	32.5269	226.155	208.186	-5.84065	1018.63	0.914331	522.183	533.022
313	C07	72	12	Zo1	SF02	5	3	5	55006	81152	708	625	391	369	533.561	508.357	1.34606	57866	0.733768	264.643	1	0.677814	0.742907	328.69	334.504	108.894	38.387	34.4819	228.122	223.312	62.5854	964.59	0.950575	533.561	508.357
314	C08	72	12	Zo1	SF02	5	3	5	44383	69204	626	700	407	384	512.652	532.969	1.51725	47758	0.810332	237.719	1	0.641336	0.659086	320.705	321.069	91.6624	32.2904	29	193.351	187.924	-19.334	919.904	0.929331	512.652	532.969
315	D05	72	12	Zo1	SF02	5	3	5	54856	81400	676	656	306	436	501.959	546.969	1.64517	59328	0.862974	264.282	1	0.673907	0.60784	377.888	371.171	98.0867	35.2641	32.0156	209.316	190.928	85.4473	1064.93	0.924622	501.959	546.969
316	D06	72	12	Zo1	SF02	5	3	5	52121	81354	677	658	404	360	539.643	502.585	1.42313	54581	0.78324	257.609	1	0.640669	0.702674	335.001	337.291	106.677	36.1882	32.5576	225.909	208.277	38.9217	965.46	0.954929	539.643	502.585
317	D07	72	12	Zo1	SF02	5	3	5	50551	69696	681	641	393	399	527.418	520.484	1.37773	53654	0.597535	253.7	1	0.725307	0.725829	287.73	292.441	104.202	37.4776	33.541	237.955	230.714	88.2778	935.519	0.942166	527.418	520.484
318	D08	72	12	Zo1	SF02	5	3	5	45146	68040	632	662	422	338	524.836	507.65	1.80244	49775	0.82859	239.753	1	0.663521	0.554805	324.522	328.344	92.0217	32.7983	29.6985	206.318	181.685	-7.86285	1011.22	0.907002	524.836	507.65
319	E05	72	12	Zo1	SF02	5	3	5	52162	86881	698	645	391	362	528.276	507.618	1.4989	55606	0.846806	257.711	1	0.600384	0.667154	361.491	362.262	97.3088	35.0684	31.4006	204.162	192.278	47.8308	991.217	0.938064	528.276	507.618
320	E06	72	12	Zo1	SF02	5	3	5	50239	72518	633	649	431	290	531.552	482.001	1.50213	52987	0.864568	252.916	1	0.69278	0.665722	363.645	358.05	92.228	34.0542	31	192.621	182.738	-1.53516	973.82	0.948138	531.552	482.001
321	E07	72	12	Zo1	SF02	5	3	5	47297	71599	668	619	385	366	527.8	494.55	1.38138	49676	0.753539	245.398	1	0.660582	0.723914	307.79	312.477	102.318	35.6651	31.8904	216.545	202.343	-54.0201	906.105	0.95211	527.8	494.55
322	E08	72	12	Zo1	SF02	5	3	5	42935	65040	666	619	395	379	539.724	490.267	1.39585	44787	0.774644	233.809	1	0.660132	0.71641	297.863	297.321	85.0412	33.1648	30.0832	189.054	188.368	53.0883	867.82	0.958649	539.724	490.267
323	B05	96	12	Zo1	SF02	5	3	5	112300	171380	665	754	285	303	493.949	552.637	2.12053	126292	0.65714	378.133	1	0.655269	0.471581	464.5	452.356	103.465	40.7695	38.3275	371.3	350.126	-8.82923	1729.88	0.889209	493.949	552.637
324	B06	96	12	Zo1	SF02	5	3	5	89979	131570	747	687	301	392	537.656	547.818	2.26395	100082	0.818688	338.474	1	0.683887	0.441706	466.214	461.546	109.142	39.6351	36.6197	283.916	267.718	-76.8635	1599.96	0.899053	537.656	547.818
325	B07	96	12	Zo1	SF02	5	3	5	91435	171550	686	876	321	406	493.832	584.865	3.78184	114667	0.5973	341.202	1	0.532993	0.264421	406.373	473.355	100.24	34.981	31.3209	346.814	325.918	-44.6504	2084.55	0.797396	493.832	584.865
326	B08	96	12	Zo1	SF02	5	3	5	107969	209436	719	790	347	227	555.696	517.322	3.18637	141679	0.899937	370.77	1	0.515523	0.313837	651.164	593.479	92.7038	34.1615	32.5576	299.877	283.92	-17.7507	2079.23	0.762068	555.696	517.322
327	D05	96	12	Zo1	SF02	5	3	5	131511	296808	795	798	199	300	472.345	519.902	3.55358	162166	0.904207	409.2	1	0.443084	0.281406	675.695	660.019	118.191	40.6679	37.4433	333.636	288.586	-60.2535	2423.37	0.810965	472.345	519.902
328	D06	96	12	Zo1	SF02	5	3	5	98215	169395	655	747	310	256	493.309	531.738	3.49056	120321	0.78321	353.626	1	0.579799	0.286487	490.437	491.712	114.843	37.4408	33.121	310.808	304.932	-13.4569	2075.59	0.816275	493.309	531.738
329	D07	96	12	Zo1	SF02	5	3	5	135792	304785	776	879	255	294	536.446	583.97	2.8575	177051	0.896981	415.807	1	0.445534	0.349957	719.872	659.713	97.3088	38.6105	37.0135	358.02	318.233	37.2282	2208.18	0.766965	536.446	583.97
330	D08	96	12	Zo1	SF02	5	3	5	110389	186613	743	717	240	346	471.565	520.195	2.2676	131683	0.813287	374.902	1	0.59154	0.440994	528.94	503.087	109.659	40.0137	37.4833	319.617	307.77	-72.4213	1773.58	0.838293	471.565	520.195
331	E05	96	12	Zo1	SF02	5	3	5	138483	226389	602	833	211	254	414.669	544.516	2.28698	174425	0.855279	419.907	1	0.611704	0.437257	642.674	600.333	107.331	43.7188	41.5933	367.043	333.013	-13.4388	1994.96	0.79394	414.669	544.516
332	E06	96	12	Zo1	SF02	5	3	5	108574	145921	740	732	403	299	574.347	515.801	1.87698	116806	0.73187	371.807	1	0.74406	0.532771	455.001	455.642	134.034	49.0959	44.5982	317.684	310.058	-16.8676	1600.29	0.929524	574.347	515.801
333	E07	96	12	Zo1	SF02	5	3	5	117997	177590	710	733	297	303	512.513	519.734	1.68483	129210	0.649115	387.606	1	0.664435	0.593532	451.823	455.159	147.58	52.4582	47.0744	351.844	343.697	-31.7156	1580.59	0.913219	512.513	519.734
334	E08	96	12	Zo1	SF02	5	3	5	100095	156735	720	745	315	358	508.376	547.869	2.3604	115871	0.62472	356.994	1	0.638626	0.423658	427.775	429.242	109.554	38.8197	35	338.752	334.027	-65.3263	1723.07	0.863849	508.376	547.869
335	F05	96	12	Zo1	SF02	5	3	5	124805	271808	744	807	196	311	493.141	555.715	2.10685	147191	0.929594	398.631	1	0.459166	0.474642	696.106	654.164	120.071	42.6702	40	302.453	256.574	51.5924	1817.77	0.847912	493.141	555.715
336	F06	96	12	Zo1	SF02	5	3	5	111264	167262	772	698	315	332	536.244	508.166	2.64675	126065	0.731754	376.385	1	0.665208	0.377822	475.721	478.272	128.95	41.0174	35.9513	333.401	324.237	-72.8075	1923.71	0.882592	536.244	508.166
337	F07	96	12	Zo1	SF02	5	3	5	133324	224378	776	768	342	251	539.23	535.215	2.09256	152439	0.787641	412.011	1	0.594194	0.477883	545.885	544.548	136.825	50.1291	46.4866	359.866	336.339	33.3151	1872.4	0.874606	539.23	535.215
338	F08	96	12	Zo1	SF02	5	3	5	121975	200736	773	733	229	364	469.109	544.228	2.15818	151221	0.800699	394.086	1	0.607639	0.463354	572.009	548.198	116.039	41.9915	39.0512	357.256	342.672	-88.6801	1818.8	0.806601	469.109	544.228
339	G05	96	12	Zo1	SF02	5	3	5	116655	200550	775	674	250	292	485.029	504.282	2.55056	145909	0.83194	385.396	1	0.581675	0.39207	576.731	536.992	106.405	38.5147	36.4005	337.056	320.008	70.3755	1933.64	0.799505	485.029	504.282
340	G06	96	12	Zo1	SF02	5	3	5	110023	212769	677	847	254	344	471.425	597.615	3.64975	136922	0.800711	374.28	1	0.517101	0.273992	529.725	530.016	107.187	37.5201	34.5398	355.714	317.332	23.5935	2246.35	0.803545	471.425	597.615
341	G07	96	12	Zo1	SF02	5	3	5	90350	148125	642	754	267	359	441.904	550.098	2.58649	102885	0.777951	339.171	1	0.609958	0.386625	440.172	471.971	119.683	41.0719	37.1214	302.659	276.571	-42.3722	1713.66	0.878165	441.904	550.098
342	G08	96	12	Zo1	SF02	5	3	5	83438	135044	619	765	248	401	450.063	592.576	1.82538	93909	0.732132	325.94	1	0.617858	0.547831	415.077	440.927	104.043	40.0764	37.2022	292.426	282.735	-46.3848	1383.45	0.888498	450.063	592.576
343	B05	120	12	Zo1	SF02	5	3	5	174126	360532	723	848	202	156	470.875	523.989	3.55146	229440	0.902607	470.855	1	0.48297	0.281574	817.485	745.067	129.8	42.679	39.8246	395.635	351.899	23.9242	2787.66	0.758917	470.875	523.989
344	B06	120	12	Zo1	SF02	5	3	5	134863	224613	784	797	253	374	522.219	571.7	4.14438	161495	0.843791	414.383	1	0.600424	0.241291	596.009	563.497	127.012	42.8559	39.2046	341.652	319.861	-65.2091	2650.21	0.835091	522.219	571.7
345	B07	120	12	Zo1	SF02	5	3	5	162801	251100	706	899	241	359	498.326	609.208	1.95653	174481	0.691008	455.285	1	0.648351	0.511108	548.027	552.958	175.727	60.3182	54	409.94	396.14	29.779	2000.68	0.933059	498.326	609.208
346	D05	120	12	Zo1	SF02	5	3	5	170929	428796	962	763	188	209	535.171	489.325	2.76181	212432	0.956187	466.512	1	0.398625	0.362081	928.629	858.294	134.737	44.0393	40.8167	338.863	271.862	-60.2796	2435.62	0.804629	535.171	489.325
347	D06	120	12	Zo1	SF02	5	3	5	168754	294862	681	850	302	72	488.679	495.53	3.51043	223029	0.925916	463.535	1	0.572315	0.284865	824.448	777.023	131.21	45.0124	41.6773	375.95	311.419	2.88413	2728.43	0.756646	488.679	495.53
348	D07	120	12	Zo1	SF02	5	3	5	194649	543000	835	899	111	149	497.422	534.984	3.29332	247734	0.958804	497.83	1	0.35847	0.303645	1037.63	928.272	118.533	43.6885	41.3401	368.083	294.758	43.8364	2838.23	0.785718	497.422	534.984
349	D08	120	12	Zo1	SF02	5	3	5	180616	288960	739	808	179	292	469.008	526.371	2.28861	203947	0.758653	479.549	1	0.625055	0.436947	619.496	609.968	163.625	56.7022	51.2445	416.064	403.599	57.725	2279.13	0.885603	469.008	526.371
350	E06	120	12	Zo1	SF02	5	3	5	173673	300516	949	775	315	301	594.635	510.844	2.60607	199639	0.820484	470.242	1	0.577916	0.383719	658.277	654.899	160.798	53.6952	48.5077	382.752	376.317	-62.8867	2384.87	0.869935	594.635	510.844
351	E07	120	12	Zo1	SF02	5	3	5	141034	210576	763	722	271	294	521.212	517.995	4.66897	161341	0.553809	423.757	1	0.669753	0.21418	487.999	494.414	125.1	40.9042	36.1248	426.97	406.329	-69.4561	2876.59	0.874136	521.212	517.995
352	E08	120	12	Zo1	SF02	5	3	5	137032	282480	767	867	232	339	493.162	580.553	3.76158	182601	0.839572	417.702	1	0.485103	0.265846	643.766	606.149	107.415	37.9973	35	410.71	349.724	-47.195	2545.08	0.750445	493.162	580.553
353	F05	120	12	Zo1	SF02	5	3	5	183563	487272	799	852	28	220	447.342	523.28	3.05103	231611	0.962035	483.446	1	0.376716	0.327758	994.058	890.126	114.039	43.7004	41.7612	325.408	271.306	55.2091	2652.9	0.792549	447.342	523.28
354	F06	120	12	Zo1	SF02	5	3	5	163974	405445	834	916	179	297	513.235	561.087	4.20324	222639	0.924992	456.923	1	0.40443	0.237912	848.523	796.157	141.032	44.2688	39.598	385.038	322.428	-49.2492	2942.96	0.736502	513.235	561.087
355	F08	120	12	Zo1	SF02	5	3	5	175116	367044	950	777	112	339	480.541	575.469	3.67449	235286	0.921687	472.191	1	0.477098	0.272147	893.54	840.177	122.025	42.0467	38.3275	403.532	346.636	77.4004	2843.59	0.744269	480.541	575.469
356	G05	120	12	Zo1	SF02	5	3	5	182729	335229	994	649	141	256	524.214	485.656	2.83262	253079	0.93449	482.346	1	0.545087	0.353031	946.174	852.15	125.399	44.264	42.0476	382.939	336.828	86.657	2550.37	0.722024	524.214	485.656
357	G06	120	12	Zo1	SF02	5	3	5	175710	407120	682	932	122	205	429.244	582.405	3.79628	230910	0.936681	472.991	1	0.431593	0.263416	869.638	814.088	143.785	45.6564	41.5933	377.217	304.534	31.4414	2895.23	0.760946	429.244	582.405
358	G07	120	12	Zo1	SF02	5	3	5	115905	168000	615	779	240	331	429.779	561.197	2.24077	129627	0.56094	384.155	1	0.689911	0.446275	428.256	453.565	154.467	52.1477	45.6946	372.748	354.534	-18.2375	1806.57	0.894142	429.779	561.197
359	G08	120	12	Zo1	SF02	5	3	5	139439	233500	729	842	229	375	487.942	603.433	2.75298	156744	0.756836	421.354	1	0.597169	0.363243	530.091	554.982	150.426	53.5088	48.0208	346.686	346.47	-52.2874	2196.34	0.889597	487.942	603.433

## Sheet: Figure1g
CellID	UMAP1	UMAP2	Annotation
AAACCCAAGCGCCGTT-1_1	1.26213	-2.12009	NP1
AAACCCACAACCGACC-1_1	-7.60059	3.94987	PSM
AAACCCAGTAATACCC-1_1	-4.87423	2.98062	PSM
AAACCCAGTGTTACAC-1_1	2.32878	3.49279	NP2
AAACGAAAGAGAGTGA-1_1	4.37095	2.04959	NP3
AAACGAAAGGGTACAC-1_1	-6.55341	2.08414	PSM
AAACGAACAATTTCCT-1_1	-7.10786	1.63379	PSM
AAACGAACACGTACTA-1_1	-5.26218	2.06396	PSM
AAACGAACATCGTGCG-1_1	-0.309687	0.825309	NP1
AAACGAACATTGGCAT-1_1	-6.63871	1.51173	PSM
AAACGAAGTCGTATGT-1_1	1.91654	0.923006	NP1
AAACGAATCTCGTCAC-1_1	-7.86558	0.653676	Determination.Front
AAACGCTAGGTCCCGT-1_1	-7.70734	3.32569	PSM
AAACGCTAGTCACTCA-1_1	5.10778	1.81007	NP3
AAACGCTAGTGATCGG-1_1	0.958157	1.37119	NP1
AAACGCTCAATACGAA-1_1	-6.8578	-2.7832	Somites
AAACGCTCAGGTTCAT-1_1	5.68268	2.32323	NP3
AAACGCTGTATACCTG-1_1	-7.18478	-3.3919	Somites
AAACGCTGTCCCAAAT-1_1	-7.44934	-3.58865	Somites
AAACGCTGTGATACCT-1_1	5.04262	1.94194	NP3
AAACGCTGTGCGGATA-1_1	0.313348	-1.2751	NP1
AAACGCTTCTTACGGA-1_1	-5.43439	3.17924	PSM
AAACGCTTCTTAGCCC-1_1	-5.67355	2.19293	PSM
AAAGAACAGCTGTTCA-1_1	0.090013	-1.11455	NP1
AAAGAACAGGTCGTCC-1_1	3.44428	4.77344	NP3
AAAGAACCAACACGTT-1_1	-6.12083	2.72934	PSM
AAAGAACCAACTCGTA-1_1	3.45882	1.5998	NP3
AAAGAACCATGGACAG-1_1	5.64042	-0.273143	NP3
AAAGAACGTAGTATAG-1_1	-0.891407	0.866509	NP1
AAAGAACGTCCACTCT-1_1	-3.70587	5.22298	PSM
AAAGAACGTTGACTGT-1_1	5.61538	2.80219	NP3
AAAGAACTCGTAGAGG-1_1	-7.29705	-1.80558	Determination.Front
AAAGGATAGTCGAGGT-1_1	1.39604	-0.39585	NP1
AAAGGATCATACTGTG-1_1	-0.885147	2.37854	NP1
AAAGGATGTAGCTTAC-1_1	-6.23724	4.56019	PSM
AAAGGATGTATTCCGA-1_1	-7.00356	3.88092	PSM
AAAGGATGTGCCCTTT-1_1	-4.40047	3.32683	PSM
AAAGGATGTTAGTCGT-1_1	1.61257	3.65433	NP2
AAAGGATGTTTCAGAC-1_1	-6.30968	-6.18721	Somites
AAAGGGCCACATGGTT-1_1	6.15685	1.40738	NP3
AAAGGGCCAGACTCTA-1_1	-7.39898	3.10759	PSM
AAAGGGCTCCATCAGA-1_1	-6.85168	3.88506	PSM
AAAGGTACAACCACGC-1_1	-0.65688	1.92567	NP1
AAAGGTAGTCGACTGC-1_1	0.841615	2.638	NP1
AAAGGTAGTGATACAA-1_1	-7.43263	4.38739	PSM
AAAGGTATCAGCAATC-1_1	-5.5256	-5.11906	Somites
AAAGGTATCGCCAGTG-1_1	-7.00272	4.76611	PSM
AAAGGTATCTCTCAAT-1_1	4.46641	2.1767	NP3
AAAGTCCAGTAGACAT-1_1	-5.91122	-4.63638	Somites
AAAGTCCAGTCTCCTC-1_1	5.85523	2.24221	NP3
AAAGTCCCACAACGAG-1_1	-7.73312	3.28173	PSM
AAAGTCCCACATCCCT-1_1	1.50036	2.46148	NP1
AAAGTCCGTCCACTTC-1_1	-7.62628	3.83602	PSM
AAAGTCCTCACCTTGC-1_1	1.02712	2.55767	NP1
AAAGTGAAGCCAGACA-1_1	3.61493	4.42233	NP3
AAAGTGAAGGAAAGTG-1_1	0.954184	0.806772	NP1
AAAGTGAAGTAAACAC-1_1	1.15008	-0.17504	NP1
AAAGTGAAGTCCCAAT-1_1	3.36861	1.3172	NP2
AAAGTGAGTGGACTGA-1_1	5.35551	2.16869	NP3
AAAGTGATCCGTACGG-1_1	1.407	4.21018	NMPs
AAAGTGATCGGCCCAA-1_1	-4.27187	-4.7344	Somites
AAATGGAAGCTAAGTA-1_1	2.53596	5.09966	NMPs
AAATGGACAAAGGCGT-1_1	0.17336	2.98392	NP1
AAATGGACACGCCAGT-1_1	-7.08952	3.12035	PSM
AAATGGAGTCATGCAT-1_1	-6.69898	2.13348	PSM
AAATGGATCAGAGCGA-1_1	-0.166118	5.2329	NMPs
AAATGGATCGTTATCT-1_1	-7.71354	2.90452	PSM
AACAAAGCAGACCCGT-1_1	-0.26788	2.80093	NP1
AACAAAGTCGCGTCGA-1_1	4.52912	-0.322793	NP3
AACAAAGTCGGCATAT-1_1	0.376849	2.40493	NP1
AACAACCAGAACTCCT-1_1	1.5924	3.38166	NP2
AACAACCAGGGTAGCT-1_1	2.6287	1.52811	NP2
AACAACCCACAATGCT-1_1	4.68116	2.03288	NP3
AACAACCCATGGGAAC-1_1	3.50055	1.31284	NP3
AACAACCTCAGACTGT-1_1	3.43672	4.4918	NP3
AACAAGACATGTTTGG-1_1	0.681832	2.31291	NP1
AACAAGAGTGATGAAT-1_1	1.48093	-0.28934	NP1
AACAAGATCACCTTGC-1_1	-3.91047	4.58089	PSM
AACAAGATCATGAGGG-1_1	6.11664	1.50677	NP3
AACAAGATCGTGGACC-1_1	4.98919	3.26794	NP3
AACAAGATCTGATTCT-1_1	-0.809583	1.99294	NP1
AACACACAGAACGCGT-1_1	6.13178	1.45402	NP3
AACACACAGGCCCGTT-1_1	1.88226	5.34348	NMPs
AACACACAGTCATGGG-1_1	5.62263	1.89464	NP3
AACACACCAGACCAAG-1_1	-6.21422	2.24169	PSM
AACACACCATAGCACT-1_1	3.3471	1.15261	NP2
AACACACGTCGCAGTC-1_1	1.91391	2.94511	NP2
AACACACTCTGGCTGG-1_1	4.13822	0.561941	NP3
AACAGGGAGCATTGTC-1_1	-6.36051	-3.64063	Somites
AACAGGGAGCGTGTCC-1_1	-7.43042	2.5188	PSM
AACAGGGCAGACAATA-1_1	-6.14496	3.06405	PSM
AACAGGGGTACTTCCC-1_1	-7.67509	2.98063	PSM
AACAGGGGTAGCCCTG-1_1	-6.67154	2.33536	PSM
AACAGGGGTGTGACCC-1_1	-6.24167	1.96395	PSM
AACAGGGTCCCGAGTG-1_1	4.05647	4.32721	NP3
AACCAACAGACGATAT-1_1	2.26778	0.0180702	NP1
AACCAACAGAGGATCC-1_1	-6.93435	3.45319	PSM
AACCAACCACGACGAA-1_1	-4.16561	-4.32693	Somites
AACCAACGTAACACCT-1_1	-0.482169	0.557373	NP1
AACCAACGTCGACTTA-1_1	4.46679	3.94984	NP3
AACCAACGTTCCACGG-1_1	3.75179	2.06311	NP3
AACCACAAGAACTTCC-1_1	-6.8901	1.83999	PSM
AACCACAAGAATTGCA-1_1	-7.64468	3.75896	PSM
AACCACAAGACGCCAA-1_1	1.99381	3.74299	NMPs
AACCACAAGGTTATAG-1_1	-0.20199	2.96296	NP1
AACCACAGTCAAAGTA-1_1	1.46227	-1.36521	NP2
AACCACATCAACCGAT-1_1	5.14647	2.90525	NP3
AACCATGAGCCACCGT-1_1	1.48347	-0.594506	NP1
AACCATGAGCCTAACT-1_1	-5.34873	2.31137	PSM
AACCATGGTACTGGGA-1_1	-7.03244	4.13644	PSM
AACCCAAAGCGGACAT-1_1	-6.46126	2.17157	PSM
AACCCAAAGTCTGCAT-1_1	2.31008	3.03929	NP2
AACCCAACAGGCGAAT-1_1	-5.80027	2.99399	PSM
AACCCAAGTCTTTCAT-1_1	-4.25342	4.07228	PSM
AACCCAATCCATTGTT-1_1	-4.82769	2.71834	PSM
AACCCAATCCCGAAAT-1_1	-7.55433	1.2594	PSM
AACCCAATCGATGCTA-1_1	-4.56213	2.94641	PSM
AACCCAATCTACAGGT-1_1	-6.56667	2.11717	PSM
AACCTGAAGACTGGGT-1_1	0.970914	1.59038	NP1
AACCTGACAACAGCCC-1_1	3.25521	3.76322	NP3
AACCTGACACATCCCT-1_1	-7.05338	-3.77762	Somites
AACCTGACAGTAGTGG-1_1	6.43535	1.28359	NP3
AACCTGAGTCAGGTAG-1_1	-7.18812	4.47484	PSM
AACCTGATCAACTTTC-1_1	-6.37169	1.53386	PSM
AACCTTTAGCCTCTTC-1_1	-7.7111	1.56727	PSM
AACCTTTAGCTGAAAT-1_1	1.14607	3.42525	NP2
AACCTTTAGGTATAGT-1_1	2.24843	3.04576	NP2
AACCTTTAGTCACGAG-1_1	-5.49061	3.5128	PSM
AACCTTTAGTTCCGTA-1_1	2.58504	2.31231	NP2
AACCTTTAGTTGCATC-1_1	0.654675	2.48058	NP1
AACCTTTCAACTTGCA-1_1	1.92792	0.242492	NP1
AACCTTTCAGCCTTCT-1_1	1.88228	4.31584	NMPs
AACCTTTTCAACTGGT-1_1	-5.68773	5.38034	PSM
AACCTTTTCCGATGCG-1_1	-6.15551	-3.59657	Somites
AACCTTTTCTTCCGTG-1_1	1.07344	4.07409	NMPs
AACGAAAAGTACGAGC-1_1	-0.389249	2.91848	NP1
AACGAAAGTTATGTGC-1_1	-3.68533	3.9989	PSM
AACGAAATCGGCTATA-1_1	1.97564	3.33651	NP2
AACGAAATCTCGTCAC-1_1	5.87471	0.0108447	NP3
AACGGGAAGAACCGCA-1_1	-7.34111	-1.24756	Determination.Front
AACGGGAAGACTGTTC-1_1	2.35392	1.64441	NP1
AACGGGAAGAGTGAAG-1_1	6.35688	0.403687	NP3
AACGGGAAGCGACTAG-1_1	1.17492	4.07832	NMPs
AACGGGACAACGACAG-1_1	1.00686	-2.18311	NP1
AACGGGACACAAAGCG-1_1	4.4015	3.9457	NP3
AACGGGACAGAAATTG-1_1	2.65303	3.06317	NP2
AACGGGACAGATACCT-1_1	-7.83584	2.02273	PSM
AACGGGACAGGGAGAG-1_1	-0.69785	0.978352	NP1
AACGGGAGTTGTACGT-1_1	-6.77655	2.16755	PSM
AACGGGATCAGGAAAT-1_1	-0.11865	5.48201	NMPs
AACGGGATCGGAAACG-1_1	5.21271	0.957856	NP3
AACGTCAAGTATCTGC-1_1	0.996746	3.10653	NP2
AACGTCACACACCGAC-1_1	-6.37279	2.43632	PSM
AACGTCAGTAGGTTTC-1_1	0.293021	-0.799255	NP1
AACGTCAGTCGAATGG-1_1	2.73187	3.37865	NP2
AACTTCTAGTGTTCCA-1_1	-6.56325	-4.35015	Somites
AACTTCTTCAAACCCA-1_1	-7.72145	3.24948	PSM
AACTTCTTCCGATAAC-1_1	-1.44318	3.84886	NP1
AAGAACAAGAACCCGA-1_1	-0.17795	2.71817	NP1
AAGAACAAGCATCCCG-1_1	4.45937	3.53802	NP3
AAGAACAAGGTTCTAC-1_1	-4.15068	3.54007	PSM
AAGAACACAGAATCGG-1_1	-5.66864	5.32192	PSM
AAGAACACAGCCATTA-1_1	0.416183	2.52699	NP1
AAGAACAGTAGACACG-1_1	5.00377	2.97699	NP3
AAGAACAGTGACTAAA-1_1	-0.940789	3.31256	NP1
AAGAACAGTGGAGAAA-1_1	-7.86987	-1.51548	Determination.Front
AAGAACAGTTGCCAAT-1_1	-6.49576	2.65173	PSM
AAGAACATCACTTATC-1_1	-4.72953	2.75952	PSM
AAGAACATCAGAACCT-1_1	3.66844	2.78945	NP3
AAGACAAAGAGCCATG-1_1	-6.4952	-2.64855	Somites
AAGACAAAGGTTGAGC-1_1	4.4899	3.39819	NP3
AAGACAAGTACTCGCG-1_1	6.21267	0.296224	NP3
AAGACAAGTGTCATTG-1_1	4.54266	2.94839	NP3
AAGACAAGTTTCCATT-1_1	3.99917	4.24708	NP3
AAGACAATCAGTCACA-1_1	-0.112292	3.63043	NP1
AAGACTCAGTCTGGAG-1_1	-6.75434	4.03681	PSM
AAGACTCCAATCTAGC-1_1	-0.389432	0.86928	NP1
AAGACTCCAGATTCGT-1_1	3.80729	-0.0309601	NP2
AAGACTCCAGTTTGGT-1_1	-5.44981	2.34821	PSM
AAGACTCGTCATGACT-1_1	-4.78407	2.85225	PSM
AAGACTCTCGCAGAGA-1_1	1.67113	-0.695664	NP1
AAGATAGAGCACTGGA-1_1	6.36261	2.29127	NP3
AAGATAGAGCCGTTGC-1_1	4.86347	3.42285	NP3
AAGATAGCATACTGTG-1_1	5.95582	1.85968	NP3
AAGATAGGTACTGCGC-1_1	6.42842	1.71861	NP3
AAGATAGTCCACAGCG-1_1	0.232946	2.57315	NP1
AAGCATCAGACTCATC-1_1	-7.96614	0.88358	Determination.Front
AAGCATCAGAGTATAC-1_1	1.18629	5.6169	NMPs
AAGCATCCAAGTAGTA-1_1	-0.210085	5.29938	NMPs
AAGCATCCACGGCACT-1_1	0.41183	-1.54302	NP1
AAGCATCGTGCCTGAC-1_1	-5.42565	5.19862	PSM
AAGCATCGTGCTTCAA-1_1	-3.88349	3.43486	PSM
AAGCATCTCTCTCTAA-1_1	4.03493	1.53025	NP3
AAGCCATAGTGGCAGT-1_1	0.447513	5.7246	NMPs
AAGCCATAGTGGTTGG-1_1	4.21769	0.331655	NP3
AAGCCATCACTAACGT-1_1	-4.936	4.99379	PSM
AAGCCATGTTGAGGAC-1_1	6.57102	0.7199	NP3
AAGCCATTCTTTGCAT-1_1	0.0500814	1.5047	NP1
AAGCGAGAGATTAGAC-1_1	1.19177	-0.250379	NP1
AAGCGAGGTGGCGCTT-1_1	-5.82241	-7.39994	Somites
AAGCGAGGTTTGAACC-1_1	-5.96167	-4.11881	Somites
AAGCGAGTCCGAGAAG-1_1	0.62298	-0.137523	NP1
AAGCGAGTCCTGTTGC-1_1	5.09143	2.42815	NP3
AAGCGAGTCTTCCTAA-1_1	-6.4442	4.77781	PSM
AAGCGTTAGTACCGGA-1_1	-4.42083	3.55264	PSM
AAGCGTTCAGGCAATG-1_1	0.24913	0.466771	NP1
AAGCGTTCATAGATGA-1_1	-1.03444	2.69304	NP1
AAGCGTTCATTGCTTT-1_1	-5.5108	3.3245	PSM
AAGCGTTGTATGCAAA-1_1	3.2232	4.57505	NP3
AAGCGTTGTGAATTAG-1_1	5.39552	3.27441	NP3
AAGCGTTGTGACGCCT-1_1	0.613335	-1.94498	NP1
AAGCGTTGTGGAACCA-1_1	5.56026	1.83301	NP3
AAGCGTTGTGGCGTAA-1_1	0.409303	2.3243	NP1
AAGGAATTCCTTATAC-1_1	3.11442	4.68872	NP3
AAGGAATTCTCTGGTC-1_1	0.100041	0.371093	NP1
AAGGAATTCTTGCGCT-1_1	-5.13228	5.01361	PSM
AAGGTAAAGAAGAGCA-1_1	-7.13994	2.0908	PSM
AAGGTAAAGCGCTGCT-1_1	-0.178546	3.80654	NP1
AAGGTAACAGTCGCAC-1_1	0.24626	3.33681	NP1
AAGGTAAGTAGAATGT-1_1	-5.56786	5.25926	PSM
AAGGTAAGTATCTTCT-1_1	-7.35649	-2.92404	Somites
AAGTACCAGCCGTTGC-1_1	-1.09326	3.17128	NP1
AAGTACCAGTCTTGGT-1_1	2.44045	2.25937	NP2
AAGTACCCAGTAACGG-1_1	3.50411	4.58238	NP3
AAGTACCTCCAAGCTA-1_1	-5.97662	-3.0314	Somites
AAGTACCTCGACCTAA-1_1	4.11568	1.37948	NP3
AAGTACCTCTCTGAGA-1_1	4.86488	3.0803	NP3
AAGTCGTAGATAACAC-1_1	-7.13981	4.30092	PSM
AAGTCGTAGTTGGAAT-1_1	2.64282	0.129491	NP2
AAGTCGTCAAGCCCAC-1_1	2.46194	2.48408	NP2
AAGTCGTCACAGAGCA-1_1	3.6574	-2.21287	NP2
AAGTCGTCACTTGAGT-1_1	0.550846	0.111202	NP1
AAGTCGTCAGACCAGA-1_1	0.591019	-0.723968	NP1
AAGTCGTTCACTGGGC-1_1	-6.44629	2.95894	PSM
AAGTCGTTCGAGAGAC-1_1	-0.688721	3.18631	NP1
AAGTGAAAGCATCAAA-1_1	-4.93372	4.92383	PSM
AAGTGAAGTTAAACAG-1_1	0.974544	-2.06626	NP1
AAGTGAAGTTAACAGA-1_1	2.50363	3.41906	NMPs
AAGTGAAGTTTGAAAG-1_1	-3.28906	5.08417	PSM
AAGTGAATCAAATGCC-1_1	-0.819948	1.35623	NP1
AAGTGAATCAGACCCG-1_1	2.23521	2.75949	NP2
AAGTGAATCGACCTAA-1_1	1.44343	5.41335	NMPs
AAGTTCGAGGATTCAA-1_1	0.519448	4.72866	NMPs
AAGTTCGCAAATGAGT-1_1	-5.96107	3.67131	PSM
AAGTTCGGTCTTGCGG-1_1	3.88848	2.67695	NP3
AAGTTCGTCACATACG-1_1	0.486511	0.0594496	NP1
AATAGAGAGAAGGGAT-1_1	-3.43834	4.17635	PSM
AATAGAGAGTGCTAGG-1_1	2.91034	1.10518	NP2
AATAGAGCAGTATGAA-1_1	0.166663	-1.23986	NP1
AATAGAGGTCACCGCA-1_1	-5.53066	4.39523	PSM
AATAGAGTCCTGATAG-1_1	6.18828	0.978441	NP3
AATAGAGTCCTTCTGG-1_1	1.2231	0.751243	NP1
AATCACGAGGTTGTTC-1_1	-6.00669	-7.26493	Somites
AATCACGAGTACAGCG-1_1	0.675581	1.23113	NP1
AATCACGGTGTCCCTT-1_1	-6.69453	2.1925	PSM
AATCACGTCAGATGCT-1_1	-0.183363	-0.974077	NP1
AATCGACAGCCTCATA-1_1	0.00172229	-1.04327	NP1
AATCGACAGGTAAGGA-1_1	1.3447	-0.380776	NP1
AATCGACAGTTTGAGA-1_1	0.142874	2.81166	NP1
AATCGACGTGCAATAA-1_1	-5.27398	2.19822	PSM
AATCGACGTTTGTGGT-1_1	1.43552	1.15756	NP1
AATCGACTCGCTTACC-1_1	-5.16397	3.86227	PSM
AATCGTGAGAATTCAG-1_1	-6.44164	5.1859	PSM
AATCGTGAGACGTCCC-1_1	-0.917848	2.59939	NP1
AATCGTGAGCGTCTCG-1_1	3.59932	4.3336	NP3
AATCGTGCAGCTTCGG-1_1	-0.1229	2.88592	NP1
AATCGTGGTAGTGATA-1_1	-3.83041	4.92747	PSM
AATCGTGTCGTTATCT-1_1	4.61248	-0.925199	NP3
AATCGTGTCTACACTT-1_1	-5.24866	-5.50296	Somites
AATCGTGTCTGCTGAA-1_1	5.2674	3.54899	NP3
AATGAAGAGACAGTCG-1_1	-5.70016	4.51442	PSM
AATGAAGAGCAGATAT-1_1	4.37875	4.18104	NP3
AATGAAGCATCGATGT-1_1	-7.00613	4.33559	PSM
AATGAAGCATGAATCC-1_1	3.74975	2.72266	NP3
AATGACCAGGGAGGGT-1_1	-5.92326	4.84474	PSM
AATGACCCAGGACGAT-1_1	-6.29393	5.02124	PSM
AATGACCGTAACCCTA-1_1	-6.07038	-3.65511	Somites
AATGACCTCATCACCC-1_1	-5.75817	3.54122	PSM
AATGACCTCATTGCTT-1_1	5.05699	2.90711	NP3
AATGCCAAGAAGCCAC-1_1	-6.36971	5.03403	PSM
AATGCCAAGCAGGTCA-1_1	4.73479	1.60407	NP3
AATGCCAAGTAGGAAG-1_1	2.21574	0.34691	NP2
AATGCCAAGTAGTGCG-1_1	6.24158	1.42763	NP3
AATGCCAGTCAGTCGC-1_1	-0.485892	0.795525	NP1
AATGCCAGTTCTTGTT-1_1	-7.40483	3.85509	PSM
AATGCCATCGGAGTGA-1_1	6.10813	0.607523	NP3
AATGGAAAGCCGTCGT-1_1	-0.799043	3.2141	NP1
AATGGAAAGGCGTTAG-1_1	0.0657753	3.91888	NMPs
AATGGAACACTTACAG-1_1	-4.05251	5.03836	PSM
AATGGAACATCCCGTT-1_1	1.30106	4.31181	NMPs
AATGGAAGTTTAAGGA-1_1	5.84614	1.74798	NP3
AATGGAATCGACCACG-1_1	-7.47871	3.43752	PSM
AATGGAATCGGCTGGT-1_1	6.1057	1.82612	NP3
AATGGAATCGGCTTCT-1_1	5.47646	2.89659	NP3
AATGGAATCGTCGGGT-1_1	2.70454	5.06063	NMPs
AATGGAATCTCCGCAT-1_1	-6.88816	-3.46105	Somites
AATGGCTAGAGTTGAT-1_1	-6.66922	4.37728	PSM
AATGGCTCAAACCACT-1_1	-0.435673	-0.197746	NP1
AATGGCTGTACTTGTG-1_1	2.28119	3.7315	NP2
AATGGCTGTATTAAGG-1_1	1.28215	5.04286	NMPs
AATGGCTGTTGCAAGG-1_1	-4.73223	-4.18638	Somites
AATGGCTGTTGTATGC-1_1	-0.546185	0.107085	NP1
AATGGCTGTTGTGGAG-1_1	-2.97803	3.97206	PSM
AATGGCTGTTTCGATG-1_1	1.7181	1.44796	NP1
AATGGCTTCGACATTG-1_1	-4.2737	3.39747	PSM
AATGGCTTCTTGATTC-1_1	-2.84245	5.22313	PSM
AATTCCTCACTGGAAG-1_1	-6.74747	4.95424	PSM
AATTCCTCAGGACTAG-1_1	5.49555	1.11481	NP3
AATTCCTGTGCGGATA-1_1	6.09412	2.47149	NP3
AATTCCTTCAGAGCAG-1_1	-7.67164	-1.39773	Determination.Front
AATTCCTTCTCATGGA-1_1	-7.01063	4.21655	PSM
AATTCCTTCTCTCTTC-1_1	-0.592116	1.53834	NP1
AATTCCTTCTTAGCTT-1_1	5.63668	1.97094	NP3
AATTTCCAGAGGCTGT-1_1	-4.25208	5.05113	PSM
AATTTCCAGCCACTCG-1_1	-7.5146	3.68003	PSM
AATTTCCAGGCGTTAG-1_1	2.90354	0.82015	NP2
AATTTCCAGGTCATCT-1_1	-6.78988	2.38811	PSM
AATTTCCCAGCTACCG-1_1	-6.23431	2.40808	PSM
AATTTCCGTACCTTCC-1_1	4.72103	-0.671484	NP3
AATTTCCGTCCTACGG-1_1	-5.11793	3.51814	PSM
AATTTCCTCAACGTGT-1_1	0.183323	2.9966	NP1
AATTTCCTCAAGCCAT-1_1	-0.250886	-0.449276	NP1
ACAAAGAAGAACGTGC-1_1	-7.18473	-4.07875	Somites
ACAAAGAAGCGTATAA-1_1	-5.90875	2.37484	PSM
ACAAAGAAGCTTCGTA-1_1	5.38714	3.12709	NP3
ACAAAGACAGAGTAAT-1_1	5.97997	2.2538	NP3
ACAAAGACATGATAGA-1_1	4.7096	3.49867	NP3
ACAAAGACATTGCCGG-1_1	2.62897	1.37678	NP2
ACAAAGAGTTTCGGCG-1_1	0.000455453	3.25171	NP1
ACAAAGATCTAAGGAA-1_1	0.41164	-0.381607	NP1
ACAACCAAGCATAGGC-1_1	-5.84294	4.97592	PSM
ACAACCACAAGGTCGA-1_1	-4.38658	3.3978	PSM
ACAACCACACCACTGG-1_1	1.50717	1.19583	NP1
ACAACCAGTAAGGCCA-1_1	0.785013	-0.633073	NP1
ACAACCAGTACACGTT-1_1	4.79235	1.64113	NP3
ACAACCAGTTAGGGTG-1_1	1.97713	1.16946	NP2
ACAACCATCAACACGT-1_1	-7.3642	4.44761	PSM
ACAACCATCATCTATC-1_1	4.11136	2.65682	NP3
ACAACCATCGTTCTCG-1_1	1.91299	5.42317	NMPs
ACAAGCTGTCTCGACG-1_1	5.96855	2.01662	NP3
ACAAGCTTCAAAGCCT-1_1	6.10742	2.29858	NP3
ACAAGCTTCAGTGTCA-1_1	-5.90082	2.16947	PSM
ACAAGCTTCTCCATAT-1_1	4.24089	2.04303	NP3
ACACAGTGTTTGTTCT-1_1	3.62922	0.667914	NP3
ACACAGTTCGAGCTGC-1_1	0.409872	-0.564536	NP1
ACACAGTTCGAGTTGT-1_1	6.4545	1.05512	NP3
ACACCAAAGCCTATTG-1_1	3.19213	4.20765	NP3
ACACCAAAGGCGTCCT-1_1	-6.33953	4.99094	PSM
ACACCAACACTGAATC-1_1	-6.85435	3.53248	PSM
ACACCAAGTGGCAACA-1_1	5.00202	3.92307	NP3
ACACCAATCAAAGAAC-1_1	-4.17945	3.60313	PSM
ACACCAATCATTGGTG-1_1	-5.96226	4.69336	PSM
ACACCAATCCCGAAAT-1_1	-4.70345	4.96698	PSM
ACACCAATCGGTCACG-1_1	3.77527	0.215467	NP2
ACACGCGAGACATCAA-1_1	-4.92193	3.50378	PSM
ACACGCGAGCTGTACT-1_1	-5.67247	2.50022	PSM
ACACGCGAGGACAGTC-1_1	-0.726022	2.23319	NP1
ACACGCGAGTCACAGG-1_1	3.69266	4.33103	NP3
ACACGCGCAACTACGT-1_1	-0.370904	-0.339704	NP1
ACACGCGCAAGGGTCA-1_1	-7.34322	4.20915	PSM
ACACGCGCAGGACTTT-1_1	1.41681	3.57917	NP2
ACACGCGTCAAATGAG-1_1	-2.06333	5.09715	PSM
ACACTGAAGGGATGTC-1_1	-6.06634	-3.98207	Somites
ACACTGACATCATGAC-1_1	3.36237	0.0397494	NP2
ACACTGAGTACTGACT-1_1	-4.21989	3.90816	PSM
ACACTGAGTGGTGATG-1_1	5.66685	1.76802	NP3
ACACTGAGTTGTGGCC-1_1	-6.57228	4.85167	PSM
ACACTGATCGTTAGTG-1_1	3.97605	3.93958	NP3
ACACTGATCTCAGGCG-1_1	-2.73427	5.18977	PSM
ACACTGATCTGAGATC-1_1	-6.251	4.30374	PSM
ACAGAAAAGCTAAACA-1_1	-5.68673	4.01198	PSM
ACAGAAAGTTATGACC-1_1	4.21653	3.11774	NP3
ACAGAAATCTTGCAAG-1_1	2.31238	3.99893	NMPs
ACAGCCGCAGTTCCAA-1_1	1.79371	5.02358	NMPs
ACAGCCGGTCTCACGG-1_1	-7.08352	-0.269694	Determination.Front
ACAGCCGTCACATACG-1_1	1.20103	1.25938	NP1
ACAGGGAAGTTCTACG-1_1	0.614124	0.238747	NP1
ACAGGGACACTGCTTC-1_1	-4.12793	3.62189	PSM
ACAGGGAGTTGTAGCT-1_1	-7.75347	1.418	PSM
ACATCCCAGACCATTC-1_1	-3.60451	4.16899	PSM
ACATCCCAGATACAGT-1_1	4.40196	0.521329	NP3
ACATCCCCAGTTGTTG-1_1	-8.08655	0.734149	Determination.Front
ACATCCCGTAGTGATA-1_1	2.9429	0.810269	NP2
ACATCCCGTTGGACCC-1_1	-6.63348	2.06747	PSM
ACATCCCTCATTGTGG-1_1	4.40834	0.497144	NP3
ACATCCCTCGATTCCC-1_1	4.23656	1.50117	NP3
ACATCGAAGATGACAT-1_1	-0.151096	4.08241	NMPs
ACATCGAAGGCCACCT-1_1	3.00797	2.10963	NP2
ACATCGAAGTGGTCAG-1_1	-3.88799	4.03217	PSM
ACATCGAGTAGTAAGT-1_1	-0.353232	0.710185	NP1
ACATCGAGTCTGCATA-1_1	2.60983	2.90603	NP2
ACATCGAGTCTTGAAC-1_1	-4.82232	2.88843	PSM
ACATCGAGTGTAAACA-1_1	4.4175	-0.573917	NP3
ACATCGATCGCATAGT-1_1	-7.79936	3.0644	PSM
ACATGCAAGTGTGTTC-1_1	-5.44195	-4.25091	Somites
ACATGCAGTACACTCA-1_1	5.68185	0.395879	NP3
ACATGCAGTCTTTCAT-1_1	-6.04436	3.12838	PSM
ACATGCATCATTTGTC-1_1	0.382287	1.08786	NP1
ACATGCATCCACTAGA-1_1	-5.16436	4.36712	PSM
ACATGCATCCTAAACG-1_1	-6.15063	-2.92339	Somites
ACATGCATCCTATTGT-1_1	-5.54726	-7.08544	Somites
ACATTTCAGGATATAC-1_1	-5.91327	2.20929	PSM
ACATTTCAGGTCCCTG-1_1	-0.543338	1.08626	NP1
ACATTTCCAAGATGGC-1_1	-7.71884	3.16389	PSM
ACATTTCCAAGTCGTT-1_1	2.96377	2.01565	NP2
ACATTTCGTCATCCGG-1_1	0.615563	2.22079	NP1
ACATTTCGTGATTCAC-1_1	3.76858	1.31449	NP3
ACCAAACAGCAACTCT-1_1	0.198266	4.38353	NP1
ACCAAACCACAGCATT-1_1	3.52535	3.91326	NP3
ACCAAACTCCATCACC-1_1	-6.35946	1.65922	PSM
ACCAAACTCTAAGCCA-1_1	0.60223	5.01212	NMPs
ACCAACAAGAGAGAAC-1_1	-4.01228	4.29457	PSM
ACCAACAAGCACCTGC-1_1	-7.58	0.79931	Determination.Front
ACCAACAAGGTCTTTG-1_1	-7.45945	3.71972	PSM
ACCAACAAGTGAACAT-1_1	-7.48706	2.05985	PSM
ACCAACAAGTTGGACG-1_1	-0.542274	1.64511	NP1
ACCAACACAAGCTGCC-1_1	-0.75019	0.335033	NP1
ACCAACACACATACGT-1_1	-5.50111	1.95368	PSM
ACCAACAGTCATCAGT-1_1	1.58837	0.0587118	NP1
ACCAACAGTCGAGATG-1_1	2.15162	3.30463	NP2
ACCAACAGTGGCTTAT-1_1	5.20885	2.7683	NP3
ACCAACAGTTACCCTC-1_1	1.61597	0.991651	NP1
ACCACAAAGAAGGTAG-1_1	-3.58243	3.64569	PSM
ACCACAAAGATTGCGG-1_1	0.339083	2.0269	NP1
ACCACAACAGTAGAGC-1_1	-0.0317754	3.10885	NP1
ACCACAAGTACGATTC-1_1	-6.45128	-3.27874	Somites
ACCACAAGTCTATGAC-1_1	-0.626584	1.4881	NP1
ACCACAAGTGGGTTGA-1_1	-4.78548	2.81925	PSM
ACCACAATCATACAGC-1_1	2.92607	2.12615	NP2
ACCACAATCGGCATCG-1_1	0.906212	4.60366	NMPs
ACCACAATCTCGTCAC-1_1	-6.43384	2.26824	PSM
ACCATTTCACAAACGG-1_1	0.0921633	-1.00863	NP1
ACCATTTCATGCACTA-1_1	-6.22615	2.32835	PSM
ACCATTTCATGCGTGC-1_1	3.90743	1.13678	NP3
ACCATTTGTAGACGTG-1_1	-4.14212	5.08236	PSM
ACCATTTGTCTAACGT-1_1	5.578	2.02967	NP3
ACCATTTGTGCAACGA-1_1	-7.26105	2.98326	PSM
ACCCAAACAACGGCCT-1_1	-5.68712	2.06359	PSM
ACCCAAACAAGAGGTC-1_1	-5.6257	4.09415	PSM
ACCCAAACATGACGTT-1_1	-4.19802	4.89197	PSM
ACCCAAACATGCAGCC-1_1	-5.48603	3.31943	PSM
ACCCAAATCTTGCAAG-1_1	3.01383	1.47989	NP2
ACCCTCAAGAGTCTTC-1_1	2.07132	3.06585	NP2
ACCCTCATCCATATGG-1_1	-0.122169	2.02296	NP1
ACCCTCATCTCCTGAC-1_1	-3.83375	4.11614	PSM
ACCCTTGAGTCTAACC-1_1	-7.11584	-1.69078	Determination.Front
ACCCTTGTCGAAACAA-1_1	4.82508	3.23201	NP3
ACCCTTGTCTTCGTAT-1_1	4.49714	-0.069186	NP3
ACCGTTCAGGTCCCGT-1_1	-0.885274	3.48578	NP1
ACCGTTCGTAACAGGC-1_1	-5.94896	-3.26797	Somites
ACCGTTCGTAACCAGG-1_1	4.43351	2.81687	NP3
ACCGTTCGTCGTAATC-1_1	-3.98751	3.83112	PSM
ACCGTTCTCAAGGTGG-1_1	-7.47872	2.11744	PSM
ACCTACCAGAGTCGAC-1_1	-7.43348	-1.47292	Determination.Front
ACCTACCAGCAAGTCG-1_1	-2.81775	4.00783	PSM
ACCTACCAGCAATTCC-1_1	1.29826	5.47113	NMPs
ACCTACCAGCGAGGAG-1_1	1.28163	1.45985	NP1
ACCTACCAGGTGTGAC-1_1	4.0376	4.33035	NP3
ACCTACCCAGGTCAAG-1_1	4.51335	2.01805	NP3
ACCTACCGTCACTAGT-1_1	-6.0349	2.70512	PSM
ACCTACCGTTATGTCG-1_1	-6.45489	4.6381	PSM
ACCTACCGTTCTTCAT-1_1	-6.14113	3.74579	PSM
ACCTACCTCACACCGG-1_1	3.59993	0.329088	NP2
ACCTACCTCATAGAGA-1_1	0.642687	-0.355304	NP1
ACCTACCTCGTAGTGT-1_1	-3.33766	4.2667	PSM
ACCTGAAAGGAAGTGA-1_1	5.9106	0.85222	NP3
ACCTGAAAGTGATCGG-1_1	-6.26565	2.44459	PSM
ACCTGAACAAACCATC-1_1	-5.05915	2.29796	PSM
ACCTGAACAAGAGTAT-1_1	4.58367	0.81624	NP3
ACCTGAAGTAACTTCG-1_1	-7.22303	4.07558	PSM
ACCTGAATCAAGGAGC-1_1	6.47612	-0.0258646	NP3
ACCTGAATCTCGAGTA-1_1	6.12947	2.56448	NP3
ACCTGTCAGACGACTG-1_1	-4.20856	3.28135	PSM
ACCTGTCAGCAATTAG-1_1	5.23369	0.5791	NP3
ACCTGTCAGTAAACGT-1_1	0.947131	1.97653	NP2
ACCTGTCAGTAGACAT-1_1	0.967813	4.27972	NMPs
ACCTGTCAGTCATGGG-1_1	-5.27772	3.15793	PSM
ACCTGTCAGTTTCGAC-1_1	-6.56484	4.72853	PSM
ACCTGTCGTCGTATTG-1_1	2.51476	3.2585	NP2
ACCTGTCTCACAACCA-1_1	-0.0299929	-1.05066	NP1
ACCTGTCTCCGACAGC-1_1	2.95938	-0.0446492	NP2
ACCTGTCTCTTGCAAG-1_1	-0.0389865	2.64539	NP1
ACGATCACATCTCAAG-1_1	0.0718604	-1.12444	NP1
ACGATCAGTGCAATGG-1_1	-6.11617	5.06346	PSM
ACGATCAGTGGCTCTG-1_1	-0.197452	3.06157	NP1
ACGATCATCCCTGGTT-1_1	-4.7722	2.70662	PSM
ACGATGTAGAGAGCAA-1_1	6.03031	0.108037	NP3
ACGATGTAGAGATGCC-1_1	-5.90219	-3.32411	Somites
ACGATGTAGCCATTGT-1_1	-7.11835	-3.40908	Somites
ACGATGTAGTAGAATC-1_1	-4.41109	3.6785	PSM
ACGATGTCAAGGTCTT-1_1	5.04675	2.30126	NP3
ACGATGTGTAGTTACC-1_1	0.161699	2.75175	NP1
ACGATGTGTGCATTAC-1_1	-7.17989	1.47037	PSM
ACGATGTGTGGTCAAG-1_1	0.308879	4.15714	NMPs
ACGATGTGTGTTAACC-1_1	2.8941	0.394873	NP2
ACGATGTTCGGTCAGC-1_1	-3.91204	3.97981	PSM
ACGCACGAGTGGTGGT-1_1	-6.31143	5.01512	PSM
ACGCACGCATGTGGCC-1_1	2.81952	2.94828	NP2
ACGCACGCATTGGCAT-1_1	6.14202	1.62235	NP3
ACGCACGGTACATACC-1_1	-0.42763	5.07522	NMPs
ACGCACGGTGTGGTCC-1_1	0.357001	-0.872982	NP1
ACGCACGTCAGTGATC-1_1	-0.128358	3.63362	NP1
ACGGAAGCAGCATGCC-1_1	-6.64703	2.36428	PSM
ACGGAAGCAGGGATAC-1_1	3.89054	3.73588	NP3
ACGGAAGGTAGTGATA-1_1	4.47632	3.90838	NP3
ACGGAAGGTCATCGCG-1_1	-0.45136	0.693823	NP1
ACGGAAGGTCTAGGCC-1_1	-7.41722	2.72762	PSM
ACGGAAGGTGGATTTC-1_1	0.975634	5.51584	NMPs
ACGGAAGGTTCGGTCG-1_1	3.4511	4.57894	NP3
ACGGAAGTCACATTGG-1_1	6.49315	1.87037	NP3
ACGGGTCAGTCCGTCG-1_1	4.0435	3.69339	NP3
ACGGGTCAGTCTCTGA-1_1	-6.74084	4.75564	PSM
ACGGGTCCACTACAGT-1_1	2.73312	2.42093	NP2
ACGGGTCGTGCAACAG-1_1	4.37679	3.10022	NP3
ACGGGTCGTTGCTCCT-1_1	0.447489	0.184632	NP1
ACGGGTCTCTATCACT-1_1	-3.2502	3.54597	PSM
ACGGGTCTCTCTGAGA-1_1	2.62603	4.91294	NMPs
ACGGTCGAGTGTTGTC-1_1	-7.89277	1.74371	PSM
ACGGTCGCACAAACGG-1_1	-3.65993	5.13629	PSM
ACGGTCGCATCTGGGC-1_1	5.49513	3.32432	NP3
ACGGTCGGTACATTGC-1_1	1.53684	1.11783	NP1
ACGGTCGGTACCGTCG-1_1	6.22572	2.0763	NP3
ACGGTCGGTTAGGGAC-1_1	-6.44926	2.60082	PSM
ACGGTCGGTTCAGCTA-1_1	-0.569684	4.24085	NMPs
ACGGTCGTCGTTCTAT-1_1	0.591741	-1.0706	NP1
ACGGTTAAGAAGCTGC-1_1	-7.02035	4.15911	PSM
ACGGTTAAGAATGTTG-1_1	6.42254	1.58629	NP3
ACGGTTAAGAGAGGTA-1_1	-6.28265	4.4774	PSM
ACGGTTAAGTCCGTCG-1_1	3.86585	4.40878	NP3
ACGGTTACATACGCAT-1_1	-3.9793	5.00131	NP1
ACGGTTACATCCAACA-1_1	0.78129	2.55738	NP2
ACGGTTAGTCAGTCCG-1_1	-5.73677	2.364	PSM
ACGGTTAGTGGAAATT-1_1	-5.27816	2.1907	PSM
ACGGTTAGTTGTCAGT-1_1	4.09113	2.27066	NP3
ACGGTTATCTTGTGCC-1_1	6.0141	1.93107	NP3
ACGTAACAGCAGTACG-1_1	-4.82855	3.772	PSM
ACGTAACCAATTCACG-1_1	4.69333	2.59592	NP3
ACGTAACCACAAAGTA-1_1	5.68521	0.686404	NP3
ACGTAACCACTCGATA-1_1	3.64619	0.233534	NP2
ACGTAACCAGGACTAG-1_1	-3.6095	3.82925	PSM
ACGTAACTCAGTGTCA-1_1	2.12383	3.70786	NP2
ACGTAACTCGGTCACG-1_1	-6.41001	5.10164	PSM
ACGTACAAGGCTAGCA-1_1	-6.0078	-3.93315	Somites
ACGTACACAGTGGTGA-1_1	-4.28573	-4.71143	Somites
ACGTACACATCACCAA-1_1	3.79822	4.34574	NP3
ACGTACACATCTATCT-1_1	-5.91559	5.13778	PSM
ACGTACAGTTCAAAGA-1_1	-0.0793663	-0.00829133	NP1
ACGTACATCTACCAGA-1_1	2.59237	0.0637752	NP2
ACGTAGTAGAGGATCC-1_1	0.771936	2.23373	NP1
ACGTAGTAGTAAATGC-1_1	0.247832	-1.15105	NP1
ACGTAGTAGTTCATGC-1_1	5.6526	1.08845	NP3
ACGTAGTCAACTCGAT-1_1	1.76583	4.63388	NMPs
ACGTAGTCACTGGACC-1_1	-5.06368	5.192	PSM
ACGTCCTAGGTGCAGT-1_1	-6.96515	3.90723	PSM
ACGTCCTCAAGACGGT-1_1	2.80623	3.30407	NMPs
ACGTCCTCAAGCTGCC-1_1	-0.168065	3.90235	NP1
ACGTCCTCAGCTGCCA-1_1	1.17192	4.37887	NMPs
ACGTCCTGTATCCCTC-1_1	4.98557	3.01332	NP3
ACGTCCTGTCGCCACA-1_1	1.03154	3.49182	NP1
ACGTCCTGTGTGTGTT-1_1	5.72663	2.65299	NP3
ACGTCCTGTTAACAGA-1_1	5.60159	0.114835	NP3
ACGTCCTGTTATAGAG-1_1	-0.781103	1.70589	NP1
ACGTCCTTCAAGGTGG-1_1	-0.103692	1.23773	NP1
ACGTCCTTCGTGCATA-1_1	-4.35252	4.20767	PSM
ACGTTCCAGGATTCCT-1_1	-5.19555	2.16353	PSM
ACGTTCCAGTGCCAGA-1_1	4.74951	1.59358	NP3
ACGTTCCCAATTTCGG-1_1	2.35447	-0.374465	NP1
ACGTTCCGTATTAAGG-1_1	0.188775	2.48131	NP1
ACTACGAAGTCCCGAC-1_1	5.67748	0.704469	NP3
ACTACGACAATCAAGA-1_1	-4.83525	-4.19762	Somites
ACTACGACACGGCCAT-1_1	-6.50533	4.57144	PSM
ACTACGAGTCTTCTAT-1_1	3.99293	2.94686	NP3
ACTACGATCACATCAG-1_1	-5.17443	4.48304	PSM
ACTACGATCCGTATGA-1_1	6.13567	2.08625	NP3
ACTATCTGTCGCCTAG-1_1	-3.44332	4.00375	PSM
ACTATCTTCGCTGACG-1_1	4.76406	1.83023	NP3
ACTATGGCAACACGTT-1_1	-7.28018	-3.56991	Somites
ACTATGGCATCCTATT-1_1	5.77131	-1.14208	Neuronal
ACTATGGCATGTGGTT-1_1	-5.91061	-4.83505	Somites
ACTATGGGTGTAAACA-1_1	1.75404	3.79599	NP2
ACTATGGTCCTTCTAA-1_1	5.55776	1.02422	NP3
ACTATTCAGAACAAGG-1_1	4.2968	0.784756	NP3
ACTATTCAGTCTCCTC-1_1	2.55092	4.15624	NP3
ACTATTCCATTGTAGC-1_1	-4.59347	2.99252	PSM
ACTATTCGTCCAAAGG-1_1	2.13979	4.17573	NMPs
ACTATTCTCAGACATC-1_1	-6.76138	1.81846	PSM
ACTATTCTCGAGTACT-1_1	0.15703	-1.03678	NP1
ACTCCCACAAATGGAT-1_1	-5.89677	2.42897	PSM
ACTCCCACACCATTCC-1_1	-6.81795	3.521	PSM
ACTCCCACACTTTATC-1_1	-6.84742	4.7217	PSM
ACTCCCACAGCAGTTT-1_1	-0.364714	-0.112445	NP2
ACTCCCACATAGATGA-1_1	-6.8499	-1.58582	Determination.Front
ACTCCCAGTAGGCAAC-1_1	-0.334987	2.40814	NP1
ACTCCCAGTGAGGAAA-1_1	0.13691	3.5691	NMPs
ACTCTCGAGATACAGT-1_1	-4.25052	3.849	PSM
ACTCTCGAGCGGTATG-1_1	-4.3999	4.06944	PSM
ACTCTCGAGCTGACCC-1_1	1.47176	4.67627	NMPs
ACTCTCGCAGGCGAAT-1_1	4.13685	4.22743	NP3
ACTCTCGGTCGTTATG-1_1	0.405429	2.84825	NP1
ACTCTCGTCCGTTGGG-1_1	4.77251	2.68404	NP3
ACTCTCGTCCTTGACC-1_1	1.91681	-0.70874	NP1
ACTCTCGTCTGGCCGA-1_1	3.54394	4.6825	NP3
ACTGATGAGGGCAAGG-1_1	-5.89576	-6.87936	Somites
ACTGATGGTCGGCCTA-1_1	3.91091	3.59466	NP3
ACTGATGGTGAGATTA-1_1	-0.7919	3.40287	NP1
ACTGCAAAGATCGGTG-1_1	-5.19426	2.96987	PSM
ACTGCAAAGCTCTTCC-1_1	-3.48676	4.10062	PSM
ACTGCAAAGGCTCTCG-1_1	-7.57981	3.54805	PSM
ACTGCAAAGTAGACAT-1_1	-5.67929	1.96976	PSM
ACTGCAAAGTGGTTGG-1_1	1.08381	-0.296879	NP1
ACTGCAAAGTTGCTGT-1_1	5.87213	0.301282	NP3
ACTGCAACAAGCTGCC-1_1	0.23846	-1.33869	NP1
ACTGCAACAATTGGTC-1_1	-2.9772	4.6823	PSM
ACTGCAACACCTGATA-1_1	-7.06434	-1.11003	Determination.Front
ACTGCAACAGTTACCA-1_1	6.35713	1.62568	NP3
ACTGCAATCTGCTGAA-1_1	-7.4691	1.04598	Determination.Front
ACTGTCCAGCGCACAA-1_1	-5.68414	1.87528	PSM
ACTGTCCAGGGACCAT-1_1	-6.99382	-2.13621	Determination.Front
ACTGTCCCAAATGCGG-1_1	1.99716	0.855408	NP1
ACTGTCCCAACAGAGC-1_1	-5.72006	-6.90846	Somites
ACTGTCCCAACCCTAA-1_1	2.16222	3.46753	NP2
ACTGTCCCATAAGATG-1_1	0.624712	-0.188375	NP1
ACTGTCCCATTGCTGA-1_1	1.88141	-0.0562486	NP3
ACTGTCCGTCTTGTCC-1_1	-5.73044	2.24324	PSM
ACTGTCCTCGCTGCGA-1_1	1.92599	2.10436	NP2
ACTGTCCTCTCGCTTG-1_1	-0.012848	0.695697	NP1
ACTGTGAAGACTTCGT-1_1	0.186746	3.22459	NP1
ACTGTGACAGCTAACT-1_1	2.17164	3.08676	NP2
ACTGTGAGTAGATTGA-1_1	6.17476	1.11311	NP3
ACTTAGGCACGGCCAT-1_1	1.10222	2.82854	NP1
ACTTAGGGTTGTACGT-1_1	3.63141	4.15439	NP3
ACTTATCAGTGCGTCC-1_1	0.866505	-0.158457	NP1
ACTTATCGTCGAGCAA-1_1	0.406914	1.84324	NP1
ACTTATCTCCCATGGG-1_1	3.91491	3.46988	NP3
ACTTATCTCTTAGGAC-1_1	-0.941018	3.07697	NP1
ACTTCCGAGGGTTTCT-1_1	3.47613	3.62963	NP3
ACTTCCGCAAGATCCT-1_1	-7.90694	0.335967	Determination.Front
ACTTCCGCAGACGCTC-1_1	-7.00255	-1.7253	Determination.Front
ACTTCGCAGAGTGGCT-1_1	-6.16557	-6.40173	Somites
ACTTCGCAGATTGATG-1_1	1.26257	5.05487	NMPs
ACTTCGCAGGTACAAT-1_1	-3.57404	3.50239	PSM
ACTTCGCAGTCGAGGT-1_1	-7.37098	3.24821	PSM
ACTTCGCCAACACAAA-1_1	-7.19752	3.64964	PSM
ACTTCGCCATCATTGG-1_1	-6.12525	-4.41668	Somites
ACTTCGCTCCTTCTAA-1_1	1.26407	5.45562	NMPs
ACTTCGCTCTGTGCGG-1_1	0.645902	-1.38446	NP1
ACTTTCAAGACATATG-1_1	-6.53179	4.6365	PSM
ACTTTCACAAATACAG-1_1	0.855692	4.45237	NMPs
ACTTTCACACAAGGTG-1_1	-0.316812	5.24204	NMPs
ACTTTCACACTGGAAG-1_1	4.2704	1.25869	NP3
ACTTTCACAGGACTAG-1_1	3.29932	3.72333	NP3
ACTTTCACATGAGTAA-1_1	1.13186	0.943873	NP1
ACTTTCAGTAACACGG-1_1	0.0681144	2.7879	NP1
ACTTTCAGTATATGGA-1_1	0.37565	2.41976	NP1
ACTTTCAGTGAGCCAA-1_1	-6.59231	1.66033	PSM
ACTTTCATCACTGATG-1_1	-5.54722	1.96542	PSM
ACTTTCATCCTCAGGG-1_1	-6.76934	4.61733	PSM
ACTTTGTAGAAGCCAC-1_1	5.38513	2.21136	NP3
ACTTTGTAGCCTTTCC-1_1	0.0659924	3.05941	NP1
ACTTTGTAGGGCATGT-1_1	-8.00963	0.371969	Determination.Front
ACTTTGTAGTTAACAG-1_1	-0.27417	1.60415	NP1
ACTTTGTCAGCTCGGT-1_1	-3.83867	5.22557	PSM
ACTTTGTGTCGTGCCA-1_1	5.34076	0.688506	NP3
AGAAATGAGTATTGCC-1_1	0.446155	-1.48973	NP1
AGAAATGCAAGCGATG-1_1	-0.337003	2.04589	NP1
AGAAATGGTCTTGCTC-1_1	2.04566	5.14827	NMPs
AGAAATGTCAACCTCC-1_1	-7.35746	-0.400066	Determination.Front
AGAAATGTCGAGATGG-1_1	1.19884	1.39813	NP1
AGAAATGTCTGGTCAA-1_1	-0.0490822	1.00866	NP1
AGAACAAAGCCTTGAT-1_1	4.97671	0.589976	NP3
AGAACAACACAGTGAG-1_1	5.78867	1.42422	NP3
AGAACAAGTAACTAAG-1_1	-3.35521	3.59003	PSM
AGAACAATCGCCGATG-1_1	-5.15179	4.75216	PSM
AGAACCTAGGACTTCT-1_1	6.39454	2.15876	NP3
AGAACCTAGTCGGCAA-1_1	-5.89432	2.20605	PSM
AGAACCTCAAGGAGTC-1_1	4.00912	3.59354	NP3
AGAACCTGTGAGCGAT-1_1	-3.40283	3.58382	PSM
AGAACCTGTGGTCCCA-1_1	-7.24062	3.97034	PSM
AGAACCTGTTTAGACC-1_1	-3.77466	4.00844	PSM
AGAACCTGTTTCGACA-1_1	-6.5873	-3.94044	Somites
AGAACCTTCCTAGCCT-1_1	4.54391	2.0821	NP3
AGAACCTTCTTGAACG-1_1	0.795136	3.1955	NP1
AGAAGCGAGAATCGCG-1_1	0.0282524	0.928078	NP1
AGAAGCGAGATTCGAA-1_1	-0.220947	5.54637	NMPs
AGAAGCGAGTTACGAA-1_1	0.84835	-0.543567	NP1
AGAAGCGCATAAGATG-1_1	2.05673	5.28922	NMPs
AGAAGCGCATGCCGAC-1_1	1.65447	1.20163	NP1
AGAAGCGGTTTGCAGT-1_1	0.341566	2.19542	NP1
AGAAGTAAGACAACTA-1_1	-4.73349	-3.97548	Somites
AGAAGTAAGCCTCCAG-1_1	0.452799	0.95241	NP1
AGAAGTACAAAGAGTT-1_1	-6.83857	3.41142	PSM
AGAAGTACAGAAATTG-1_1	0.266655	2.13814	NP1
AGAAGTATCATACGAC-1_1	1.48017	3.99358	NMPs
AGACAAAAGGTCGTCC-1_1	-3.53118	4.01673	PSM
AGACAAACAACACAGG-1_1	0.600026	4.27662	NMPs
AGACAAAGTGGTCTTA-1_1	1.64081	0.46616	NP2
AGACAAAGTTCAAGGG-1_1	-5.6731	5.22028	PSM
AGACAAATCGAAGCCC-1_1	1.94822	3.16372	NP2
AGACACTAGAGCCTGA-1_1	-7.92523	0.518254	Determination.Front
AGACACTAGTGGACGT-1_1	1.22026	0.368762	NP1
AGACACTCAAAGCACG-1_1	-6.22058	2.17964	PSM
AGACACTCAAGCAATA-1_1	-5.60061	-3.60483	Somites
AGACACTCACACCAGC-1_1	2.51772	2.39091	NP2
AGACAGGAGCAAATGT-1_1	2.19421	2.89968	NP2
AGACAGGTCAGATTGC-1_1	1.17882	4.43838	NMPs
AGACAGGTCCGTGGCA-1_1	1.39238	1.829	NP1
AGACAGGTCGGTCAGC-1_1	-5.50365	5.00087	PSM
AGACCATAGAGGGTAA-1_1	0.692094	2.68323	NP1
AGACCATAGCAACAAT-1_1	1.92526	2.82836	NP2
AGACCATGTCACGCTG-1_1	0.366899	0.751724	NP1
AGACCATTCTCATGGA-1_1	-6.54321	1.28958	PSM
AGACCATTCTGGGATT-1_1	0.373655	0.332077	NP1
AGACCCGAGCTAAGTA-1_1	0.783368	5.37102	NMPs
AGACCCGAGGGACTGT-1_1	-5.51364	3.52896	PSM
AGACCCGGTCGATGCC-1_1	2.16108	4.35617	NMPs
AGACCCGTCCGCAGTG-1_1	-4.7384	3.66067	PSM
AGACCCGTCCGTGGGT-1_1	-6.3697	4.94816	PSM
AGACCCGTCGAGATGG-1_1	-0.186331	5.55151	NMPs
AGACCCGTCTCATTTG-1_1	5.3938	1.84498	NP3
AGACTCACACTCACTC-1_1	1.93545	2.10865	NP1
AGACTCACATCCTTCG-1_1	-1.02697	3.52473	NP1
AGACTCATCCTTCTAA-1_1	-5.12813	2.52099	PSM
AGAGAATCAAGCTACT-1_1	-7.11901	4.51921	PSM
AGAGAATGTGGACTAG-1_1	-6.47914	4.95262	PSM
AGAGAATTCCATATGG-1_1	4.65224	2.59763	NP3
AGAGAATTCGAGAAGC-1_1	2.81656	1.56199	NP2
AGAGAGCAGCCGATAG-1_1	-5.41307	2.94958	PSM
AGAGAGCCAGCGTGCT-1_1	6.24418	1.00751	NP3
AGAGAGCCATGTGCTA-1_1	-0.248975	0.877613	NP1
AGAGAGCCATTGCTGA-1_1	-0.356309	-0.130974	NP1
AGAGAGCGTATTAAGG-1_1	5.62591	2.37627	NP3
AGAGAGCTCAGCATTG-1_1	2.73804	3.73996	NP2
AGAGAGCTCCAGTGCG-1_1	5.33704	2.41584	NP3
AGAGAGCTCGGTCTAA-1_1	-5.16973	-4.38139	Somites
AGAGCAGAGTATGACA-1_1	-6.82119	2.27562	PSM
AGAGCAGCATCATTTC-1_1	-6.3303	2.57666	PSM
AGAGCAGGTCGTGCCA-1_1	-4.30175	-4.36384	Somites
AGAGCCCAGTCTTGGT-1_1	6.42464	0.372528	NP3
AGAGCCCGTCAGCTTA-1_1	1.19334	4.72854	NMPs
AGAGCCCTCGACGCGT-1_1	1.86457	0.242828	NP1
AGAGCCCTCTTAGTTC-1_1	2.05867	2.91374	NP2
AGATAGAAGATTGAGT-1_1	-0.138987	1.7065	NP1
AGATAGAAGCAAGTGC-1_1	-7.40421	3.80413	PSM
AGATAGAAGCAGGCAT-1_1	-4.34253	4.27231	PSM
AGATAGAAGGCAGGTT-1_1	-5.95373	2.19083	PSM
AGATAGACACCAGCCA-1_1	1.55135	3.41989	NP2
AGATAGACAGGCTTGC-1_1	-3.66175	3.96554	PSM
AGATAGACATCCAATG-1_1	4.65844	0.806548	NP3
AGATAGAGTTAAGGAT-1_1	1.15842	-0.930827	NP1
AGATCCACAAGTACCT-1_1	0.454138	-1.41974	NP1
AGATCCACAGAGTAAT-1_1	-3.71745	5.13933	PSM
AGATCCACAGCCGTCA-1_1	-5.47844	-3.14917	Somites
AGATCCACAGGCCCTA-1_1	-0.175611	2.13033	NP1
AGATCCACATACGCAT-1_1	-6.92265	4.18972	PSM
AGATCCAGTAACCCGC-1_1	2.3545	0.976163	NP1
AGATCCAGTATAGGAT-1_1	-7.67884	3.20233	PSM
AGATCCAGTCATCCCT-1_1	3.20888	-0.535432	NP2
AGATCCAGTCGCATGC-1_1	1.2871	5.56956	NMPs
AGATCCATCATAGGCT-1_1	-6.79028	2.04764	PSM
AGATCGTAGCTCGCAC-1_1	6.24548	1.10235	NP3
AGATCGTAGGACAAGA-1_1	-7.37536	-3.56881	Somites
AGATCGTCAAGGTCTT-1_1	2.427	2.50985	NP2
AGATCGTCAGATCACT-1_1	-6.03633	-4.43882	Somites
AGATCGTGTTGTGCCG-1_1	-5.37834	3.39455	PSM
AGATCGTTCCGATGCG-1_1	5.84585	1.89324	NP3
AGATCGTTCTTCTGTA-1_1	5.8361	0.460551	NP3
AGATGAAAGAGTGGCT-1_1	6.2519	2.09414	NP3
AGATGAAAGTTACGGG-1_1	-1.72209	5.00487	PSM
AGATGAAAGTTGGAAT-1_1	2.44191	3.22804	NP2
AGATGAACAAAGTGTA-1_1	-5.29869	2.41067	PSM
AGATGAACAGTTGTCA-1_1	4.06982	-0.348361	NP2
AGATGAACATAATCGC-1_1	1.02888	0.156163	NP1
AGATGAAGTGTCCTAA-1_1	0.0621027	5.27108	NMPs
AGATGAATCCACGTAA-1_1	-4.93473	2.81211	PSM
AGATGAATCCCAAGCG-1_1	2.49911	3.35623	NP2
AGATGAATCGTGCTCT-1_1	6.45935	1.49631	NP3
AGATGAATCTGCCTCA-1_1	2.17747	3.25637	NP2
AGATGCTAGACCAAAT-1_1	4.55231	3.58781	NP3
AGATGCTAGATCGCCC-1_1	-4.11346	5.24179	PSM
AGATGCTAGCTGGCTC-1_1	-4.10864	5.09175	PSM
AGATGCTAGGATGCGT-1_1	-5.1249	3.65812	PSM
AGATGCTGTAGTCGGA-1_1	-5.65225	4.6242	PSM
AGATGCTTCAGACAAA-1_1	-3.52715	4.17214	PSM
AGATGCTTCATCGCCT-1_1	-7.27653	-1.22077	Determination.Front
AGATGCTTCTCGCGTT-1_1	-4.09721	4.9409	PSM
AGCATCAAGGCAGGTT-1_1	-7.3147	-1.80753	Determination.Front
AGCATCACATAGGAGC-1_1	-4.98554	2.70592	PSM
AGCATCAGTAAGGCTG-1_1	-5.43223	5.21013	PSM
AGCATCAGTGCCTTCT-1_1	4.4194	-0.256871	NP3
AGCATCATCCCAGGCA-1_1	-5.46838	2.24343	PSM
AGCATCATCCTACCGT-1_1	-3.46199	3.49734	PSM
AGCATCATCGTAACAC-1_1	-0.905816	2.84612	NP1
AGCCAATCATGCGTGC-1_1	2.98395	0.577225	NP2
AGCCAATCATGTCAGT-1_1	1.75558	2.76388	NP2
AGCCAATGTCAAGCCC-1_1	1.956	4.05325	NMPs
AGCCAATGTCCACAGC-1_1	4.72114	1.73387	NP3
AGCCAATGTCGTGGTC-1_1	6.11189	2.0447	NP3
AGCCAATGTTTCGTTT-1_1	5.46552	1.44889	NP3
AGCCAATTCACCTTAT-1_1	2.88529	4.64122	NP3
AGCCAATTCATCTATC-1_1	5.49957	2.3726	NP3
AGCCAATTCCGTAGTA-1_1	4.27285	1.18094	NP3
AGCCACGGTAGTCTGT-1_1	-5.78263	-4.36852	Somites
AGCCACGTCACGGTCG-1_1	-6.26324	4.41346	PSM
AGCCACGTCATCTATC-1_1	4.60615	2.1434	NP3
AGCCACGTCTACGGTA-1_1	0.46119	2.97276	NP1
AGCCACGTCTTTGGAG-1_1	2.0832	5.25677	NMPs
AGCCAGCAGATGTTCC-1_1	-6.17375	-5.22911	Somites
AGCCAGCAGGAACGCT-1_1	-0.946851	3.2394	NP1
AGCCAGCCACACGCCA-1_1	2.82921	1.74609	NP3
AGCCAGCCACAGCATT-1_1	0.640166	5.7294	NMPs
AGCCAGCGTTGCGAAG-1_1	-5.18852	5.29427	PSM
AGCCAGCTCGCTCATC-1_1	-7.19964	1.57781	PSM
AGCGATTAGTTCATCG-1_1	-6.52767	2.18083	PSM
AGCGATTCAAATAGCA-1_1	-6.90057	4.20066	PSM
AGCGATTCAATTCACG-1_1	0.401598	2.39492	NP1
AGCGATTGTAGCCAGA-1_1	4.9144	2.29895	NP3
AGCGATTGTGTATTCG-1_1	5.87779	2.03214	NP3
AGCGATTTCTAGGCAT-1_1	-5.36874	2.04018	PSM
AGCGATTTCTTCGGAA-1_1	2.50917	3.56764	NP2
AGCGCCAAGACGTCCC-1_1	2.92778	1.93051	NP2
AGCGCCAAGCTGGAGT-1_1	-7.62199	3.13235	PSM
AGCGCCAAGGTGGGTT-1_1	0.992522	1.52104	NP1
AGCGCCACAGTAGATA-1_1	4.33581	3.95189	NP3
AGCGCCAGTTTCGACA-1_1	1.71933	4.62396	NMPs
AGCGCCATCGTGCGAC-1_1	-6.19138	2.63338	PSM
AGCGCTGAGTCTGCAT-1_1	-2.77175	4.30046	PSM
AGCGCTGGTAATTGGA-1_1	4.5875	1.2878	NP3
AGCGCTGGTAGTGGCA-1_1	2.41381	0.860904	NP2
AGCGCTGGTGTCCCTT-1_1	-4.16378	3.4905	PSM
AGCGCTGGTTGCAACT-1_1	-0.756099	0.994897	NP1
AGCGTATCAACTCGTA-1_1	-0.16056	1.67454	NP1
AGCGTATCAAGCGGAT-1_1	4.31309	-1.1248	NP3
AGCGTATCATGACACT-1_1	4.95824	1.85817	NP3
AGCGTATTCACAATGC-1_1	0.295013	5.65837	NMPs
AGCGTCGGTCTAACTG-1_1	-5.89209	-3.14928	Somites
AGCTACAAGATGACCG-1_1	0.429395	-1.60645	NP1
AGCTACAAGCCTCATA-1_1	-0.272832	0.225714	NP1
AGCTACAAGTGGAATT-1_1	-5.43854	2.04139	PSM
AGCTACAGTACGATTC-1_1	-0.244533	5.20908	NMPs
AGCTACAGTGATGAAT-1_1	0.266829	-1.31427	NP1
AGCTACATCTATACGG-1_1	-0.488555	0.457413	NP1
AGCTCAAAGGATTCCT-1_1	-5.71234	-7.36165	Somites
AGCTCAACATGATCTG-1_1	-0.0909293	3.05181	NP1
AGCTCAAGTCCGATCG-1_1	-4.99923	5.24144	PSM
AGCTCAAGTGTTATCG-1_1	3.04976	1.59403	NP2
AGCTCAATCAACACCA-1_1	4.82173	1.53509	NP3
AGCTCAATCTACCAGA-1_1	-7.28007	3.73058	PSM
AGCTCAATCTGCCTGT-1_1	-0.294523	-0.0141013	NP1
AGCTTCCAGAAGCTGC-1_1	-5.33291	2.25052	PSM
AGCTTCCAGGCGATAC-1_1	0.416099	5.60385	NMPs
AGCTTCCAGGGCAGAG-1_1	-0.251887	-0.479904	NP1
AGCTTCCAGTTCCGGC-1_1	3.03952	1.89812	NP2
AGCTTCCCAGGCGTTC-1_1	1.61349	1.55632	NP1
AGCTTCCTCACGGGAA-1_1	4.76572	1.28617	NP3
AGCTTCCTCCAAGCAT-1_1	5.66146	-0.212241	NP3
AGCTTCCTCTCGACGG-1_1	0.602555	5.58764	NMPs
AGGAAATAGCCAAGTG-1_1	-0.0704511	1.12012	NP1
AGGAAATCAAGGTCTT-1_1	-6.67544	1.8427	PSM
AGGAATAAGACTCTTG-1_1	4.81266	2.43436	NP3
AGGAATAAGCGACTGA-1_1	-5.63013	2.98937	PSM
AGGAATAAGGCTTCCG-1_1	-8.07609	0.96078	Determination.Front
AGGAATACAACAAGTA-1_1	-7.82342	0.321214	Determination.Front
AGGAATAGTCAAGCGA-1_1	-0.742444	3.70536	NP1
AGGAATAGTCCTACAA-1_1	-7.51368	-0.0653675	Determination.Front
AGGAATAGTCTGTCCT-1_1	6.46874	1.81969	NP3
AGGAATATCCGCTGTT-1_1	3.78736	3.89241	NP3
AGGACGAAGTCCCTAA-1_1	4.77036	3.74529	NP3
AGGACGAGTCAGTCGC-1_1	-0.526063	2.43301	NP1
AGGACGAGTTGTTGTG-1_1	-0.0402297	3.21447	NP1
AGGACGATCATTACCT-1_1	5.96735	0.719225	NP3
AGGACGATCCATCTGC-1_1	-6.20401	-4.69041	Somites
AGGACGATCCGTCAAA-1_1	0.207267	3.02405	NP1
AGGACGATCGTGGAAG-1_1	-6.98525	-4.02888	Somites
AGGACGATCTATACTC-1_1	-7.36256	-3.42952	Somites
AGGACGATCTATTTCG-1_1	1.64258	5.41708	NMPs
AGGACTTCACACTGGC-1_1	6.06108	1.89157	NP3
AGGACTTCAGAGCTAG-1_1	-2.63386	5.18608	PSM
AGGACTTGTATGAGCG-1_1	-4.9121	-3.92191	Somites
AGGACTTTCGCCAACG-1_1	3.00392	1.00944	NP2
AGGAGGTAGACTGGGT-1_1	3.60735	-1.87958	NP2
AGGAGGTAGATACTGA-1_1	-6.68556	1.3708	PSM
AGGAGGTCACGAGGTA-1_1	-7.74994	-1.76241	Determination.Front
AGGAGGTCAGTTGTCA-1_1	5.38926	3.2485	NP3
AGGAGGTCATGTGTCA-1_1	-6.4072	2.68143	PSM
AGGAGGTGTCTTTCTA-1_1	4.47598	3.57878	NP3
AGGAGGTGTTTACCTT-1_1	-6.76272	-4.32518	Somites
AGGATAAAGGAAGTGA-1_1	4.63427	-1.03611	NP3
AGGATCTAGACGTCCC-1_1	-1.04328	2.95439	NP1
AGGATCTAGATGTTAG-1_1	-5.29476	5.13624	PSM
AGGATCTAGCACTAAA-1_1	4.27596	-0.0409687	NP3
AGGATCTAGCGAGTAC-1_1	-5.34994	2.28437	PSM
AGGATCTAGTCTGCAT-1_1	3.46967	1.35138	NP2
AGGATCTCAAGTCCAT-1_1	0.26226	2.37618	NP1
AGGATCTCAATAGTCC-1_1	-7.11767	3.42132	PSM
AGGATCTCAATGAAAC-1_1	-5.04232	5.22946	PSM
AGGATCTTCCCAGGCA-1_1	-0.0156456	0.753358	NP1
AGGCATTAGATCACCT-1_1	6.35344	1.37116	NP3
AGGCATTCAATAGGAT-1_1	0.112441	-1.07727	NP1
AGGCATTCAATCGCAT-1_1	5.95732	2.85451	NP3
AGGCATTCAGTCGGTC-1_1	1.93743	0.979509	NP1
AGGCATTGTATCGAAA-1_1	1.50166	0.0975541	NP1
AGGCATTTCCCAATAG-1_1	-5.91496	1.64857	PSM
AGGCATTTCCTTCTTC-1_1	-6.88394	4.54024	PSM
AGGCATTTCTGTCCGT-1_1	-4.5873	4.52707	PSM
AGGCCACAGTGGATTA-1_1	5.88967	1.51991	NP3
AGGCCACTCTGGAGAG-1_1	2.53946	3.55244	NP2
AGGCTGCAGCGCTTCG-1_1	-6.65644	4.97478	PSM
AGGCTGCAGGTTCACT-1_1	-4.43215	3.05911	PSM
AGGCTGCCACAACGCC-1_1	4.11686	0.577203	NP3
AGGCTGCGTACCGGAA-1_1	-0.135655	1.01612	NP1
AGGCTGCGTAGTCGGA-1_1	2.53284	-0.528341	NP3
AGGCTGCGTCTGATCA-1_1	-0.538301	0.148849	NP1
AGGCTGCGTGGATGAC-1_1	2.67515	5.16144	NMPs
AGGGAGTAGAAGGCTC-1_1	0.051207	5.25243	NMPs
AGGGAGTAGATTTGCC-1_1	0.24912	0.559426	NP1
AGGGAGTCAAGGTACG-1_1	-0.446524	0.0570922	NP1
AGGGAGTCACTGAGTT-1_1	1.66336	3.97642	NMPs
AGGGAGTTCAAGCCCG-1_1	-6.10833	2.69156	PSM
AGGGAGTTCACACGAT-1_1	0.435249	2.72672	NP1
AGGGCCTAGACTCATC-1_1	-7.58403	1.99426	PSM
AGGGCCTAGCCATGCC-1_1	-4.1923	5.05957	PSM
AGGGCCTAGCCTATCA-1_1	-7.62327	3.53581	PSM
AGGGCCTAGGCTGAAC-1_1	3.17686	4.93564	NP3
AGGGCCTCAATCCTTT-1_1	0.669911	4.50915	NMPs
AGGGCCTCACATATGC-1_1	0.345607	1.97063	NP1
AGGGCCTCAGAAGCTG-1_1	-5.66656	2.11712	PSM
AGGGCCTCAGCGGTTC-1_1	5.16022	0.564169	NP3
AGGGCCTGTTAAGTCC-1_1	5.81779	2.6373	NP3
AGGGCCTTCATTCATC-1_1	-0.37205	3.78409	NP1
AGGGCCTTCTGTCGTC-1_1	3.99921	4.33536	NP3
AGGGCTCAGGAGGCAG-1_1	-4.39885	4.94968	PSM
AGGGCTCAGTTGGCGA-1_1	-5.8528	5.18392	PSM
AGGGCTCCACACGGTC-1_1	4.22871	4.10602	NP3
AGGGCTCGTATCGAAA-1_1	0.556444	2.05962	NP1
AGGGCTCGTTACCCTC-1_1	-5.78468	-6.45237	Somites
AGGGTCCAGACCAGAC-1_1	0.48845	1.76852	NP1
AGGGTCCAGGATGTTA-1_1	-5.80191	2.64858	PSM
AGGGTCCCACTAGAGG-1_1	0.0779982	1.21774	NP1
AGGGTCCTCCCTAGGG-1_1	0.980213	5.53016	NMPs
AGGGTCCTCGCTAATG-1_1	4.19339	2.45248	NP3
AGGGTCCTCTGCTGAA-1_1	-5.39334	2.16481	PSM
AGGGTGAAGATCACTC-1_1	-5.33211	3.09096	PSM
AGGGTGACAGAGGACT-1_1	5.22835	-0.24125	NP3
AGGGTGACATTGGATC-1_1	-4.54616	3.45884	PSM
AGGGTGAGTCGCAACC-1_1	6.3222	1.19485	NP3
AGGGTGATCGGTTAGT-1_1	-6.12954	-5.06466	Somites
AGGGTTTAGAAATCCA-1_1	5.59208	1.96281	NP3
AGGGTTTAGAGAGTGA-1_1	2.03168	3.15927	NP2
AGGGTTTAGGAGCAAA-1_1	-5.09103	2.93094	PSM
AGGGTTTCACGTACTA-1_1	6.10062	1.36005	NP3
AGGGTTTGTCGTATTG-1_1	1.32675	2.51479	NP1
AGGGTTTGTGATTGGG-1_1	5.9837	2.55638	NP3
AGGTAGGAGATAGCAT-1_1	2.08007	-0.887531	NP3
AGGTAGGAGGATGAGA-1_1	-0.465386	0.148944	NP1
AGGTAGGCAGACCCGT-1_1	-5.97216	-7.28643	Somites
AGGTAGGGTCTTTATC-1_1	1.78361	2.83772	NP2
AGGTAGGTCTTTGCTA-1_1	-6.52048	2.69592	PSM
AGGTCATCAGATCCAT-1_1	-0.307899	-0.0265812	NP1
AGGTCATGTAACTAAG-1_1	-7.19554	-2.56208	Somites
AGGTCATGTCACTTAG-1_1	5.17213	2.75709	NP3
AGGTCATTCAATGCAC-1_1	0.129042	3.28755	NMPs
AGGTCATTCTCTGCTG-1_1	0.281502	0.705273	NP1
AGGTCATTCTGGAAGG-1_1	5.21117	0.501824	NP3
AGGTCATTCTTTGCAT-1_1	-8.02359	0.534478	Determination.Front
AGGTCTAAGTTCGCAT-1_1	-0.107431	5.48041	NMPs
AGGTCTACAAGTCGTT-1_1	2.57019	3.50248	NP3
AGGTCTACACAACGCC-1_1	-3.50973	3.47953	PSM
AGGTCTACACGAGGAT-1_1	-7.25773	4.31266	PSM
AGGTCTAGTCGTAATC-1_1	4.93211	3.65566	NP3
AGGTCTAGTGCGTGCT-1_1	4.64426	4.04212	NP3
AGGTCTAGTTCAAAGA-1_1	-5.23149	4.82503	PSM
AGGTCTATCAGCGCGT-1_1	0.896084	0.202299	NP1
AGGTCTATCCTACTGC-1_1	0.890634	2.85022	NP1
AGGTGTTCACAAGTGG-1_1	1.49651	5.38898	NMPs
AGGTGTTGTAGCGCTC-1_1	-0.549826	2.97758	NP1
AGGTGTTTCTACTTCA-1_1	6.12649	1.13106	NP3
AGGTGTTTCTCCTGTG-1_1	4.182	3.92302	NP3
AGGTTACCAAAGAACT-1_1	3.27614	2.9542	NP2
AGGTTACCAGTCTGGC-1_1	-0.961513	3.22468	NP1
AGGTTGTAGAGGCGTT-1_1	-4.14723	4.63827	PSM
AGGTTGTAGCTGTCCG-1_1	-0.905743	1.38761	NP1
AGGTTGTAGGAGGGTG-1_1	2.29217	3.80104	NP2
AGGTTGTAGGCACTAG-1_1	-6.27431	4.48609	PSM
AGGTTGTAGTAGTCTC-1_1	1.55242	-1.25576	NP1
AGGTTGTCAGTCGTTA-1_1	-7.99745	0.500574	Determination.Front
AGGTTGTCATTGTCGA-1_1	3.13678	1.86524	NP2
AGGTTGTGTCCAGCCA-1_1	-7.84697	2.35298	PSM
AGGTTGTGTCTGCCTT-1_1	-4.39702	3.51156	PSM
AGGTTGTGTTGTGTAC-1_1	0.660696	0.0331305	NP1
AGGTTGTTCACCCTCA-1_1	2.29615	0.977858	NP1
AGGTTGTTCTAGACCA-1_1	-5.67188	2.21529	PSM
AGTAACCCATCCTTCG-1_1	-5.5557	4.44985	PSM
AGTAACCGTAGCTTAC-1_1	-7.73072	3.23109	PSM
AGTAACCGTTCCGCAG-1_1	2.32471	-0.946173	NP1
AGTAACCTCAGCCTTC-1_1	-7.27484	-1.52343	Determination.Front
AGTACCAGTCCGCAGT-1_1	6.39189	1.80795	NP3
AGTACCAGTCCTCAGG-1_1	-3.48862	-3.25516	NP3
AGTACCAGTGACTGTT-1_1	-7.85269	0.515528	Determination.Front
AGTACCAGTTCACGAT-1_1	1.95162	3.67502	NP3
AGTACCATCGTAACAC-1_1	-7.21964	-2.29342	Determination.Front
AGTACCATCGTGAGAG-1_1	-5.86834	2.5783	PSM
AGTACTGAGAGGTATT-1_1	2.77371	4.84981	NMPs
AGTACTGAGCCGTTAT-1_1	-3.54394	-3.3301	NP3
AGTACTGAGGACAGCT-1_1	4.7667	3.2954	NP3
AGTACTGAGTGCCAGA-1_1	0.547724	5.7043	NMPs
AGTACTGGTTAGAAAC-1_1	3.1911	0.128303	NP2
AGTACTGTCGCTTAAG-1_1	0.288343	2.44621	NP1
AGTAGCTAGCTAGAGC-1_1	6.17155	1.89643	NP3
AGTAGCTCAAGAGATT-1_1	-5.20112	2.38877	PSM
AGTAGCTCAGTATACC-1_1	6.08106	0.360993	NP3
AGTAGCTTCCGACGGT-1_1	0.875163	0.366683	NP1
AGTAGCTTCTCTCGCA-1_1	-5.73534	2.79422	PSM
AGTAGTCAGCCGTCGT-1_1	2.10956	3.62962	NP2
AGTAGTCAGCGACTGA-1_1	-0.906419	3.1698	NP1
AGTAGTCGTCGGCTAC-1_1	0.747686	1.98437	NP1
AGTAGTCTCTCACGAA-1_1	2.04574	3.07809	NP2
AGTCAACAGACTTGTC-1_1	-0.7631	1.24208	NP1
AGTCAACAGTGCACCC-1_1	6.18123	1.25752	NP3
AGTCAACCATCATCCC-1_1	-0.511846	0.308588	NP1
AGTCAACCATCTATCT-1_1	-3.73148	5.16941	PSM
AGTCAACGTACCAGAG-1_1	-7.49915	1.31987	PSM
AGTCAACGTGCATGTT-1_1	3.18105	4.86549	NP3
AGTCAACGTTCCCAAA-1_1	-0.429018	-0.112744	NP1
AGTCAACTCCCTCTCC-1_1	2.45908	2.43149	NP2
AGTCAACTCTGAACGT-1_1	5.56694	1.64916	NP3
AGTCACAAGAGATCGC-1_1	4.50287	4.10224	NP3
AGTCACAAGCATAGGC-1_1	-6.34592	2.83216	PSM
AGTCACAGTCATGGCC-1_1	-6.08498	3.01922	PSM
AGTCACAGTCGTTCAA-1_1	0.759914	1.06013	NP1
AGTCACAGTGAAAGTT-1_1	3.14451	3.36121	NP1
AGTCACATCGTTCATT-1_1	0.617929	1.85766	NP1
AGTCATGCACCTGTCT-1_1	-3.26978	4.28014	PSM
AGTCATGCATAGAGGC-1_1	-4.75612	4.46387	PSM
AGTCATGGTCTTCTAT-1_1	3.09685	2.19112	NP3
AGTCTCCAGACCGCCT-1_1	5.7683	2.34235	NP3
AGTCTCCAGGAGTATT-1_1	-6.40635	-5.28306	Somites
AGTCTCCCAATAGTAG-1_1	4.78405	2.95543	NP3
AGTCTCCCAATCAAGA-1_1	-2.92316	3.8595	PSM
AGTCTCCGTATGTCAC-1_1	-0.799129	3.15703	NP1
AGTGACTAGAGCAGTC-1_1	1.94496	0.871993	NP1
AGTGACTAGGCACAAC-1_1	3.74085	2.03908	NP3
AGTGACTCACGTACTA-1_1	5.71241	0.134429	NP3
AGTGACTGTCAAAGAT-1_1	-0.449262	0.777478	NP1
AGTGACTTCAAGGTGG-1_1	3.08851	0.0826133	NP2
AGTGACTTCGGTGCAC-1_1	-3.77618	-3.4797	NP3
AGTGATCAGAATCGCG-1_1	5.20619	-0.538446	NP3
AGTGATCAGAGCTTTC-1_1	-0.876902	4.20467	NMPs
AGTGATCGTCATAGTC-1_1	5.77989	0.706668	NP3
AGTGATCTCTCATGGA-1_1	0.181481	4.1761	NMPs
AGTGCCGCAAAGAGTT-1_1	-6.87543	1.50901	PSM
AGTGCCGGTGGATCAG-1_1	3.19312	4.81467	NP3
AGTGCCGTCCGAAGGA-1_1	1.98773	5.12813	NMPs
AGTGTTGAGGGTAGCT-1_1	5.30053	0.240885	NP3
AGTGTTGCAAATGAAC-1_1	0.723037	4.75435	NMPs
AGTGTTGTCATTTACC-1_1	-0.168428	0.59609	NP1
AGTGTTGTCCTTTGAT-1_1	2.0263	5.24087	NMPs
AGTGTTGTCTTTCAGT-1_1	-4.44199	4.5168	PSM
AGTTAGCAGCGCTTCG-1_1	2.26033	3.38786	NP2
AGTTAGCTCTAGCATG-1_1	-7.35989	4.12778	PSM
AGTTCCCAGACCATTC-1_1	0.143719	0.0422039	NP1
AGTTCCCAGTGGAAAG-1_1	0.0761037	-1.4602	NP1
AGTTCCCCACTCATAG-1_1	-0.461953	0.247591	NP1
AGTTCCCGTCACGCTG-1_1	4.241	3.77593	NP3
AGTTCCCGTCTCACAA-1_1	3.45679	2.50339	NP2
AGTTCCCTCGGCTGGT-1_1	4.91646	2.56839	NP3
AGTTCCCTCTGAGAAA-1_1	1.07404	0.112844	NP1
AGTTCGACATCTATCT-1_1	-5.70365	3.49396	PSM
AGTTCGAGTCAGGAGT-1_1	-0.751992	1.35909	NP1
AGTTCGAGTGTAAATG-1_1	5.05211	3.25677	NP3
AGTTCGAGTTAGCGGA-1_1	1.44849	5.56412	NMPs
AGTTCGAGTTCTGAGT-1_1	-6.22799	3.16077	PSM
AGTTCGAGTTGTATGC-1_1	-3.25794	3.75364	PSM
AGTTCGATCCACGTGG-1_1	-0.778854	0.366787	NP1
AGTTCGATCCTACAAG-1_1	1.94253	0.599289	NP1
AGTTCGATCGAAGCCC-1_1	-5.67868	4.79736	PSM
ATACCGAAGGCCTGAA-1_1	1.78628	3.76931	NP2
ATACCGACACAGTACT-1_1	1.09327	4.59309	NMPs
ATACCGACACATTGTG-1_1	-6.13716	-4.39433	Somites
ATACCGAGTCCGGTGT-1_1	-4.96414	5.23174	PSM
ATACCGATCAGAGCGA-1_1	-6.8637	2.21703	PSM
ATACCGATCTGTGCGG-1_1	-7.2433	3.44045	PSM
ATACCTTAGGATTTAG-1_1	3.22819	1.81005	NP2
ATACCTTAGTGACACG-1_1	0.702889	5.62902	NMPs
ATACCTTCATCCTAAG-1_1	-6.42929	4.42478	PSM
ATACCTTGTATCCTTT-1_1	-7.00718	-0.879411	Determination.Front
ATACCTTGTGTTTCTT-1_1	-6.56785	2.47008	PSM
ATACCTTTCTACCTTA-1_1	1.33674	5.59253	NMPs
ATACCTTTCTCCACTG-1_1	1.74541	3.43137	NP2
ATACTTCAGTTGCGCC-1_1	-0.522219	3.19784	NP1
ATACTTCAGTTTGCTG-1_1	-8.01308	0.62687	Determination.Front
ATACTTCCACCATTCC-1_1	-6.04372	4.26644	PSM
ATACTTCGTCTACACA-1_1	-0.782372	1.86678	NP1
ATACTTCGTGAGACCA-1_1	0.707689	1.24082	NP1
ATACTTCTCGGTGAAG-1_1	-0.171114	4.12376	NMPs
ATAGACCAGACCTGGA-1_1	-3.43257	3.47113	PSM
ATAGACCCATTGACAC-1_1	2.91756	1.88401	NP2
ATAGACCGTTCTCTCG-1_1	2.53314	5.12657	NMPs
ATAGACCGTTGGGACA-1_1	0.812444	4.84383	NMPs
ATAGAGAAGGTGCTTT-1_1	-1.44681	4.05231	NP1
ATAGAGAGTACAATAG-1_1	5.21613	1.49143	NP3
ATAGAGAGTGGCTACC-1_1	2.80316	4.07687	NP3
ATAGAGAGTGGTAATA-1_1	1.54167	5.62193	NMPs
ATAGAGATCCCTCATG-1_1	-6.57481	2.12171	PSM
ATAGAGATCCGGTAGC-1_1	-5.50246	2.06671	PSM
ATAGGCTCAGACAAGC-1_1	-6.45831	4.82211	PSM
ATAGGCTCATCCCGTT-1_1	2.77205	2.63194	NP2
ATAGGCTGTATGAGAT-1_1	5.31259	2.76854	NP3
ATATCCTCAGGTCAAG-1_1	-0.419366	4.88566	NMPs
ATATCCTGTACCGGCT-1_1	0.209648	1.879	NP1
ATATCCTGTGTTTACG-1_1	3.18116	2.51974	NP2
ATATCCTGTTGTAAAG-1_1	-0.926742	1.57892	NP1
ATATCCTTCACTGAAC-1_1	2.5057	3.13893	NP2
ATCACAGAGAAGGTAG-1_1	4.67034	-0.968231	NP3
ATCACAGAGAAGTGTT-1_1	-6.77667	2.36889	PSM
ATCACAGAGATGACAT-1_1	6.33838	1.28805	NP3
ATCACAGAGTTGCGCC-1_1	6.18923	0.176598	NP3
ATCACAGCATATGGCT-1_1	0.155349	-1.21472	NP1
ATCACAGGTATGAGGC-1_1	2.27568	2.17233	NP2
ATCACAGGTTCGGTCG-1_1	-6.60013	3.70918	PSM
ATCACAGTCCGAAGGA-1_1	4.00217	4.32167	NP3
ATCACAGTCGAAGAAT-1_1	1.39898	4.30371	NMPs
ATCACAGTCTCATAGG-1_1	4.69727	-1.03604	Neuronal
ATCACGACAATGTCAC-1_1	5.3942	1.69277	NP3
ATCACGATCTATCCAT-1_1	5.10181	2.73356	NP3
ATCACGATCTCACTCG-1_1	-6.26819	4.69084	PSM
ATCACGATCTTACACT-1_1	2.90757	1.77994	NP3
ATCACTTAGTCAACAA-1_1	-0.286621	1.22011	NP1
ATCACTTCAGGCTATT-1_1	-6.60899	2.61481	PSM
ATCACTTTCCACCCTA-1_1	5.11717	1.67685	NP3
ATCACTTTCTCTATGT-1_1	1.18739	0.0747719	NP1
ATCAGGTAGAGCTGAC-1_1	-5.82761	5.07249	PSM
ATCAGGTAGGCCATAG-1_1	1.54398	0.867847	NP1
ATCAGGTCACAGAGCA-1_1	3.24943	0.398645	NP2
ATCAGGTGTCGCCACA-1_1	1.2367	0.258681	NP1
ATCAGGTGTCTGCCTT-1_1	4.97299	2.91716	NP3
ATCAGGTGTGCCCACA-1_1	4.09987	3.02858	NP3
ATCAGGTGTTTGGCTA-1_1	4.8598	2.02123	NP3
ATCAGGTTCGGATAAA-1_1	5.22512	1.4774	NP3
ATCATTCAGACCAAAT-1_1	5.04044	1.7365	NP3
ATCATTCAGCTGAAGC-1_1	0.905929	-2.08088	NP1
ATCATTCCAGTTAAAG-1_1	2.04117	5.07062	NMPs
ATCATTCCATAGCTGT-1_1	3.79174	2.69245	NP3
ATCATTCGTCTAACGT-1_1	-5.20083	2.07672	PSM
ATCATTCTCCGTGTCT-1_1	0.297911	5.66683	NMPs
ATCATTCTCTCACTCG-1_1	0.441557	3.49398	NP1
ATCCACCAGACCTTTG-1_1	3.42515	1.48933	NP2
ATCCACCAGCACTCCG-1_1	-1.04623	3.74361	NP1
ATCCACCAGGAATTAC-1_1	4.53444	1.73457	NP3
ATCCACCCACTTCAGA-1_1	3.72511	0.594228	NP2
ATCCACCCATCTCGTC-1_1	3.03647	4.14478	NP3
ATCCACCTCAGTGTCA-1_1	1.11005	4.75769	NMPs
ATCCATTAGCAGCACA-1_1	-5.45536	3.44153	PSM
ATCCATTAGGCTCCCA-1_1	4.19235	3.18089	NP3
ATCCATTCAATCGCGC-1_1	0.823198	5.61429	NMPs
ATCCATTCACCTGAAT-1_1	-6.15234	2.95182	PSM
ATCCATTCAGTGTATC-1_1	5.90893	2.7059	NP3
ATCCATTCAGTTTGGT-1_1	1.89448	4.1663	NMPs
ATCCATTTCACTTGTT-1_1	2.346	1.62325	NP1
ATCCATTTCATTCGTT-1_1	-7.47543	3.74672	PSM
ATCCCTGAGACGCCCT-1_1	3.14534	0.774033	NP3
ATCCCTGCACGTCTCT-1_1	4.67359	-0.314816	Neuronal
ATCCCTGCAGAGACTG-1_1	3.19696	2.85537	NP2
ATCCCTGCATCGATAC-1_1	-0.280809	5.03353	NMPs
ATCCGTCCAACTTGCA-1_1	-0.924747	3.62134	NP1
ATCCGTCCAAGTAGTA-1_1	-5.05172	2.54593	PSM
ATCCGTCCATATAGCC-1_1	1.03333	4.90348	NMPs
ATCCGTCGTATCACCA-1_1	-6.93761	1.53234	PSM
ATCCGTCGTGGCGCTT-1_1	-2.06199	4.66205	PSM
ATCCGTCTCTGCTAGA-1_1	0.481739	5.58358	NMPs
ATCCTATCAAACTAGA-1_1	6.48768	1.00312	NP3
ATCCTATCACACTTAG-1_1	-6.89383	2.31584	PSM
ATCCTATCACTTACAG-1_1	-4.51719	3.29621	PSM
ATCCTATCAGCTGTGC-1_1	-6.37113	2.40161	PSM
ATCCTATCATACACCA-1_1	1.07226	2.05763	NP1
ATCCTATCATGGTACT-1_1	1.68058	-1.62393	NP2
ATCCTATGTGAGAGGG-1_1	0.874668	-1.8226	NP1
ATCCTATTCTAACGCA-1_1	-3.71817	4.53074	PSM
ATCCTATTCTGGCCGA-1_1	4.58361	1.64979	NP3
ATCCTATTCTTGGTGA-1_1	4.51612	0.144839	NP3
ATCGATGAGCAGCAGT-1_1	0.978862	2.16452	NP1
ATCGATGAGGATGTTA-1_1	4.67919	-0.146528	NP3
ATCGATGCAAAGTGTA-1_1	1.77542	-0.0253165	NP2
ATCGATGCAGGAACCA-1_1	1.05096	5.5465	NMPs
ATCGATGGTCTCGCGA-1_1	-5.99187	-5.26277	Somites
ATCGCCTAGCTGGTGA-1_1	-6.22903	3.54829	PSM
ATCGCCTAGTGCACCC-1_1	1.06476	0.228043	NP1
ATCGCCTCAAGCTGCC-1_1	-5.05026	2.50036	PSM
ATCGCCTCAAGTGTCT-1_1	-4.85252	2.52912	PSM
ATCGCCTCACCAAATC-1_1	-7.01403	3.18916	PSM
ATCGCCTCACGCTATA-1_1	-6.84196	4.66484	PSM
ATCGCCTCACTAACCA-1_1	4.32711	-0.32168	NP3
ATCGCCTCAGAAGTGC-1_1	-7.62152	-0.00952545	Determination.Front
ATCGCCTGTCAGATTC-1_1	-4.11495	3.83903	PSM
ATCGCCTTCAATCCAG-1_1	-0.447171	3.72715	NP1
ATCGCCTTCTTCGCTG-1_1	-5.16146	3.32757	PSM
ATCGGATCACAACGCC-1_1	5.60505	2.03635	NP3
ATCGGATCATCCGTTC-1_1	3.05435	2.33579	NP2
ATCGGATTCACAGTGT-1_1	5.7454	1.5107	NP3
ATCGGCGAGCCGATTT-1_1	2.19367	2.54012	NP2
ATCGGCGAGGTAACTA-1_1	1.91263	1.8113	NP1
ATCGGCGAGGTGCTAG-1_1	0.512762	-0.933643	NP1
ATCGGCGCACCTATCC-1_1	1.33381	1.34592	NP1
ATCGGCGCAGTGAGCA-1_1	1.04455	0.15087	NP1
ATCGGCGGTGCTTCAA-1_1	-6.32716	2.23416	PSM
ATCGGCGGTTGCACGC-1_1	5.46425	0.747038	NP3
ATCGGCGTCGATACTG-1_1	-2.26877	5.0039	PSM
ATCGTAGAGGTTGCCC-1_1	0.676701	0.565691	NP1
ATCGTAGCATCATGAC-1_1	-4.23494	3.59472	PSM
ATCGTAGGTGGAGAAA-1_1	0.233902	-1.24928	NP1
ATCGTAGTCTTGCGCT-1_1	-7.51982	4.0919	PSM
ATCGTCCAGTGTTCCA-1_1	-4.77608	3.90692	PSM
ATCGTCCAGTTGGCTT-1_1	3.93138	0.595806	NP3
ATCGTCCCAGCATTGT-1_1	-0.996768	3.65674	NP1
ATCGTCCCAGGCATTT-1_1	-1.57283	3.8305	PSM
ATCGTCCGTTCAGTAC-1_1	5.79637	1.66735	NP3
ATCGTCCTCGATACAC-1_1	-5.95467	3.44359	PSM
ATCGTGAAGCTTAAGA-1_1	0.909242	-0.297972	NP1
ATCGTGACAGATTTCG-1_1	-8.0767	0.393601	Determination.Front
ATCGTGACAGTAACCT-1_1	5.74517	3.16206	NP3
ATCGTGAGTAATCAGA-1_1	2.27904	3.14015	NP2
ATCGTGAGTACAAGCG-1_1	-5.57448	-4.32496	Somites
ATCGTGAGTACGCGTC-1_1	-6.96597	-2.91685	Somites
ATCGTGAGTGTGGACA-1_1	1.51725	3.93991	NMPs
ATCGTGATCGCAATGT-1_1	5.18849	2.6356	NP3
ATCGTGATCTGCGGGT-1_1	-0.19617	1.0828	NP1
ATCGTGATCTTTCCAA-1_1	0.181132	2.62147	NP1
ATCTCTAAGAGAGCGG-1_1	6.35438	1.94488	NP3
ATCTCTACAACACAAA-1_1	-4.95954	4.27229	PSM
ATCTCTACAAGATCCT-1_1	-6.39887	1.96416	PSM
ATCTCTACATCGGAAG-1_1	5.53507	2.27652	NP3
ATCTCTAGTGAGACCA-1_1	4.3374	0.585231	NP3
ATCTCTATCGTTCTAT-1_1	0.402772	3.04	NP1
ATCTCTATCTTCTAAC-1_1	-1.51945	5.18665	PSM
ATCTTCACATCTCGTC-1_1	6.00811	2.59992	NP3
ATCTTCAGTCTTTCTA-1_1	-0.784801	5.39582	NMPs
ATCTTCAGTGTGATGG-1_1	-4.61043	2.88088	PSM
ATCTTCAGTGTTGACT-1_1	1.13471	1.20406	NP1
ATCTTCATCATAGACC-1_1	2.14932	1.13107	NP1
ATGAAAGAGCTTCATG-1_1	-7.83313	0.437826	Somites
ATGAAAGAGGGACCAT-1_1	-0.129306	1.37728	NP1
ATGAAAGCACTCACTC-1_1	-0.788668	1.96648	NP1
ATGAAAGGTCTGTCCT-1_1	4.02303	4.35328	NP3
ATGAAAGTCAGGAACG-1_1	-0.551044	0.21582	NP1
ATGAAAGTCATTCGTT-1_1	1.83996	5.33064	NMPs
ATGAAAGTCCATCTCG-1_1	-7.30748	-1.43473	Determination.Front
ATGACCAAGACAGCGT-1_1	0.869134	-1.10737	NP2
ATGACCAAGTCATCGT-1_1	-0.739353	3.59972	NP1
ATGACCACAGAACTCT-1_1	-5.72913	5.0102	PSM
ATGACCACAGTCTTCC-1_1	5.84717	1.11038	NP3
ATGACCAGTACTGCCG-1_1	-6.99163	2.02235	PSM
ATGACCAGTCTTGCTC-1_1	0.828251	4.31601	NMPs
ATGACCATCAGACTGT-1_1	-6.26246	4.89495	PSM
ATGACCATCATTTACC-1_1	5.41264	0.128808	NP3
ATGACCATCGTAGGGA-1_1	5.16774	2.3225	NP3
ATGAGGGAGAATTGCA-1_1	-5.81875	1.73971	PSM
ATGAGGGAGCCTCACG-1_1	6.51917	1.45839	NP3
ATGAGGGAGCTCTATG-1_1	-7.73473	3.86431	PSM
ATGAGGGCAACTTCTT-1_1	-7.08939	-1.38261	Determination.Front
ATGAGGGGTGAGAGGG-1_1	-5.85421	4.44977	PSM
ATGAGTCAGGAGGTTC-1_1	0.706714	1.33711	NP1
ATGAGTCCAAGAATAC-1_1	-4.43379	3.73654	PSM
ATGAGTCCACAGTCCG-1_1	-4.63601	3.37244	PSM
ATGAGTCGTGATTGGG-1_1	5.36136	2.40938	NP3
ATGAGTCTCACAAGGG-1_1	-4.46771	4.30891	PSM
ATGATCGAGCGAGAAA-1_1	5.32179	2.17861	NP3
ATGATCGAGTTTGTCG-1_1	-4.52003	2.97006	PSM
ATGATCGCACGAGAAC-1_1	-0.550438	3.26958	NP1
ATGATCGCACGCGGTT-1_1	0.112596	5.63788	NMPs
ATGATCGCACTAGTAC-1_1	3.69316	4.53807	NP3
ATGATCGCATGTCGTA-1_1	4.28681	3.4148	NP3
ATGATCGTCCTACCAC-1_1	3.09414	1.7674	NP2
ATGATCGTCGGTGTAT-1_1	-5.71931	4.78573	PSM
ATGCATGCAATGAGCG-1_1	-4.17846	-4.03667	Somites
ATGCATGGTAGTCTTG-1_1	0.678949	5.58992	NMPs
ATGCATGGTTGAGGAC-1_1	-7.48554	3.99939	PSM
ATGCATGTCCTGTTAT-1_1	2.55549	2.47708	NP2
ATGCATGTCGATCCCT-1_1	-0.188694	-0.850909	NP1
ATGCATGTCTTTACAC-1_1	-5.41029	-4.20755	Somites
ATGCCTCCAAGCTCTA-1_1	-7.2525	-1.55941	Determination.Front
ATGCCTCCAATCAAGA-1_1	1.09886	1.31331	NP1
ATGCCTCGTCATTGCA-1_1	-7.55142	3.82991	PSM
ATGCCTCGTGGATCAG-1_1	-7.24458	4.218	PSM
ATGCCTCGTTAGGGTG-1_1	-7.64298	2.534	PSM
ATGCCTCTCCAACTGA-1_1	-7.67829	0.0925042	Determination.Front
ATGCGATAGGCTCTCG-1_1	1.50426	3.52271	NP2
ATGCGATGTACTCCCT-1_1	1.15976	1.8462	NP1
ATGCGATGTCACAGTT-1_1	-3.99648	5.11436	PSM
ATGCGATGTCAGGCAA-1_1	0.80503	4.30669	NMPs
ATGCGATGTCGACTGC-1_1	-0.510357	0.391144	NP1
ATGCGATTCCGACAGC-1_1	2.68186	2.73743	NP2
ATGCGATTCCGGCAAC-1_1	4.85468	1.85084	NP3
ATGCGATTCGCTCTCA-1_1	-0.792472	2.27077	NP1
ATGCGATTCGGATTAC-1_1	5.00831	2.99458	NP3
ATGGAGGAGAAGAGCA-1_1	4.92735	3.59048	NP3
ATGGAGGAGGTAGACC-1_1	5.13507	2.14974	NP3
ATGGAGGCAAGAGTTA-1_1	-1.04737	3.05741	NP1
ATGGAGGCACGACAAG-1_1	1.00555	0.170678	NP1
ATGGAGGTCCAACACA-1_1	3.58745	-0.512675	NP2
ATGGATCAGAATCCCT-1_1	2.493	4.87515	NP3
ATGGATCAGATCCCGC-1_1	-5.70279	4.70858	PSM
ATGGATCCAACCTATG-1_1	4.4032	-0.382157	NP3
ATGGATCCAGAGTTCT-1_1	-0.934315	1.55218	NP1
ATGGATCGTCATTGCA-1_1	5.45695	0.579949	NP3
ATGGATCTCAAGAAAC-1_1	-3.12573	3.74645	PSM
ATGGGAGAGAAATTGC-1_1	1.34017	-0.802694	NP3
ATGGGAGTCTTACCGC-1_1	-2.52372	5.17888	PSM
ATGGGTTAGGCCTTGC-1_1	-6.1308	-4.19958	Somites
ATGGGTTCAACAGCTT-1_1	3.02021	3.56623	NP3
ATGGGTTCACGTAGTT-1_1	3.9863	2.70247	NP3
ATGGGTTGTGTTGATC-1_1	5.60592	2.30446	NP3
ATGGGTTTCTCTGCCA-1_1	1.02266	4.48517	NMPs
ATGGTTGAGGTACATA-1_1	5.67788	1.42525	NP3
ATGGTTGAGTTCCATG-1_1	1.54188	3.08515	NP2
ATGGTTGCACATGTTG-1_1	-5.45245	4.82508	PSM
ATGGTTGGTAGATCCT-1_1	5.79954	2.77233	NP3
ATGGTTGGTTGCGTAT-1_1	0.255849	0.103856	NP1
ATGTCCCAGGTCCCTG-1_1	-7.76837	2.54811	PSM
ATGTCCCCAGTCTTCC-1_1	1.95046	3.59159	NP2
ATGTCCCGTCCCACGA-1_1	-6.34218	2.51959	PSM
ATGTCCCGTTCGGCCA-1_1	-7.27104	-1.84399	Determination.Front
ATGTCCCTCAAGAGTA-1_1	2.90689	2.33379	NP2
ATGTCCCTCTGCACCT-1_1	-4.67432	2.73726	PSM
ATGTCTTCAACAGTGG-1_1	-0.968767	2.46443	NP1
ATGTCTTCAACGTTAC-1_1	0.688866	4.71291	NMPs
ATGTCTTCAGGCACTC-1_1	0.612026	5.67044	NMPs
ATGTCTTTCCTCTAGC-1_1	-4.51306	3.84012	PSM
ATGTCTTTCGGCCCAA-1_1	2.20733	2.89871	NP2
ATTACCTAGCGCGTTC-1_1	-0.593362	4.39767	NMPs
ATTACCTCATCCTGTC-1_1	-6.09318	2.33114	PSM
ATTACCTCATGGTGGA-1_1	-6.59973	2.87995	PSM
ATTACCTGTCTCGACG-1_1	0.202342	0.599802	NP1
ATTACCTGTGTATTGC-1_1	-4.3591	4.53403	PSM
ATTACCTTCAAGCTGT-1_1	1.0617	3.9368	NMPs
ATTACCTTCGATACAC-1_1	1.1084	1.02382	NP1
ATTACCTTCGTTAGTG-1_1	-5.05925	2.32627	PSM
ATTACTCAGCATGTTC-1_1	-3.58494	3.77235	PSM
ATTACTCAGCGACTGA-1_1	0.663611	4.01143	NMPs
ATTACTCGTGGCTGCT-1_1	-4.19783	4.21599	PSM
ATTACTCGTTGCCAAT-1_1	3.12551	-0.155666	NP3
ATTACTCGTTTATGCG-1_1	-5.2346	2.60708	PSM
ATTACTCGTTTCGTGA-1_1	-6.8844	-3.72253	Somites
ATTACTCTCATTGCCC-1_1	5.34175	0.395623	NP3
ATTACTCTCCAAGCCG-1_1	-3.46563	3.73488	PSM
ATTATCCAGAGAGGGC-1_1	0.0704997	2.85299	NP1
ATTATCCAGGTATTGA-1_1	5.46008	0.203621	NP3
ATTATCCCACGCTTAA-1_1	-6.40241	3.72443	PSM
ATTATCCTCGCGTGAC-1_1	1.34017	-1.50193	NP2
ATTCACTAGACGGATC-1_1	2.03072	2.4433	NP2
ATTCACTAGCTAGATA-1_1	4.69081	2.3942	NP3
ATTCACTAGGTCATAA-1_1	0.533255	4.88787	NMPs
ATTCACTCAAATCCCA-1_1	-7.55918	3.51398	PSM
ATTCACTCAGGAATAT-1_1	0.176401	2.28377	NP1
ATTCACTGTAGCGCTC-1_1	5.87644	0.47179	NP3
ATTCACTTCCCAGTGG-1_1	4.07029	3.70308	NP3
ATTCACTTCCGCGATG-1_1	-5.65598	2.98544	PSM
ATTCAGGAGACGCTCC-1_1	-6.09848	3.15343	PSM
ATTCAGGAGATTGAGT-1_1	2.62646	4.93776	NP3
ATTCAGGCAAATGAGT-1_1	-5.5223	5.29709	PSM
ATTCAGGCAGTGGGTA-1_1	6.45456	1.43934	NP3
ATTCAGGGTGATACCT-1_1	-5.1717	2.39433	PSM
ATTCAGGTCGTACACA-1_1	3.05396	2.39287	NP2
ATTCATCCAAAGCACG-1_1	0.514487	2.77155	NP1
ATTCATCCACAGCCTG-1_1	-0.320532	-0.0207888	NP1
ATTCATCGTTTAGACC-1_1	-5.80494	-4.45069	Somites
ATTCATCTCATGAGTC-1_1	-6.82855	1.18141	PSM
ATTCATCTCTGTAAGC-1_1	-5.4866	2.24115	PSM
ATTCCATAGGAAGTAG-1_1	-6.18294	1.71716	PSM
ATTCCATGTACGATGG-1_1	3.70821	4.48915	NP3
ATTCCATGTAGTAAGT-1_1	5.05672	2.82034	NP3
ATTCCATGTGAGCCAA-1_1	0.124312	3.80808	NP1
ATTCCCGAGGTTACCT-1_1	-4.34919	5.01599	PSM
ATTCCCGCAGCGTAGA-1_1	-6.54256	3.70258	PSM
ATTCCCGGTGCAACGA-1_1	-6.33339	4.87252	PSM
ATTCCCGGTGCTAGCC-1_1	-5.44256	-3.57176	Somites
ATTCCCGGTGTGTCCG-1_1	0.358225	1.95585	NP1
ATTCCCGTCCCATACC-1_1	-4.63071	-5.45751	Somites
ATTCCCGTCTCCTGCA-1_1	3.56433	0.200514	NP2
ATTCCTAAGACCATGG-1_1	2.51552	2.6871	NP1
ATTCCTAAGGACAGCT-1_1	2.71266	3.68742	NP3
ATTCCTAAGTTGTCAC-1_1	-4.57783	3.52038	PSM
ATTCCTAGTAGATCCT-1_1	2.60561	2.87884	NP2
ATTCCTAGTCACTCGG-1_1	-3.72636	3.37468	PSM
ATTCCTAGTGAAGCTG-1_1	-6.19418	3.2877	PSM
ATTCCTATCGCTAGCG-1_1	-7.67313	0.551933	Determination.Front
ATTCGTTAGCGCTGAA-1_1	-6.95287	-3.97581	Somites
ATTCGTTAGGATAATC-1_1	-6.60734	4.93519	PSM
ATTCGTTCACAATGCT-1_1	0.645074	0.0108023	NP1
ATTCGTTCACGCAAAG-1_1	-6.6641	2.88308	PSM
ATTCGTTCAGAGGTTG-1_1	-4.01365	3.75146	PSM
ATTCGTTCAGCAGATG-1_1	3.94406	-0.161562	NP2
ATTCGTTGTCCCTGTT-1_1	0.914614	5.71643	NMPs
ATTCGTTTCTATGCCC-1_1	4.01517	0.393353	NP3
ATTCTACCAACGTAAA-1_1	-0.505139	5.30438	NMPs
ATTCTACGTATAGCTC-1_1	4.90462	0.25765	NP3
ATTCTACGTCGTCTCT-1_1	-3.9635	5.19398	PSM
ATTCTACTCCATTTCA-1_1	-1.10086	4.12189	NP1
ATTCTACTCCTCTAAT-1_1	-7.62538	0.791473	Determination.Front
ATTCTACTCGTAGTGT-1_1	2.54017	-0.0528664	NP2
ATTCTTGAGTTTCTTC-1_1	5.67888	1.9258	NP3
ATTCTTGCATCAGTCA-1_1	-5.68197	3.06442	PSM
ATTCTTGCATGGTACT-1_1	-0.289363	0.31487	NP1
ATTCTTGGTCGAGCAA-1_1	5.18465	1.85163	NP3
ATTCTTGGTCTTTATC-1_1	-6.09503	-2.64996	Somites
ATTCTTGTCTTCCACG-1_1	-7.56218	3.03145	PSM
ATTGGGTAGGTAGTAT-1_1	-6.52428	2.13239	PSM
ATTGGGTCACTAGGCC-1_1	-7.08268	4.10734	PSM
ATTGGGTGTCTTCCGT-1_1	-3.65269	3.9624	PSM
ATTGGGTGTGGCTTGC-1_1	4.88188	3.42237	NP3
ATTGGGTGTGTGACCC-1_1	-2.72469	5.15382	PSM
ATTGGGTTCAAGTGGG-1_1	-6.45773	1.45915	PSM
ATTGTTCCAGCGTGCT-1_1	-3.47892	3.90125	PSM
ATTGTTCGTGCTGCAC-1_1	3.66262	4.22136	NP3
ATTGTTCTCACCGGGT-1_1	3.53151	0.71097	NP2
ATTGTTCTCAGTCAGT-1_1	5.69489	0.563784	NP3
ATTTACCAGCGCCGTT-1_1	-7.48028	3.93717	PSM
ATTTACCAGTATAGAC-1_1	-0.972521	2.24099	NP1
ATTTACCCATGAAAGT-1_1	3.43643	2.43053	NP3
ATTTACCGTCGGTACC-1_1	-1.10255	3.58197	NP1
ATTTACCGTGATTGGG-1_1	-7.39187	4.04052	PSM
ATTTACCGTGTTACTG-1_1	-2.47821	4.96213	PSM
ATTTACCGTTAAAGTG-1_1	-0.116793	0.0908518	NP2
ATTTACCTCACCCTGT-1_1	-0.252945	2.26195	NP1
ATTTACCTCGCAGATT-1_1	0.952403	2.60855	NP2
ATTTACCTCTCGGGAC-1_1	4.11588	3.26889	NP3
ATTTACCTCTGACGCG-1_1	0.361203	-1.57772	NP1
ATTTCACAGGTCTACT-1_1	5.90567	0.787196	NP3
ATTTCACAGTTGGGAC-1_1	-1.21601	4.54763	NMPs
ATTTCACCAAATCGTC-1_1	-0.584539	-0.151512	NP1
ATTTCACCAAATTGCC-1_1	-6.24777	3.85964	PSM
ATTTCACCAACAAGTA-1_1	-6.38088	4.07932	PSM
ATTTCACCACAATGTC-1_1	-0.355414	1.08392	NP1
ATTTCACCATGGAATA-1_1	-4.90498	2.68475	PSM
ATTTCACTCTAGGCCG-1_1	3.22751	4.424	NP3
ATTTCACTCTGAGATC-1_1	-5.7734	2.17524	PSM
ATTTCTGAGAGAATCT-1_1	-5.48132	3.36092	PSM
ATTTCTGAGTGAGCCA-1_1	-0.0314871	3.3382	NP1
ATTTCTGCACAAGTTC-1_1	0.47644	5.67936	NMPs
ATTTCTGCACTCCTTG-1_1	-7.54521	0.130749	Determination.Front
ATTTCTGCAGACCGCT-1_1	4.10044	3.74919	NP3
ATTTCTGCAGATCACT-1_1	3.90102	1.42814	NP3
ATTTCTGGTCCACATA-1_1	5.93757	0.71251	NP3
ATTTCTGGTTTAGAGA-1_1	-0.89493	2.23311	NP1
ATTTCTGTCGTCCTCA-1_1	5.14286	1.06192	NP3
CAAAGAAAGTGATTCC-1_1	-5.43919	2.87375	PSM
CAAAGAAAGTGGCGAT-1_1	6.54955	1.49846	NP3
CAAAGAACAAATGCGG-1_1	-7.2895	4.06748	PSM
CAAAGAACAGGGAGAG-1_1	5.69337	2.03931	NP3
CAAAGAACATGGAGAC-1_1	1.65705	1.42574	NP1
CAAAGAAGTCCGTACG-1_1	2.40144	-0.515358	NP2
CAAAGAATCTTTGCGC-1_1	5.12523	3.10868	NP3
CAACAACAGGATTCAA-1_1	0.601013	-1.33906	NP1
CAACAACGTGCCGTAC-1_1	3.40511	-0.194713	NP2
CAACAACTCACGGGCT-1_1	-8.01835	0.884054	Determination.Front
CAACAGTAGAAGAACG-1_1	0.65962	-1.8033	NP1
CAACAGTAGCTGCGAA-1_1	4.70436	1.96209	NP3
CAACAGTAGTCATCCA-1_1	6.48322	1.21527	NP3
CAACAGTCAACTTGCA-1_1	-6.00387	1.6307	PSM
CAACAGTCAATTGGTC-1_1	-6.86314	1.75524	PSM
CAACAGTCACAAGGTG-1_1	-5.62785	5.16625	PSM
CAACAGTCAGAGTCTT-1_1	-6.77623	3.31225	PSM
CAACAGTCAGAGTTGG-1_1	-3.40556	4.24066	PSM
CAACAGTTCTATTGTC-1_1	0.251427	1.84797	NP1
CAACCAAAGCTGACAG-1_1	0.198799	1.1277	NP1
CAACCAACACTTTATC-1_1	3.63948	0.53004	NP2
CAACCAACAGGTTCCG-1_1	-0.985549	2.99216	NP1
CAACCAACATTCTTCA-1_1	-0.753972	1.01118	NP1
CAACCAAGTCTTGCGG-1_1	5.05924	2.29239	NP3
CAACCAAGTGAGGAAA-1_1	5.81314	1.79146	NP3
CAACCAAGTGGGTCAA-1_1	0.621395	1.29843	NP1
CAACCAATCTGCTGAA-1_1	1.97447	3.43268	NP2
CAACCTCAGCATACTC-1_1	6.07468	2.44966	NP3
CAACCTCCAGCCTACG-1_1	-7.62078	0.0283678	Determination.Front
CAACCTCGTACCCACG-1_1	2.43912	0.636339	NP1
CAACCTCGTAGGGAGG-1_1	2.11529	5.05093	NMPs
CAACCTCTCAAATGCC-1_1	-7.91596	0.581339	Determination.Front
CAACCTCTCACCATGA-1_1	0.904495	4.15889	NMPs
CAACGATAGATCCGAG-1_1	-7.4588	3.73305	PSM
CAACGATCACTTGGCG-1_1	-5.21513	2.22459	PSM
CAACGATCATCTGGGC-1_1	5.74457	3.17479	NP3
CAACGATGTGCATCTA-1_1	0.354596	1.85686	NP1
CAACGGCAGAATTGCA-1_1	-6.29723	4.6439	PSM
CAACGGCAGTCTTCCC-1_1	4.939	2.68439	NP3
CAACGGCCACTTCATT-1_1	-5.22276	2.14116	PSM
CAACGGCCAGTAACGG-1_1	-6.30943	2.46026	PSM
CAACGGCCAGTTGAAA-1_1	-3.6883	4.77932	PSM
CAACGGCTCGGTTCAA-1_1	-5.65888	2.98949	PSM
CAACGGCTCTACTATC-1_1	-0.551537	3.89065	NP1
CAAGACTAGATAACGT-1_1	-6.98528	-1.23056	Determination.Front
CAAGACTCAGGCATTT-1_1	1.63923	3.59224	NP2
CAAGACTCATTCCTAT-1_1	-6.9754	-1.99688	Determination.Front
CAAGACTGTACTCAAC-1_1	-6.00486	-4.80914	Somites
CAAGAGGAGGATATGT-1_1	-5.36574	5.15695	PSM
CAAGAGGAGTTGGCTT-1_1	2.16957	2.90391	NP2
CAAGAGGCAGTCCCGA-1_1	1.59083	1.49186	NP1
CAAGAGGGTGGTCCCA-1_1	0.361616	1.395	NP1
CAAGAGGGTTTCGATG-1_1	-7.97388	0.511156	Determination.Front
CAAGCTAAGAGTCGAC-1_1	-7.49589	2.44239	PSM
CAAGCTACAAGAATAC-1_1	-0.403667	-0.403189	NP1
CAAGCTACACGACGCT-1_1	4.53354	-0.203376	NP3
CAAGCTAGTCGTGTTA-1_1	-0.364183	1.97742	NP1
CAAGCTAGTGGTTTGT-1_1	-5.88281	5.1786	PSM
CAAGCTATCAGCCTTC-1_1	-6.15854	2.25078	PSM
CAAGCTATCGCTGACG-1_1	-6.66347	1.95497	PSM
CAAGGGAAGGCACAAC-1_1	-5.60251	4.84743	PSM
CAAGGGAGTAACATGA-1_1	4.46651	0.52515	NP3
CAAGGGAGTAGCACGA-1_1	1.92618	0.884205	NP2
CAAGGGATCGAGTGAG-1_1	2.85814	0.645359	NP2
CAAGGGATCGCCACTT-1_1	-0.107392	-0.567237	NP1
CAAGGGATCTTGCAAG-1_1	-0.970403	1.08545	NP1
CAATACGAGAAACTCA-1_1	0.37548	4.15762	NMPs
CAATACGAGGGAGAAT-1_1	-6.65836	4.5357	PSM
CAATACGCAGCATTGT-1_1	1.12524	1.43255	NP2
CAATACGGTCCAGCCA-1_1	1.2933	4.05791	NMPs
CAATACGGTGAAAGTT-1_1	-3.52094	4.34083	PSM
CAATACGGTGTATTGC-1_1	1.22941	4.88595	NMPs
CAATACGTCAAGAGTA-1_1	-7.61495	3.44905	PSM
CAATACGTCCCTAGGG-1_1	-0.766574	1.33232	NP1
CAATACGTCTACTTCA-1_1	2.76382	0.929474	NP3
CAATCGACATTGTCGA-1_1	-6.43034	5.12175	PSM
CAATCGAGTTGCTCCT-1_1	3.74559	4.18362	NP3
CAATCGATCTTCCAGC-1_1	-6.80871	2.76068	PSM
CAATGACAGAAGCCTG-1_1	2.54665	-0.46989	NP2
CAATGACAGCACTTTG-1_1	1.6636	2.91587	NP2
CAATGACCACGATTCA-1_1	2.68413	2.34408	NP2
CAATGACCAGGGTTGA-1_1	-7.3193	-3.22935	Somites
CAATGACGTCCACAGC-1_1	-7.48778	-1.48332	Determination.Front
CAATGACGTTGAGAGC-1_1	-4.23046	3.88252	PSM
CAATGACTCTGCACCT-1_1	4.79792	3.09114	NP3
CAATTTCAGAGAGTTT-1_1	1.93336	1.43174	NP1
CAATTTCAGATCCGAG-1_1	-7.84548	1.06523	Determination.Front
CAATTTCAGCTGGAGT-1_1	0.233919	0.730971	NP1
CAATTTCCACCAGGTC-1_1	1.44023	1.17965	NP1
CACAACAAGCAAGTGC-1_1	-0.197155	1.32311	NP1
CACAACACACAGAAGC-1_1	-7.27291	-1.75627	Determination.Front
CACAACACACGAGGAT-1_1	1.05482	3.86935	NP3
CACAACAGTTGCATAC-1_1	-4.29726	5.23767	PSM
CACAACATCCGAACGC-1_1	3.79192	4.08743	NP3
CACAACATCGCCGTGA-1_1	0.298105	-0.255967	NP1
CACACAAAGATGAACT-1_1	2.48662	2.18648	NP2
CACACAAAGGAGTATT-1_1	2.11905	5.12386	NMPs
CACACAAAGTAGACCG-1_1	5.27755	2.16708	NP3
CACACAACATCGTGGC-1_1	-4.17278	4.45347	PSM
CACACAAGTGGCATCC-1_1	-5.34028	5.22286	PSM
CACACAAGTGTGTGGA-1_1	5.26919	-1.0748	NP3
CACACAATCTCACGAA-1_1	5.32661	2.9126	NP3
CACAGATAGTTGCCCG-1_1	4.30716	3.70912	NP3
CACAGATCAGGGTCTC-1_1	-4.90637	4.28803	PSM
CACAGATGTCGTTCAA-1_1	0.437936	-0.516434	NP1
CACAGATTCGTCTCAC-1_1	6.28858	2.03786	NP3
CACAGATTCTAGTGAC-1_1	-7.74933	0.850637	Determination.Front
CACAGGCAGCCGCACT-1_1	3.35058	1.17366	NP2
CACAGGCAGTCGCCAC-1_1	4.39925	2.91491	NP3
CACAGGCGTGTCATGT-1_1	0.648812	-0.339342	NP1
CACAGGCTCAAGTGGG-1_1	-0.0435822	4.89564	NMPs
CACATGAAGAGTGTTA-1_1	2.34953	5.09043	NMPs
CACATGAAGTGAGTGC-1_1	-6.50224	4.17254	PSM
CACATGACAAGCAGGT-1_1	-4.27866	3.75826	PSM
CACATGACAAGTTTGC-1_1	-4.9272	4.87327	PSM
CACATGACACAATCTG-1_1	0.822947	1.68914	NP1
CACATGACAGAACTTC-1_1	3.04421	3.05274	NP3
CACATGACAGGACTTT-1_1	-6.1236	-4.31003	Somites
CACATGACATCACGGC-1_1	1.79006	-0.818824	NP1
CACATGAGTCTTCATT-1_1	0.376036	3.30882	NP1
CACATGAGTGTGATGG-1_1	5.28379	1.5276	NP3
CACATGAGTTGTCTAG-1_1	-4.0337	4.03985	PSM
CACATGATCACGTCCT-1_1	0.880767	-0.430277	NP1
CACATGATCTCGAGTA-1_1	1.56269	5.46434	NMPs
CACATGATCTCGGCTT-1_1	1.85423	2.64967	NP2
CACATGATCTTGCAAG-1_1	4.21642	3.97331	NP3
CACCAAAAGATAGTCA-1_1	0.927841	4.6893	NMPs
CACCAAAAGGTACAAT-1_1	-0.062264	1.78718	NP1
CACCAAACATTGACCA-1_1	5.3102	2.94878	NP3
CACCAAAGTAGAATGT-1_1	0.39697	2.62115	NP1
CACCAAAGTCGCTTGG-1_1	-6.67744	-3.46372	Somites
CACCAAATCGTAACTG-1_1	1.23328	4.31573	NP1
CACCGTTAGCAACTCT-1_1	1.78924	2.03234	NP1
CACCGTTAGTCGCCAC-1_1	-4.95356	4.8552	PSM
CACCGTTCATCCTCAC-1_1	-6.84236	1.18892	PSM
CACCGTTGTAGTGGCA-1_1	-6.72631	-3.64232	Somites
CACCGTTGTATGCTTG-1_1	-0.737043	4.0469	NMPs
CACCGTTGTCAAAGTA-1_1	5.97224	0.761307	NP3
CACGAATAGCTGACCC-1_1	-5.85751	-2.80172	Somites
CACGAATAGGTCATAA-1_1	-4.39233	5.30474	PSM
CACGAATAGTAATTGG-1_1	-6.41023	-4.74439	Somites
CACGAATCACAGTATC-1_1	-0.434044	1.65136	NP1
CACGAATTCTTAGGAC-1_1	3.42022	2.33652	NP2
CACGGGTCAGAGATGC-1_1	0.0767567	2.388	NP1
CACGGGTCAGCTGGTC-1_1	4.016	-1.82257	Neuronal
CACGGGTGTAGTCACT-1_1	1.99196	-0.637369	NP3
CACGGGTTCAGTGTGT-1_1	6.03878	2.70336	NP3
CACGGGTTCGCCATAA-1_1	1.1398	-0.523615	NP1
CACGGGTTCGGATAAA-1_1	1.61251	0.729132	NP1
CACGTGGAGGGCCAAT-1_1	-0.678532	2.69577	NP1
CACGTGGAGGTTACAA-1_1	-7.33779	-3.5579	Somites
CACGTGGAGTGCCCGT-1_1	6.38951	1.77051	NP3
CACGTGGCACAGAGCA-1_1	5.65346	2.55682	NP3
CACGTGGCATAGCTGT-1_1	-0.419368	-0.267087	NP1
CACGTGGCATGATGCT-1_1	0.399678	2.0579	NP1
CACGTGGGTGAATGAT-1_1	2.0397	3.14247	NP2
CACGTGGTCCGCCTAT-1_1	4.67942	-0.583884	NP3
CACGTGGTCGACGTCG-1_1	-0.651452	1.79972	NP1
CACGTGGTCGTTTACT-1_1	-0.902745	3.40725	NP1
CACGTTCAGAACGTGC-1_1	0.914688	5.05063	NMPs
CACGTTCAGCATTTCG-1_1	0.173931	-0.95841	NP1
CACGTTCAGCCATTGT-1_1	3.58091	4.3148	NP3
CACGTTCAGCTCACTA-1_1	3.40188	3.60893	NP3
CACGTTCCACCTGCTT-1_1	6.13411	1.43167	NP3
CACGTTCCAGGAATCG-1_1	-7.08013	-2.89242	Somites
CACGTTCTCAACCCGG-1_1	-4.18571	4.14261	PSM
CACGTTCTCTACTGAG-1_1	1.80529	3.3124	NP2
CACTAAGCATGGCACC-1_1	1.5251	-1.83541	NP1
CACTAAGGTAAGACCG-1_1	5.56373	0.770789	NP3
CACTAAGGTAGGTCAG-1_1	-2.90694	4.23209	PSM
CACTAAGGTCCTGGGT-1_1	2.93976	-1.13117	NP1
CACTAAGTCTGGAGAG-1_1	0.652096	1.88145	NP2
CACTGAAAGTACTGGG-1_1	1.55789	1.04822	NP1
CACTGAAGTGCGTGCT-1_1	1.07533	-0.150569	NP1
CACTGAAGTTACACAC-1_1	2.95382	0.839102	NP2
CACTGAATCGGCGATC-1_1	2.55887	2.17731	NP2
CACTGGGAGGTCGTAG-1_1	-6.86234	3.71542	PSM
CACTGGGAGTGTACAA-1_1	2.71575	3.71203	NP3
CACTGGGAGTTACTCG-1_1	-6.81199	1.95062	PSM
CACTGGGCAACGAGGT-1_1	-7.01546	-2.0583	Determination.Front
CACTGGGCAGTCAGAG-1_1	-5.72196	2.88491	PSM
CACTGGGTCAACTACG-1_1	0.296626	5.18783	NMPs
CACTGGGTCATCTGTT-1_1	2.5778	2.57348	NP2
CACTGTCAGCGCCTTG-1_1	-6.90966	-3.75702	Somites
CACTGTCCAACCAACT-1_1	-6.31752	-3.81059	Somites
CACTGTCCACAGCGCT-1_1	1.33282	5.50071	NMPs
CACTGTCTCGAACCAT-1_1	1.55556	2.93256	NP2
CACTGTCTCGTTCCCA-1_1	-4.70972	3.64609	PSM
CACTTCGAGAGGCTGT-1_1	0.869375	-2.0867	NP1
CACTTCGAGCGACTAG-1_1	3.81471	0.158595	NP2
CACTTCGCAAGTCATC-1_1	-0.484684	-0.0748105	NP1
CACTTCGGTAGTCTGT-1_1	6.30903	0.469716	NP3
CACTTCGTCAACTTTC-1_1	-5.94737	2.90998	PSM
CACTTCGTCAATCAGC-1_1	3.90483	3.71988	NP3
CACTTCGTCACACCCT-1_1	4.77763	0.416111	NP3
CACTTCGTCCTTCTTC-1_1	1.79644	4.95113	NMPs
CAGAGCCAGGACGCAT-1_1	0.490972	-0.162169	NP1
CAGAGCCAGTTCGGTT-1_1	-5.33495	2.24046	PSM
CAGAGCCGTCAACACT-1_1	6.02205	1.53839	NP3
CAGAGCCGTCTTGCGG-1_1	2.63381	5.25712	NMPs
CAGAGCCGTTGCCAAT-1_1	-6.84728	4.57608	PSM
CAGAGCCTCGCTAAAC-1_1	4.38355	2.00876	NP3
CAGAGCCTCTGTGCAA-1_1	5.64998	0.218588	NP3
CAGATACAGCTCGTGC-1_1	-6.90274	1.85833	PSM
CAGATACAGGACAACC-1_1	-2.36852	4.7318	PSM
CAGATACCAGAAGTTA-1_1	0.847709	4.48306	NMPs
CAGATACCAGATCCTA-1_1	1.13228	5.60627	NMPs
CAGATACTCCAGTGTA-1_1	-6.95662	4.54324	PSM
CAGATACTCCCAGGAC-1_1	1.6425	3.26757	NP2
CAGATACTCTCGACCT-1_1	5.2599	3.17594	NP3
CAGATCAAGGATTCAA-1_1	-5.45609	2.02883	PSM
CAGATCAAGGGCAACT-1_1	-6.68143	4.66466	PSM
CAGATCAAGGTACCTT-1_1	-5.34748	5.20718	PSM
CAGATCAAGTCTACCA-1_1	0.795458	5.70844	NMPs
CAGATCACATTGCTTT-1_1	-3.98411	3.32227	PSM
CAGATCAGTACGCTAT-1_1	-5.13516	5.14441	PSM
CAGATCATCCATTGTT-1_1	3.9906	3.95827	NP3
CAGATCATCTTAAGGC-1_1	-6.05504	-5.12053	Somites
CAGATCATCTTTCGAT-1_1	1.19424	-2.30406	NP1
CAGATTGCAAAGGTTA-1_1	-7.40311	2.91889	PSM
CAGATTGCAACAAAGT-1_1	-6.78901	4.37638	PSM
CAGATTGGTAGGCTCC-1_1	2.27353	4.9733	NMPs
CAGATTGGTGAATATG-1_1	6.46826	1.89638	NP3
CAGCAATAGAACTGAT-1_1	4.6319	-1.04598	NP3
CAGCAATAGGGTTGCA-1_1	3.27364	3.99251	NP3
CAGCAATCACTGCATA-1_1	1.94014	2.21214	NP2
CAGCAATGTTTGAACC-1_1	-5.62936	2.35648	PSM
CAGCAATTCATTGCCC-1_1	2.11989	3.67514	NP2
CAGCAATTCCCAAGTA-1_1	0.695732	5.68796	NMPs
CAGCACGAGACTACCT-1_1	1.85876	3.57353	NP2
CAGCACGCAGACCAGA-1_1	0.998551	0.305694	NP1
CAGCACGCAGGAATAT-1_1	4.51867	-0.012134	NP3
CAGCACGCAGTCTACA-1_1	0.780296	0.937137	NP1
CAGCACGCATAGTCGT-1_1	-5.96206	5.16675	PSM
CAGCACGGTACGTACT-1_1	4.08966	1.21644	NP3
CAGCACGGTCGGTGAA-1_1	-3.75724	4.0475	PSM
CAGCACGGTTTGGAAA-1_1	0.643816	2.85908	NP1
CAGCACGTCCGCGATG-1_1	-6.8954	4.56363	PSM
CAGCAGCAGAATTGTG-1_1	-7.68412	3.17811	PSM
CAGCAGCAGGTCATTC-1_1	-0.668912	1.29778	NP1
CAGCAGCGTGACATCT-1_1	5.44148	2.75606	NP3
CAGCAGCTCGATTGAC-1_1	-6.23869	4.8269	PSM
CAGCAGCTCTGAGGCC-1_1	4.40146	2.69699	NP3
CAGCAGCTCTTCACAT-1_1	3.87939	3.99576	NP3
CAGCAGCTCTTCGATT-1_1	0.45279	2.846	NP1
CAGCCAGAGAGAAGGT-1_1	-4.1785	3.67736	PSM
CAGCCAGCACCTATCC-1_1	-6.39389	4.73821	PSM
CAGCCAGGTAGTCCTA-1_1	-6.38221	2.93322	PSM
CAGCCAGGTCTTTCTA-1_1	1.84122	5.02947	NMPs
CAGCCAGGTGATTCAC-1_1	1.10194	4.97771	NMPs
CAGCGTGAGAAATCCA-1_1	-5.21838	-5.7364	Somites
CAGCGTGAGAATTTGG-1_1	0.498254	2.11807	NP1
CAGCGTGAGCTCTGTA-1_1	-6.94293	4.21529	PSM
CAGCGTGAGGTTCAGG-1_1	0.123486	2.57436	NP1
CAGCGTGGTCACAGTT-1_1	2.38578	-0.203913	NP3
CAGCGTGGTGCTTCAA-1_1	1.56495	4.27392	NMPs
CAGCGTGGTTCCTACC-1_1	-6.89215	2.81243	PSM
CAGGCCAAGTGTACAA-1_1	1.13028	1.74794	NP1
CAGGCCACATACAGAA-1_1	4.22953	2.99308	NP3
CAGGCCAGTACTGCCG-1_1	4.50105	0.0617512	NP2
CAGGCCAGTTCCTAGA-1_1	-6.56805	2.38048	PSM
CAGGCCATCTCGAACA-1_1	0.0621088	4.71017	NMPs
CAGGCCATCTGTTGGA-1_1	4.12251	4.34303	NP3
CAGGCCATCTTACACT-1_1	3.52539	0.50017	NP2
CAGGGCTAGATGCAGC-1_1	-0.742119	1.01476	NP1
CAGGGCTAGCGTCTGC-1_1	-7.64069	3.54359	PSM
CAGGGCTAGCTATCCA-1_1	-7.79217	1.73137	PSM
CAGGGCTCAAGAGATT-1_1	0.587261	0.794393	NP1
CAGGGCTGTAGCACGA-1_1	2.45032	2.09639	NP2
CAGGGCTTCATAGCAC-1_1	-3.61541	3.53749	PSM
CAGGTATAGGAACGTC-1_1	-0.923285	3.39509	NP1
CAGGTATAGTACGTCT-1_1	0.908284	5.05557	NMPs
CAGGTATAGTTGCGCC-1_1	6.56829	1.04862	NP3
CAGGTATCAAGAGAGA-1_1	0.908723	4.95438	NMPs
CAGGTATGTGCGACAA-1_1	5.86721	1.49017	NP3
CAGGTATGTGTTGAGG-1_1	-3.22213	3.80937	PSM
CAGGTATGTTTCGTAG-1_1	3.66974	-1.81548	NP2
CAGTGCGAGAGAGTGA-1_1	-5.47635	2.11744	PSM
CAGTGCGAGAGCGACT-1_1	1.5966	2.33296	NP2
CAGTGCGAGCTCCGAC-1_1	2.31228	2.85531	NP2
CAGTGCGAGTCTCTGA-1_1	0.099304	0.411906	NP1
CAGTGCGGTCATCGCG-1_1	4.2248	-0.889835	NP3
CAGTGCGGTCCACTTC-1_1	-0.476719	0.521174	NP1
CAGTGCGGTGCCTTTC-1_1	0.086758	5.57425	NMPs
CAGTGCGGTGGATACG-1_1	-0.364409	0.681542	NP1
CAGTGCGGTGGTCAAG-1_1	0.669119	2.66489	NP1
CAGTGCGGTTTGTGGT-1_1	-5.56252	2.94888	PSM
CAGTTAGCAACCGCTG-1_1	-7.3726	3.85117	PSM
CAGTTAGCAGCAGGAT-1_1	6.42862	-0.13267	Neuronal
CAGTTAGGTACTGTTG-1_1	5.15568	2.79671	NP3
CAGTTAGGTCAAATCC-1_1	-7.66984	3.3354	PSM
CAGTTAGGTTCAACGT-1_1	-3.822	3.95179	PSM
CAGTTAGGTTGTGTTG-1_1	-0.559998	1.49121	NP1
CAGTTAGTCTGGGCCA-1_1	-0.65943	0.384995	NP1
CAGTTCCAGACAGCTG-1_1	-6.64661	2.59503	PSM
CAGTTCCAGGTTACAA-1_1	0.490483	3.47285	NP1
CAGTTCCAGTCCTGCG-1_1	-6.50973	4.43614	PSM
CAGTTCCCAAACGTGG-1_1	-1.04073	4.93074	NMPs
CAGTTCCCAACAAAGT-1_1	0.745944	-1.88215	NP1
CAGTTCCCATGCACTA-1_1	-4.61074	4.98078	PSM
CAGTTCCGTACAGAGC-1_1	5.84798	1.75434	NP3
CAGTTCCGTCTGTCCT-1_1	5.10278	3.27073	NP3
CAGTTCCGTGGTTTAC-1_1	-7.22033	0.77113	Determination.Front
CAGTTCCGTTGCTTGA-1_1	-1.46887	4.98998	PSM
CATAAGCCACCGTGGT-1_1	-6.67003	5.03351	PSM
CATAAGCCAGCGCGTT-1_1	1.08516	-2.22798	NP1
CATAAGCCATCATCTT-1_1	3.4732	3.05198	NP3
CATAAGCCATTGTACG-1_1	-5.44563	-4.85395	Somites
CATAAGCGTGCACAAG-1_1	1.40161	-2.29321	NP1
CATAAGCGTTATCCAG-1_1	-4.08029	5.00546	PSM
CATAAGCTCAGGTAAA-1_1	3.73747	1.53352	NP2
CATAAGCTCTCATTGT-1_1	-6.04516	-4.14329	Somites
CATACAGCACAGTATC-1_1	-7.41242	0.930224	PSM
CATACAGGTCTGTAAC-1_1	2.23585	-0.641576	NP1
CATACAGGTGAATAAC-1_1	-7.39805	4.10359	PSM
CATACCCAGAGCACTG-1_1	0.760892	1.38873	NP1
CATACCCAGATACTGA-1_1	-5.70069	5.23804	PSM
CATACCCAGCTGCCTG-1_1	-0.0250958	-0.53695	NP1
CATACCCAGGTTCACT-1_1	-5.73216	2.0689	PSM
CATACCCCAACGGGTA-1_1	6.38348	1.2946	NP3
CATACCCCAGACCATT-1_1	-4.67405	-4.01744	Somites
CATACCCGTACAGTCT-1_1	-5.31527	2.12759	PSM
CATACCCGTGCGTTTA-1_1	6.26561	0.90058	NP3
CATACCCTCCTACCGT-1_1	-4.30315	2.99327	PSM
CATACTTAGGGAGAAT-1_1	0.182925	0.625488	NP1
CATACTTCATTCCTCG-1_1	1.9596	4.32102	NMPs
CATACTTGTACCCGAC-1_1	-4.45699	4.69876	PSM
CATACTTGTGACAGGT-1_1	3.66938	1.80602	NP3
CATACTTGTTACGGAG-1_1	2.77452	1.85675	NP2
CATACTTTCTGCAGCG-1_1	-6.89903	-2.87331	Somites
CATAGACAGTCTCCTC-1_1	1.27334	4.50284	NMPs
CATAGACGTCCGGTCA-1_1	-3.22556	4.4703	PSM
CATAGACGTGTGAGCA-1_1	-6.95443	2.2956	PSM
CATAGACTCCTTCTTC-1_1	-0.127208	3.05154	NP1
CATAGACTCTGAGCAT-1_1	-3.69267	3.39828	PSM
CATCAAGCATAGCTGT-1_1	-0.212423	-0.36281	NP1
CATCAAGGTGGACTAG-1_1	-6.44834	2.69344	PSM
CATCAAGGTTAAAGTG-1_1	5.61258	2.37589	NP3
CATCAAGTCCCTCAAC-1_1	-1.32264	4.08553	PSM
CATCCACAGTATGAAC-1_1	-6.63702	4.63565	PSM
CATCCACCACACCGCA-1_1	-3.80241	3.97077	PSM
CATCCACGTGGCTACC-1_1	4.93722	1.86968	NP3
CATCCACTCGACCAAT-1_1	3.77873	3.14203	NP3
CATCCACTCTTGCGCT-1_1	5.77669	2.39351	NP3
CATCCCAAGCAGCCTC-1_1	5.29406	2.57391	NP3
CATCCCAAGCCTCACG-1_1	-5.95763	2.37384	PSM
CATCCCACACCTCGTT-1_1	-5.17319	4.85653	PSM
CATCCCACAGAGATGC-1_1	-7.91764	1.01678	Determination.Front
CATCCCACAGTCAGCC-1_1	-7.3041	3.42503	PSM
CATCCCATCACTCTTA-1_1	-4.31779	5.07274	PSM
CATCCCATCGTAGTGT-1_1	-6.2274	2.54149	PSM
CATCCCATCTGCGGGT-1_1	-6.01597	4.96318	PSM
CATCCGTAGCGACCCT-1_1	-7.61513	0.0710174	Determination.Front
CATCCGTAGCTACAAA-1_1	6.50822	1.41363	NP3
CATCCGTGTACAGTAA-1_1	3.27584	0.420349	NP2
CATCCGTGTTCGGTTA-1_1	3.623	0.296978	NP2
CATCCGTTCTATCGCC-1_1	4.09698	2.09073	NP3
CATCGCTAGCAACCAG-1_1	-5.84081	-2.67632	Somites
CATCGCTCAAGGCGTA-1_1	6.46045	1.91758	NP3
CATCGCTCACCCTTAC-1_1	2.10139	3.1246	NP2
CATCGCTGTACCGGAA-1_1	-6.6077	2.07143	PSM
CATCGCTGTTGTTGTG-1_1	-5.77495	1.77693	PSM
CATCGCTGTTTCTATC-1_1	2.84342	1.52811	NP2
CATCGCTTCTCCGAGG-1_1	0.997911	-0.60655	NP1
CATCGGGCAAACGTGG-1_1	-6.23289	4.61395	PSM
CATCGGGCAGAAACCG-1_1	0.988693	-2.21879	NP1
CATCGGGGTACCTAGT-1_1	-5.53829	1.96554	PSM
CATCGGGGTGTGAGCA-1_1	-0.645729	1.67853	NP1
CATCGGGGTTGTCCCT-1_1	-5.91183	4.17189	PSM
CATCGGGTCATGTCAG-1_1	-1.10335	3.01477	NP1
CATCGGGTCCTCTTTC-1_1	-6.93478	3.30573	PSM
CATCGGGTCCTTATGT-1_1	-6.45174	-2.83931	Somites
CATCGGGTCGCCAATA-1_1	0.535432	0.862037	NP1
CATCGGGTCGGCATAT-1_1	1.72732	0.764194	NP1
CATCGGGTCTATCCAT-1_1	-3.80518	3.28479	PSM
CATCGTCAGGGACACT-1_1	6.42996	1.2501	NP3
CATCGTCCACCTGAAT-1_1	-6.87116	2.1547	PSM
CATCGTCCAGATTCGT-1_1	1.8817	5.22265	NMPs
CATCGTCGTTCTCTCG-1_1	2.02585	2.78575	NP2
CATGAGTAGAGAGCCT-1_1	-5.80308	2.1248	PSM
CATGAGTAGCGACATG-1_1	-7.2097	4.14086	PSM
CATGAGTAGCTAAACA-1_1	-7.37248	-3.33577	Somites
CATGAGTAGGATAATC-1_1	0.308128	-1.57567	NP1
CATGAGTCAAGACGAC-1_1	4.34967	2.26481	NP3
CATGAGTGTCACTGAT-1_1	2.77935	0.90721	NP2
CATGAGTGTTGCTAGT-1_1	-3.82941	4.03857	PSM
CATGCAAAGAGTTGCG-1_1	4.70411	-1.07855	NP3
CATGCAATCCATAGAC-1_1	2.57527	1.73682	NP1
CATGCCTAGAGGCGTT-1_1	1.0701	-1.00123	NP2
CATGCCTAGTCTCTGA-1_1	-0.417934	5.55667	NMPs
CATGCCTGTCCAAAGG-1_1	1.92268	-0.591414	NP1
CATGCCTGTTCGGTTA-1_1	4.90767	2.62363	NP3
CATGCCTTCGGCTTGG-1_1	-7.13802	3.47972	PSM
CATGCGGAGTAAGAGG-1_1	5.42157	2.14282	NP3
CATGCGGCAGAACTAA-1_1	0.0390651	-0.315186	NP1
CATGCGGCAGAGTGTG-1_1	-0.934438	2.41468	NP1
CATGCGGGTTGTACGT-1_1	0.324931	2.77325	NP1
CATGCGGTCAAGTTGC-1_1	4.43382	3.58739	NP3
CATGCGGTCAGATGCT-1_1	-7.30287	3.84519	PSM
CATGCGGTCGTACCTC-1_1	3.39093	4.6192	NP3
CATGCTCAGCAGATAT-1_1	4.79696	2.48034	NP3
CATGCTCAGTCGCTAT-1_1	-0.245973	0.903458	NP1
CATGCTCCAAGAATGT-1_1	-7.77127	0.728793	Determination.Front
CATGCTCCAATTGAAG-1_1	1.19331	0.41986	NP1
CATGCTCGTTCCTAGA-1_1	-3.44742	-3.24664	NP3
CATGCTCTCGTCTACC-1_1	2.4193	2.98723	NP3
CATGCTCTCTTCCGTG-1_1	-3.59687	3.64041	PSM
CATGGATAGTACAGCG-1_1	0.603188	5.5832	NMPs
CATGGATTCACAATGC-1_1	4.52035	2.92212	NP3
CATGGATTCCTCAGGG-1_1	1.88517	4.85876	NMPs
CATGGATTCGTGGAAG-1_1	-4.85599	3.84904	PSM
CATGGTAAGAGTCGAC-1_1	3.62372	4.279	NP3
CATGGTAAGCTTTCTT-1_1	-7.24461	3.63809	PSM
CATGGTAGTCACTGAT-1_1	-4.25504	3.91653	PSM
CATGGTAGTTAAACAG-1_1	4.64621	1.78403	NP3
CATGGTAGTTCAGCGC-1_1	3.80033	4.65267	NP3
CATGGTATCTGAATGC-1_1	-6.40845	3.13599	PSM
CATTCATAGGTATTGA-1_1	-0.433314	5.17822	NMPs
CATTCATAGTTCATCG-1_1	-5.88442	2.54218	PSM
CATTCATCACAAACGG-1_1	4.0457	-0.0757431	NP2
CATTCATCAGTACTAC-1_1	-7.07574	3.33721	PSM
CATTCATCATTGACCA-1_1	-5.25739	2.4333	PSM
CATTCATGTGAGGAAA-1_1	-3.00918	5.07117	PSM
CATTCATTCAACTGGT-1_1	-3.57863	3.45042	PSM
CATTCATTCAGCAGAG-1_1	2.46311	2.50282	NP2
CATTCATTCGGTCGAC-1_1	-7.61679	3.36949	PSM
CATTCATTCTCCCATG-1_1	5.57423	-2.07358	Neuronal
CATTCATTCTGGGATT-1_1	-0.52132	4.15099	NP1
CATTCCGAGAGTGTGC-1_1	-0.363618	1.66291	NP1
CATTCCGAGGTATAGT-1_1	0.0995731	2.95618	NP1
CATTCCGCAAAGTGTA-1_1	4.90962	3.36196	NP3
CATTCCGCACCGGCTA-1_1	4.14324	2.30562	NP3
CATTCCGGTATCCTCC-1_1	3.5487	3.51152	NP3
CATTCCGGTGCCGGTT-1_1	0.684317	2.52529	NP1
CATTCCGGTTCTCCAC-1_1	-0.644412	1.17012	NP1
CATTCTAAGCGTTACT-1_1	-4.94435	2.73605	PSM
CATTCTACAGCACAGA-1_1	3.27432	0.662788	NP2
CATTCTAGTCCAAAGG-1_1	-4.4189	3.30258	PSM
CATTCTAGTCTCAGAT-1_1	2.76499	4.8604	NMPs
CATTGAGAGACGCCAA-1_1	-0.671469	2.19331	NP1
CATTGAGAGATGCCGA-1_1	-6.19715	2.28275	PSM
CATTGAGCAACAGATA-1_1	0.808644	1.07072	NP1
CATTGAGGTGTGTCGC-1_1	-0.814574	2.48671	NP1
CATTGCCAGCGCACAA-1_1	-7.89012	1.50965	PSM
CATTGCCCAACGTAAA-1_1	-6.75971	-2.64269	Somites
CATTGCCGTAGGTCAG-1_1	-1.98507	4.3681	PSM
CATTGCCGTGGTATGG-1_1	0.83328	-1.59582	NP1
CATTGCCGTTAAAGTG-1_1	-7.58733	3.94544	PSM
CATTGCCTCAAGAAAC-1_1	-0.239186	5.08087	NMPs
CATTGCCTCAGCAATC-1_1	-7.54022	3.95028	PSM
CATTGCCTCTCCTGTG-1_1	1.05019	4.3856	NMPs
CATTGTTAGCTCGACC-1_1	6.36067	1.99323	NP3
CATTGTTAGTATAGAC-1_1	1.01906	0.740153	NP1
CATTGTTAGTATGCAA-1_1	1.25352	3.06007	NP2
CATTGTTCAACAGCTT-1_1	-4.26727	4.99936	PSM
CATTGTTCAGAGTCTT-1_1	1.97879	3.15877	NP2
CATTGTTCAGCTAACT-1_1	-7.06881	3.00966	PSM
CATTGTTCATGCTGCG-1_1	-1.34936	3.77735	NP1
CATTGTTGTAGCGTAG-1_1	-1.00767	3.01756	NP1
CATTGTTTCAAGCCCG-1_1	5.70078	0.84062	NP3
CATTGTTTCATAGCAC-1_1	-5.20244	4.73579	PSM
CATTTCAAGCAATTCC-1_1	5.11652	1.61436	NP3
CATTTCAAGGTAGCAC-1_1	6.12696	1.09733	NP3
CATTTCAAGTAACGAT-1_1	-0.104999	2.144	NP1
CATTTCACAACACAGG-1_1	-0.569028	2.02807	NP1
CATTTCACATCAGCTA-1_1	-0.185533	5.66568	NMPs
CATTTCAGTATTCCGA-1_1	-0.404102	1.4867	NP1
CATTTCAGTGGCCTCA-1_1	-6.21992	4.67666	PSM
CATTTCAGTTCGTAAC-1_1	-6.06151	-3.69051	Somites
CATTTCATCATCTACT-1_1	-5.62564	1.97172	PSM
CATTTCATCGAAGTGG-1_1	-4.35946	3.3352	PSM
CATTTCATCGTCAACA-1_1	-7.76142	2.48047	PSM
CCAAGCGGTATTCCTT-1_1	2.03692	3.82187	NMPs
CCAAGCGGTTTCGACA-1_1	-5.36692	4.6861	PSM
CCAAGCGTCAGTGTCA-1_1	-6.85301	4.20809	PSM
CCAAGCGTCCACAGGC-1_1	1.03191	2.27755	NP1
CCAAGCGTCGCTAGCG-1_1	-7.97253	0.320073	Determination.Front
CCAATGAAGTCGCCCA-1_1	-7.19986	3.90593	PSM
CCAATGACACAAGGTG-1_1	-0.652801	0.807079	NP1
CCAATGACACCAGGTC-1_1	-0.581627	1.41563	NP1
CCAATGAGTCCAGAAG-1_1	4.52999	0.129775	NP3
CCAATGATCATTTCGT-1_1	-6.89863	-3.00721	Somites
CCAATGATCTCATGCC-1_1	0.239621	-0.87625	NP1
CCAATTTAGCCAAGGT-1_1	1.97914	3.79112	NMPs
CCAATTTCAATGAACA-1_1	-7.37377	3.59876	PSM
CCAATTTCAGATAAAC-1_1	5.81475	0.142873	NP3
CCAATTTCAGGCACAA-1_1	2.11772	3.74014	NMPs
CCAATTTCATCTGCGG-1_1	-5.75766	-7.15002	Somites
CCAATTTGTCCATCTC-1_1	-6.71889	2.54932	PSM
CCAATTTGTGCCTACG-1_1	-7.54687	3.83032	PSM
CCAATTTTCATCGGGC-1_1	3.47484	2.0064	NP2
CCAATTTTCTCTATGT-1_1	2.96213	1.3615	NP2
CCACAAACAAAGGTTA-1_1	-7.97474	0.416889	Determination.Front
CCACAAAGTAACGATA-1_1	-5.81987	-7.41761	Somites
CCACAAAGTGCATGAG-1_1	-3.10045	3.79704	PSM
CCACAAAGTTCTCAGA-1_1	-5.01991	2.47746	PSM
CCACAAATCAAGAGTA-1_1	-0.682556	3.14373	NP1
CCACACTAGCTCCACG-1_1	-3.78903	4.4024	PSM
CCACACTAGTGCTAGG-1_1	-6.48473	4.64591	PSM
CCACACTCAGGTTCCG-1_1	-6.20208	-4.00603	Somites
CCACACTGTCGGTAAG-1_1	2.92732	4.89607	NMPs
CCACACTGTGAATGTA-1_1	0.278538	-1.21434	NP1
CCACACTGTTGTAAAG-1_1	-6.16456	-2.63248	Somites
CCACACTGTTTCGTAG-1_1	-0.529204	-0.0044314	NP1
CCACACTTCCGTGCGA-1_1	0.255179	0.532302	NP1
CCACACTTCTACACTT-1_1	-0.405193	0.709313	NP1
CCACACTTCTGCGGGT-1_1	5.38888	2.4244	NP3
CCACCATAGATTAGCA-1_1	-4.18062	3.80556	PSM
CCACCATAGGAGTATT-1_1	0.520345	-0.0380406	NP1
CCACCATGTACCCGCA-1_1	6.05129	-1.22541	NP3
CCACCATGTCTGTCAA-1_1	3.32627	4.66901	NP3
CCACCATGTGAATTGA-1_1	2.67341	2.56269	NP2
CCACCATTCTCGGCTT-1_1	-6.21109	4.3963	PSM
CCACGAGAGCACAAAT-1_1	3.34437	4.88174	NP3
CCACGAGAGTAGTGCG-1_1	-5.30555	5.09453	PSM
CCACGAGCATTCCTCG-1_1	-6.68566	2.26027	PSM
CCACGAGGTCTTGCTC-1_1	-6.02431	2.61961	PSM
CCACGTTCAACCGATT-1_1	-0.0262959	-1.06303	NP1
CCACGTTCACGACAAG-1_1	6.30634	1.68741	NP3
CCACGTTCAGGCACAA-1_1	-4.76106	3.58437	PSM
CCACGTTCAGTTGAAA-1_1	-0.343295	0.657305	NP1
CCACTTGAGAATTGTG-1_1	-0.520826	0.996623	NP1
CCACTTGAGTCCCGAC-1_1	3.34166	0.516959	NP2
CCACTTGGTATGATCC-1_1	5.52447	1.58499	NP3
CCACTTGGTGCAATAA-1_1	-6.59862	4.4806	PSM
CCACTTGGTGGCTTGC-1_1	2.82916	3.3646	NP2
CCACTTGGTTGAATCC-1_1	2.21521	-0.125961	NP1
CCACTTGTCCTAGCCT-1_1	1.77409	0.86229	NP1
CCACTTGTCTCAGTCC-1_1	-5.73394	-3.26425	Somites
CCATAAGCAAGACTGG-1_1	-5.99293	-4.37836	Somites
CCATAAGCAGAACCGA-1_1	3.65569	1.85688	NP3
CCATAAGGTGTTGATC-1_1	1.75182	3.6312	NMPs
CCATAAGTCATTACTC-1_1	1.78764	3.37851	NP2
CCATAAGTCCAAGCAT-1_1	-3.368	3.61643	PSM
CCATCACAGAAATCCA-1_1	-7.51773	3.30601	PSM
CCATCACAGCATCTTG-1_1	-0.478574	2.16604	NP1
CCATCACAGCGGCTCT-1_1	-6.01102	2.13891	PSM
CCATCACCAGTCTACA-1_1	0.526308	2.82477	NP1
CCATCACCATGGCACC-1_1	3.9995	-0.161628	NP2
CCATCACTCAGCTTGA-1_1	3.78994	4.55755	NP3
CCATCACTCATAGGCT-1_1	2.37925	4.92852	NMPs
CCATCACTCGACCAAT-1_1	-0.667596	0.0914289	NP1
CCCAACTAGCGGTAAC-1_1	-0.448952	1.34057	NP1
CCCAACTAGCTACAAA-1_1	0.587556	1.6436	NP1
CCCAACTCAACTGCCG-1_1	-8.1515	1.03388	Determination.Front
CCCAACTCAAGTGGCA-1_1	2.37305	2.04791	NP3
CCCAACTCAGCGACAA-1_1	-0.271099	5.28357	NMPs
CCCAACTCAGCTGAGA-1_1	4.53692	3.65834	NP3
CCCAACTTCCGAGAAG-1_1	4.57738	3.72424	NP3
CCCAACTTCTGAGTCA-1_1	1.23408	1.52766	NP1
CCCATTGAGCATGCGA-1_1	-7.31314	1.06347	Determination.Front
CCCATTGAGTCCCAGC-1_1	-4.53138	4.21261	PSM
CCCATTGCAAACACCT-1_1	5.24291	0.685284	NP3
CCCATTGCACCCTCTA-1_1	5.22385	2.80918	NP3
CCCATTGCACTTGTGA-1_1	0.81352	4.80493	NMPs
CCCATTGGTCGATTTG-1_1	5.92244	1.54665	NP3
[truncated: 13,809 more rows]

## Sheet: Figure1h
CellID	UMAP1	UMAP2	Annotation	sample	Time
AAACCCAAGCGCCGTT-1_1	1.26213	-2.12009	NP1	TIL1	72h
AAACCCACAACCGACC-1_1	-7.60059	3.94987	PSM	TIL1	72h
AAACCCAGTAATACCC-1_1	-4.87423	2.98062	PSM	TIL1	72h
AAACCCAGTGTTACAC-1_1	2.32878	3.49279	NP2	TIL1	72h
AAACGAAAGAGAGTGA-1_1	4.37095	2.04959	NP3	TIL1	72h
AAACGAAAGGGTACAC-1_1	-6.55341	2.08414	PSM	TIL1	72h
AAACGAACAATTTCCT-1_1	-7.10786	1.63379	PSM	TIL1	72h
AAACGAACACGTACTA-1_1	-5.26218	2.06396	PSM	TIL1	72h
AAACGAACATCGTGCG-1_1	-0.309687	0.825309	NP1	TIL1	72h
AAACGAACATTGGCAT-1_1	-6.63871	1.51173	PSM	TIL1	72h
AAACGAAGTCGTATGT-1_1	1.91654	0.923006	NP1	TIL1	72h
AAACGAATCTCGTCAC-1_1	-7.86558	0.653676	Determination.Front	TIL1	72h
AAACGCTAGGTCCCGT-1_1	-7.70734	3.32569	PSM	TIL1	72h
AAACGCTAGTCACTCA-1_1	5.10778	1.81007	NP3	TIL1	72h
AAACGCTAGTGATCGG-1_1	0.958157	1.37119	NP1	TIL1	72h
AAACGCTCAATACGAA-1_1	-6.8578	-2.7832	Somites	TIL1	72h
AAACGCTCAGGTTCAT-1_1	5.68268	2.32323	NP3	TIL1	72h
AAACGCTGTATACCTG-1_1	-7.18478	-3.3919	Somites	TIL1	72h
AAACGCTGTCCCAAAT-1_1	-7.44934	-3.58865	Somites	TIL1	72h
AAACGCTGTGATACCT-1_1	5.04262	1.94194	NP3	TIL1	72h
AAACGCTGTGCGGATA-1_1	0.313348	-1.2751	NP1	TIL1	72h
AAACGCTTCTTACGGA-1_1	-5.43439	3.17924	PSM	TIL1	72h
AAACGCTTCTTAGCCC-1_1	-5.67355	2.19293	PSM	TIL1	72h
AAAGAACAGCTGTTCA-1_1	0.090013	-1.11455	NP1	TIL1	72h
AAAGAACAGGTCGTCC-1_1	3.44428	4.77344	NP3	TIL1	72h
AAAGAACCAACACGTT-1_1	-6.12083	2.72934	PSM	TIL1	72h
AAAGAACCAACTCGTA-1_1	3.45882	1.5998	NP3	TIL1	72h
AAAGAACCATGGACAG-1_1	5.64042	-0.273143	NP3	TIL1	72h
AAAGAACGTAGTATAG-1_1	-0.891407	0.866509	NP1	TIL1	72h
AAAGAACGTCCACTCT-1_1	-3.70587	5.22298	PSM	TIL1	72h
AAAGAACGTTGACTGT-1_1	5.61538	2.80219	NP3	TIL1	72h
AAAGAACTCGTAGAGG-1_1	-7.29705	-1.80558	Determination.Front	TIL1	72h
AAAGGATAGTCGAGGT-1_1	1.39604	-0.39585	NP1	TIL1	72h
AAAGGATCATACTGTG-1_1	-0.885147	2.37854	NP1	TIL1	72h
AAAGGATGTAGCTTAC-1_1	-6.23724	4.56019	PSM	TIL1	72h
AAAGGATGTATTCCGA-1_1	-7.00356	3.88092	PSM	TIL1	72h
AAAGGATGTGCCCTTT-1_1	-4.40047	3.32683	PSM	TIL1	72h
AAAGGATGTTAGTCGT-1_1	1.61257	3.65433	NP2	TIL1	72h
AAAGGATGTTTCAGAC-1_1	-6.30968	-6.18721	Somites	TIL1	72h
AAAGGGCCACATGGTT-1_1	6.15685	1.40738	NP3	TIL1	72h
AAAGGGCCAGACTCTA-1_1	-7.39898	3.10759	PSM	TIL1	72h
AAAGGGCTCCATCAGA-1_1	-6.85168	3.88506	PSM	TIL1	72h
AAAGGTACAACCACGC-1_1	-0.65688	1.92567	NP1	TIL1	72h
AAAGGTAGTCGACTGC-1_1	0.841615	2.638	NP1	TIL1	72h
AAAGGTAGTGATACAA-1_1	-7.43263	4.38739	PSM	TIL1	72h
AAAGGTATCAGCAATC-1_1	-5.5256	-5.11906	Somites	TIL1	72h
AAAGGTATCGCCAGTG-1_1	-7.00272	4.76611	PSM	TIL1	72h
AAAGGTATCTCTCAAT-1_1	4.46641	2.1767	NP3	TIL1	72h
AAAGTCCAGTAGACAT-1_1	-5.91122	-4.63638	Somites	TIL1	72h
AAAGTCCAGTCTCCTC-1_1	5.85523	2.24221	NP3	TIL1	72h
AAAGTCCCACAACGAG-1_1	-7.73312	3.28173	PSM	TIL1	72h
AAAGTCCCACATCCCT-1_1	1.50036	2.46148	NP1	TIL1	72h
AAAGTCCGTCCACTTC-1_1	-7.62628	3.83602	PSM	TIL1	72h
AAAGTCCTCACCTTGC-1_1	1.02712	2.55767	NP1	TIL1	72h
AAAGTGAAGCCAGACA-1_1	3.61493	4.42233	NP3	TIL1	72h
AAAGTGAAGGAAAGTG-1_1	0.954184	0.806772	NP1	TIL1	72h
AAAGTGAAGTAAACAC-1_1	1.15008	-0.17504	NP1	TIL1	72h
AAAGTGAAGTCCCAAT-1_1	3.36861	1.3172	NP2	TIL1	72h
AAAGTGAGTGGACTGA-1_1	5.35551	2.16869	NP3	TIL1	72h
AAAGTGATCCGTACGG-1_1	1.407	4.21018	NMPs	TIL1	72h
AAAGTGATCGGCCCAA-1_1	-4.27187	-4.7344	Somites	TIL1	72h
AAATGGAAGCTAAGTA-1_1	2.53596	5.09966	NMPs	TIL1	72h
AAATGGACAAAGGCGT-1_1	0.17336	2.98392	NP1	TIL1	72h
AAATGGACACGCCAGT-1_1	-7.08952	3.12035	PSM	TIL1	72h
AAATGGAGTCATGCAT-1_1	-6.69898	2.13348	PSM	TIL1	72h
AAATGGATCAGAGCGA-1_1	-0.166118	5.2329	NMPs	TIL1	72h
AAATGGATCGTTATCT-1_1	-7.71354	2.90452	PSM	TIL1	72h
AACAAAGCAGACCCGT-1_1	-0.26788	2.80093	NP1	TIL1	72h
AACAAAGTCGCGTCGA-1_1	4.52912	-0.322793	NP3	TIL1	72h
AACAAAGTCGGCATAT-1_1	0.376849	2.40493	NP1	TIL1	72h
AACAACCAGAACTCCT-1_1	1.5924	3.38166	NP2	TIL1	72h
AACAACCAGGGTAGCT-1_1	2.6287	1.52811	NP2	TIL1	72h
AACAACCCACAATGCT-1_1	4.68116	2.03288	NP3	TIL1	72h
AACAACCCATGGGAAC-1_1	3.50055	1.31284	NP3	TIL1	72h
AACAACCTCAGACTGT-1_1	3.43672	4.4918	NP3	TIL1	72h
AACAAGACATGTTTGG-1_1	0.681832	2.31291	NP1	TIL1	72h
AACAAGAGTGATGAAT-1_1	1.48093	-0.28934	NP1	TIL1	72h
AACAAGATCACCTTGC-1_1	-3.91047	4.58089	PSM	TIL1	72h
AACAAGATCATGAGGG-1_1	6.11664	1.50677	NP3	TIL1	72h
AACAAGATCGTGGACC-1_1	4.98919	3.26794	NP3	TIL1	72h
AACAAGATCTGATTCT-1_1	-0.809583	1.99294	NP1	TIL1	72h
AACACACAGAACGCGT-1_1	6.13178	1.45402	NP3	TIL1	72h
AACACACAGGCCCGTT-1_1	1.88226	5.34348	NMPs	TIL1	72h
AACACACAGTCATGGG-1_1	5.62263	1.89464	NP3	TIL1	72h
AACACACCAGACCAAG-1_1	-6.21422	2.24169	PSM	TIL1	72h
AACACACCATAGCACT-1_1	3.3471	1.15261	NP2	TIL1	72h
AACACACGTCGCAGTC-1_1	1.91391	2.94511	NP2	TIL1	72h
AACACACTCTGGCTGG-1_1	4.13822	0.561941	NP3	TIL1	72h
AACAGGGAGCATTGTC-1_1	-6.36051	-3.64063	Somites	TIL1	72h
AACAGGGAGCGTGTCC-1_1	-7.43042	2.5188	PSM	TIL1	72h
AACAGGGCAGACAATA-1_1	-6.14496	3.06405	PSM	TIL1	72h
AACAGGGGTACTTCCC-1_1	-7.67509	2.98063	PSM	TIL1	72h
AACAGGGGTAGCCCTG-1_1	-6.67154	2.33536	PSM	TIL1	72h
AACAGGGGTGTGACCC-1_1	-6.24167	1.96395	PSM	TIL1	72h
AACAGGGTCCCGAGTG-1_1	4.05647	4.32721	NP3	TIL1	72h
AACCAACAGACGATAT-1_1	2.26778	0.0180702	NP1	TIL1	72h
AACCAACAGAGGATCC-1_1	-6.93435	3.45319	PSM	TIL1	72h
AACCAACCACGACGAA-1_1	-4.16561	-4.32693	Somites	TIL1	72h
AACCAACGTAACACCT-1_1	-0.482169	0.557373	NP1	TIL1	72h
AACCAACGTCGACTTA-1_1	4.46679	3.94984	NP3	TIL1	72h
AACCAACGTTCCACGG-1_1	3.75179	2.06311	NP3	TIL1	72h
AACCACAAGAACTTCC-1_1	-6.8901	1.83999	PSM	TIL1	72h
AACCACAAGAATTGCA-1_1	-7.64468	3.75896	PSM	TIL1	72h
AACCACAAGACGCCAA-1_1	1.99381	3.74299	NMPs	TIL1	72h
AACCACAAGGTTATAG-1_1	-0.20199	2.96296	NP1	TIL1	72h
AACCACAGTCAAAGTA-1_1	1.46227	-1.36521	NP2	TIL1	72h
AACCACATCAACCGAT-1_1	5.14647	2.90525	NP3	TIL1	72h
AACCATGAGCCACCGT-1_1	1.48347	-0.594506	NP1	TIL1	72h
AACCATGAGCCTAACT-1_1	-5.34873	2.31137	PSM	TIL1	72h
AACCATGGTACTGGGA-1_1	-7.03244	4.13644	PSM	TIL1	72h
AACCCAAAGCGGACAT-1_1	-6.46126	2.17157	PSM	TIL1	72h
AACCCAAAGTCTGCAT-1_1	2.31008	3.03929	NP2	TIL1	72h
AACCCAACAGGCGAAT-1_1	-5.80027	2.99399	PSM	TIL1	72h
AACCCAAGTCTTTCAT-1_1	-4.25342	4.07228	PSM	TIL1	72h
AACCCAATCCATTGTT-1_1	-4.82769	2.71834	PSM	TIL1	72h
AACCCAATCCCGAAAT-1_1	-7.55433	1.2594	PSM	TIL1	72h
AACCCAATCGATGCTA-1_1	-4.56213	2.94641	PSM	TIL1	72h
AACCCAATCTACAGGT-1_1	-6.56667	2.11717	PSM	TIL1	72h
AACCTGAAGACTGGGT-1_1	0.970914	1.59038	NP1	TIL1	72h
AACCTGACAACAGCCC-1_1	3.25521	3.76322	NP3	TIL1	72h
AACCTGACACATCCCT-1_1	-7.05338	-3.77762	Somites	TIL1	72h
AACCTGACAGTAGTGG-1_1	6.43535	1.28359	NP3	TIL1	72h
AACCTGAGTCAGGTAG-1_1	-7.18812	4.47484	PSM	TIL1	72h
AACCTGATCAACTTTC-1_1	-6.37169	1.53386	PSM	TIL1	72h
AACCTTTAGCCTCTTC-1_1	-7.7111	1.56727	PSM	TIL1	72h
AACCTTTAGCTGAAAT-1_1	1.14607	3.42525	NP2	TIL1	72h
AACCTTTAGGTATAGT-1_1	2.24843	3.04576	NP2	TIL1	72h
AACCTTTAGTCACGAG-1_1	-5.49061	3.5128	PSM	TIL1	72h
AACCTTTAGTTCCGTA-1_1	2.58504	2.31231	NP2	TIL1	72h
AACCTTTAGTTGCATC-1_1	0.654675	2.48058	NP1	TIL1	72h
AACCTTTCAACTTGCA-1_1	1.92792	0.242492	NP1	TIL1	72h
AACCTTTCAGCCTTCT-1_1	1.88228	4.31584	NMPs	TIL1	72h
AACCTTTTCAACTGGT-1_1	-5.68773	5.38034	PSM	TIL1	72h
AACCTTTTCCGATGCG-1_1	-6.15551	-3.59657	Somites	TIL1	72h
AACCTTTTCTTCCGTG-1_1	1.07344	4.07409	NMPs	TIL1	72h
AACGAAAAGTACGAGC-1_1	-0.389249	2.91848	NP1	TIL1	72h
AACGAAAGTTATGTGC-1_1	-3.68533	3.9989	PSM	TIL1	72h
AACGAAATCGGCTATA-1_1	1.97564	3.33651	NP2	TIL1	72h
AACGAAATCTCGTCAC-1_1	5.87471	0.0108447	NP3	TIL1	72h
AACGGGAAGAACCGCA-1_1	-7.34111	-1.24756	Determination.Front	TIL1	72h
AACGGGAAGACTGTTC-1_1	2.35392	1.64441	NP1	TIL1	72h
AACGGGAAGAGTGAAG-1_1	6.35688	0.403687	NP3	TIL1	72h
AACGGGAAGCGACTAG-1_1	1.17492	4.07832	NMPs	TIL1	72h
AACGGGACAACGACAG-1_1	1.00686	-2.18311	NP1	TIL1	72h
AACGGGACACAAAGCG-1_1	4.4015	3.9457	NP3	TIL1	72h
AACGGGACAGAAATTG-1_1	2.65303	3.06317	NP2	TIL1	72h
AACGGGACAGATACCT-1_1	-7.83584	2.02273	PSM	TIL1	72h
AACGGGACAGGGAGAG-1_1	-0.69785	0.978352	NP1	TIL1	72h
AACGGGAGTTGTACGT-1_1	-6.77655	2.16755	PSM	TIL1	72h
AACGGGATCAGGAAAT-1_1	-0.11865	5.48201	NMPs	TIL1	72h
AACGGGATCGGAAACG-1_1	5.21271	0.957856	NP3	TIL1	72h
AACGTCAAGTATCTGC-1_1	0.996746	3.10653	NP2	TIL1	72h
AACGTCACACACCGAC-1_1	-6.37279	2.43632	PSM	TIL1	72h
AACGTCAGTAGGTTTC-1_1	0.293021	-0.799255	NP1	TIL1	72h
AACGTCAGTCGAATGG-1_1	2.73187	3.37865	NP2	TIL1	72h
AACTTCTAGTGTTCCA-1_1	-6.56325	-4.35015	Somites	TIL1	72h
AACTTCTTCAAACCCA-1_1	-7.72145	3.24948	PSM	TIL1	72h
AACTTCTTCCGATAAC-1_1	-1.44318	3.84886	NP1	TIL1	72h
AAGAACAAGAACCCGA-1_1	-0.17795	2.71817	NP1	TIL1	72h
AAGAACAAGCATCCCG-1_1	4.45937	3.53802	NP3	TIL1	72h
AAGAACAAGGTTCTAC-1_1	-4.15068	3.54007	PSM	TIL1	72h
AAGAACACAGAATCGG-1_1	-5.66864	5.32192	PSM	TIL1	72h
AAGAACACAGCCATTA-1_1	0.416183	2.52699	NP1	TIL1	72h
AAGAACAGTAGACACG-1_1	5.00377	2.97699	NP3	TIL1	72h
AAGAACAGTGACTAAA-1_1	-0.940789	3.31256	NP1	TIL1	72h
AAGAACAGTGGAGAAA-1_1	-7.86987	-1.51548	Determination.Front	TIL1	72h
AAGAACAGTTGCCAAT-1_1	-6.49576	2.65173	PSM	TIL1	72h
AAGAACATCACTTATC-1_1	-4.72953	2.75952	PSM	TIL1	72h
AAGAACATCAGAACCT-1_1	3.66844	2.78945	NP3	TIL1	72h
AAGACAAAGAGCCATG-1_1	-6.4952	-2.64855	Somites	TIL1	72h
AAGACAAAGGTTGAGC-1_1	4.4899	3.39819	NP3	TIL1	72h
AAGACAAGTACTCGCG-1_1	6.21267	0.296224	NP3	TIL1	72h
AAGACAAGTGTCATTG-1_1	4.54266	2.94839	NP3	TIL1	72h
AAGACAAGTTTCCATT-1_1	3.99917	4.24708	NP3	TIL1	72h
AAGACAATCAGTCACA-1_1	-0.112292	3.63043	NP1	TIL1	72h
AAGACTCAGTCTGGAG-1_1	-6.75434	4.03681	PSM	TIL1	72h
AAGACTCCAATCTAGC-1_1	-0.389432	0.86928	NP1	TIL1	72h
AAGACTCCAGATTCGT-1_1	3.80729	-0.0309601	NP2	TIL1	72h
AAGACTCCAGTTTGGT-1_1	-5.44981	2.34821	PSM	TIL1	72h
AAGACTCGTCATGACT-1_1	-4.78407	2.85225	PSM	TIL1	72h
AAGACTCTCGCAGAGA-1_1	1.67113	-0.695664	NP1	TIL1	72h
AAGATAGAGCACTGGA-1_1	6.36261	2.29127	NP3	TIL1	72h
AAGATAGAGCCGTTGC-1_1	4.86347	3.42285	NP3	TIL1	72h
AAGATAGCATACTGTG-1_1	5.95582	1.85968	NP3	TIL1	72h
AAGATAGGTACTGCGC-1_1	6.42842	1.71861	NP3	TIL1	72h
AAGATAGTCCACAGCG-1_1	0.232946	2.57315	NP1	TIL1	72h
AAGCATCAGACTCATC-1_1	-7.96614	0.88358	Determination.Front	TIL1	72h
AAGCATCAGAGTATAC-1_1	1.18629	5.6169	NMPs	TIL1	72h
AAGCATCCAAGTAGTA-1_1	-0.210085	5.29938	NMPs	TIL1	72h
AAGCATCCACGGCACT-1_1	0.41183	-1.54302	NP1	TIL1	72h
AAGCATCGTGCCTGAC-1_1	-5.42565	5.19862	PSM	TIL1	72h
AAGCATCGTGCTTCAA-1_1	-3.88349	3.43486	PSM	TIL1	72h
AAGCATCTCTCTCTAA-1_1	4.03493	1.53025	NP3	TIL1	72h
AAGCCATAGTGGCAGT-1_1	0.447513	5.7246	NMPs	TIL1	72h
AAGCCATAGTGGTTGG-1_1	4.21769	0.331655	NP3	TIL1	72h
AAGCCATCACTAACGT-1_1	-4.936	4.99379	PSM	TIL1	72h
AAGCCATGTTGAGGAC-1_1	6.57102	0.7199	NP3	TIL1	72h
AAGCCATTCTTTGCAT-1_1	0.0500814	1.5047	NP1	TIL1	72h
AAGCGAGAGATTAGAC-1_1	1.19177	-0.250379	NP1	TIL1	72h
AAGCGAGGTGGCGCTT-1_1	-5.82241	-7.39994	Somites	TIL1	72h
AAGCGAGGTTTGAACC-1_1	-5.96167	-4.11881	Somites	TIL1	72h
AAGCGAGTCCGAGAAG-1_1	0.62298	-0.137523	NP1	TIL1	72h
AAGCGAGTCCTGTTGC-1_1	5.09143	2.42815	NP3	TIL1	72h
AAGCGAGTCTTCCTAA-1_1	-6.4442	4.77781	PSM	TIL1	72h
AAGCGTTAGTACCGGA-1_1	-4.42083	3.55264	PSM	TIL1	72h
AAGCGTTCAGGCAATG-1_1	0.24913	0.466771	NP1	TIL1	72h
AAGCGTTCATAGATGA-1_1	-1.03444	2.69304	NP1	TIL1	72h
AAGCGTTCATTGCTTT-1_1	-5.5108	3.3245	PSM	TIL1	72h
AAGCGTTGTATGCAAA-1_1	3.2232	4.57505	NP3	TIL1	72h
AAGCGTTGTGAATTAG-1_1	5.39552	3.27441	NP3	TIL1	72h
AAGCGTTGTGACGCCT-1_1	0.613335	-1.94498	NP1	TIL1	72h
AAGCGTTGTGGAACCA-1_1	5.56026	1.83301	NP3	TIL1	72h
AAGCGTTGTGGCGTAA-1_1	0.409303	2.3243	NP1	TIL1	72h
AAGGAATTCCTTATAC-1_1	3.11442	4.68872	NP3	TIL1	72h
AAGGAATTCTCTGGTC-1_1	0.100041	0.371093	NP1	TIL1	72h
AAGGAATTCTTGCGCT-1_1	-5.13228	5.01361	PSM	TIL1	72h
AAGGTAAAGAAGAGCA-1_1	-7.13994	2.0908	PSM	TIL1	72h
AAGGTAAAGCGCTGCT-1_1	-0.178546	3.80654	NP1	TIL1	72h
AAGGTAACAGTCGCAC-1_1	0.24626	3.33681	NP1	TIL1	72h
AAGGTAAGTAGAATGT-1_1	-5.56786	5.25926	PSM	TIL1	72h
AAGGTAAGTATCTTCT-1_1	-7.35649	-2.92404	Somites	TIL1	72h
AAGTACCAGCCGTTGC-1_1	-1.09326	3.17128	NP1	TIL1	72h
AAGTACCAGTCTTGGT-1_1	2.44045	2.25937	NP2	TIL1	72h
AAGTACCCAGTAACGG-1_1	3.50411	4.58238	NP3	TIL1	72h
AAGTACCTCCAAGCTA-1_1	-5.97662	-3.0314	Somites	TIL1	72h
AAGTACCTCGACCTAA-1_1	4.11568	1.37948	NP3	TIL1	72h
AAGTACCTCTCTGAGA-1_1	4.86488	3.0803	NP3	TIL1	72h
AAGTCGTAGATAACAC-1_1	-7.13981	4.30092	PSM	TIL1	72h
AAGTCGTAGTTGGAAT-1_1	2.64282	0.129491	NP2	TIL1	72h
AAGTCGTCAAGCCCAC-1_1	2.46194	2.48408	NP2	TIL1	72h
AAGTCGTCACAGAGCA-1_1	3.6574	-2.21287	NP2	TIL1	72h
AAGTCGTCACTTGAGT-1_1	0.550846	0.111202	NP1	TIL1	72h
AAGTCGTCAGACCAGA-1_1	0.591019	-0.723968	NP1	TIL1	72h
AAGTCGTTCACTGGGC-1_1	-6.44629	2.95894	PSM	TIL1	72h
AAGTCGTTCGAGAGAC-1_1	-0.688721	3.18631	NP1	TIL1	72h
AAGTGAAAGCATCAAA-1_1	-4.93372	4.92383	PSM	TIL1	72h
AAGTGAAGTTAAACAG-1_1	0.974544	-2.06626	NP1	TIL1	72h
AAGTGAAGTTAACAGA-1_1	2.50363	3.41906	NMPs	TIL1	72h
AAGTGAAGTTTGAAAG-1_1	-3.28906	5.08417	PSM	TIL1	72h
AAGTGAATCAAATGCC-1_1	-0.819948	1.35623	NP1	TIL1	72h
AAGTGAATCAGACCCG-1_1	2.23521	2.75949	NP2	TIL1	72h
AAGTGAATCGACCTAA-1_1	1.44343	5.41335	NMPs	TIL1	72h
AAGTTCGAGGATTCAA-1_1	0.519448	4.72866	NMPs	TIL1	72h
AAGTTCGCAAATGAGT-1_1	-5.96107	3.67131	PSM	TIL1	72h
AAGTTCGGTCTTGCGG-1_1	3.88848	2.67695	NP3	TIL1	72h
AAGTTCGTCACATACG-1_1	0.486511	0.0594496	NP1	TIL1	72h
AATAGAGAGAAGGGAT-1_1	-3.43834	4.17635	PSM	TIL1	72h
AATAGAGAGTGCTAGG-1_1	2.91034	1.10518	NP2	TIL1	72h
AATAGAGCAGTATGAA-1_1	0.166663	-1.23986	NP1	TIL1	72h
AATAGAGGTCACCGCA-1_1	-5.53066	4.39523	PSM	TIL1	72h
AATAGAGTCCTGATAG-1_1	6.18828	0.978441	NP3	TIL1	72h
AATAGAGTCCTTCTGG-1_1	1.2231	0.751243	NP1	TIL1	72h
AATCACGAGGTTGTTC-1_1	-6.00669	-7.26493	Somites	TIL1	72h
AATCACGAGTACAGCG-1_1	0.675581	1.23113	NP1	TIL1	72h
AATCACGGTGTCCCTT-1_1	-6.69453	2.1925	PSM	TIL1	72h
AATCACGTCAGATGCT-1_1	-0.183363	-0.974077	NP1	TIL1	72h
AATCGACAGCCTCATA-1_1	0.00172229	-1.04327	NP1	TIL1	72h
AATCGACAGGTAAGGA-1_1	1.3447	-0.380776	NP1	TIL1	72h
AATCGACAGTTTGAGA-1_1	0.142874	2.81166	NP1	TIL1	72h
AATCGACGTGCAATAA-1_1	-5.27398	2.19822	PSM	TIL1	72h
AATCGACGTTTGTGGT-1_1	1.43552	1.15756	NP1	TIL1	72h
AATCGACTCGCTTACC-1_1	-5.16397	3.86227	PSM	TIL1	72h
AATCGTGAGAATTCAG-1_1	-6.44164	5.1859	PSM	TIL1	72h
AATCGTGAGACGTCCC-1_1	-0.917848	2.59939	NP1	TIL1	72h
AATCGTGAGCGTCTCG-1_1	3.59932	4.3336	NP3	TIL1	72h
AATCGTGCAGCTTCGG-1_1	-0.1229	2.88592	NP1	TIL1	72h
AATCGTGGTAGTGATA-1_1	-3.83041	4.92747	PSM	TIL1	72h
AATCGTGTCGTTATCT-1_1	4.61248	-0.925199	NP3	TIL1	72h
AATCGTGTCTACACTT-1_1	-5.24866	-5.50296	Somites	TIL1	72h
AATCGTGTCTGCTGAA-1_1	5.2674	3.54899	NP3	TIL1	72h
AATGAAGAGACAGTCG-1_1	-5.70016	4.51442	PSM	TIL1	72h
AATGAAGAGCAGATAT-1_1	4.37875	4.18104	NP3	TIL1	72h
AATGAAGCATCGATGT-1_1	-7.00613	4.33559	PSM	TIL1	72h
AATGAAGCATGAATCC-1_1	3.74975	2.72266	NP3	TIL1	72h
AATGACCAGGGAGGGT-1_1	-5.92326	4.84474	PSM	TIL1	72h
AATGACCCAGGACGAT-1_1	-6.29393	5.02124	PSM	TIL1	72h
AATGACCGTAACCCTA-1_1	-6.07038	-3.65511	Somites	TIL1	72h
AATGACCTCATCACCC-1_1	-5.75817	3.54122	PSM	TIL1	72h
AATGACCTCATTGCTT-1_1	5.05699	2.90711	NP3	TIL1	72h
AATGCCAAGAAGCCAC-1_1	-6.36971	5.03403	PSM	TIL1	72h
AATGCCAAGCAGGTCA-1_1	4.73479	1.60407	NP3	TIL1	72h
AATGCCAAGTAGGAAG-1_1	2.21574	0.34691	NP2	TIL1	72h
AATGCCAAGTAGTGCG-1_1	6.24158	1.42763	NP3	TIL1	72h
AATGCCAGTCAGTCGC-1_1	-0.485892	0.795525	NP1	TIL1	72h
AATGCCAGTTCTTGTT-1_1	-7.40483	3.85509	PSM	TIL1	72h
AATGCCATCGGAGTGA-1_1	6.10813	0.607523	NP3	TIL1	72h
AATGGAAAGCCGTCGT-1_1	-0.799043	3.2141	NP1	TIL1	72h
AATGGAAAGGCGTTAG-1_1	0.0657753	3.91888	NMPs	TIL1	72h
AATGGAACACTTACAG-1_1	-4.05251	5.03836	PSM	TIL1	72h
AATGGAACATCCCGTT-1_1	1.30106	4.31181	NMPs	TIL1	72h
AATGGAAGTTTAAGGA-1_1	5.84614	1.74798	NP3	TIL1	72h
AATGGAATCGACCACG-1_1	-7.47871	3.43752	PSM	TIL1	72h
AATGGAATCGGCTGGT-1_1	6.1057	1.82612	NP3	TIL1	72h
AATGGAATCGGCTTCT-1_1	5.47646	2.89659	NP3	TIL1	72h
AATGGAATCGTCGGGT-1_1	2.70454	5.06063	NMPs	TIL1	72h
AATGGAATCTCCGCAT-1_1	-6.88816	-3.46105	Somites	TIL1	72h
AATGGCTAGAGTTGAT-1_1	-6.66922	4.37728	PSM	TIL1	72h
AATGGCTCAAACCACT-1_1	-0.435673	-0.197746	NP1	TIL1	72h
AATGGCTGTACTTGTG-1_1	2.28119	3.7315	NP2	TIL1	72h
AATGGCTGTATTAAGG-1_1	1.28215	5.04286	NMPs	TIL1	72h
AATGGCTGTTGCAAGG-1_1	-4.73223	-4.18638	Somites	TIL1	72h
AATGGCTGTTGTATGC-1_1	-0.546185	0.107085	NP1	TIL1	72h
AATGGCTGTTGTGGAG-1_1	-2.97803	3.97206	PSM	TIL1	72h
AATGGCTGTTTCGATG-1_1	1.7181	1.44796	NP1	TIL1	72h
AATGGCTTCGACATTG-1_1	-4.2737	3.39747	PSM	TIL1	72h
AATGGCTTCTTGATTC-1_1	-2.84245	5.22313	PSM	TIL1	72h
AATTCCTCACTGGAAG-1_1	-6.74747	4.95424	PSM	TIL1	72h
AATTCCTCAGGACTAG-1_1	5.49555	1.11481	NP3	TIL1	72h
AATTCCTGTGCGGATA-1_1	6.09412	2.47149	NP3	TIL1	72h
AATTCCTTCAGAGCAG-1_1	-7.67164	-1.39773	Determination.Front	TIL1	72h
AATTCCTTCTCATGGA-1_1	-7.01063	4.21655	PSM	TIL1	72h
AATTCCTTCTCTCTTC-1_1	-0.592116	1.53834	NP1	TIL1	72h
AATTCCTTCTTAGCTT-1_1	5.63668	1.97094	NP3	TIL1	72h
AATTTCCAGAGGCTGT-1_1	-4.25208	5.05113	PSM	TIL1	72h
AATTTCCAGCCACTCG-1_1	-7.5146	3.68003	PSM	TIL1	72h
AATTTCCAGGCGTTAG-1_1	2.90354	0.82015	NP2	TIL1	72h
AATTTCCAGGTCATCT-1_1	-6.78988	2.38811	PSM	TIL1	72h
AATTTCCCAGCTACCG-1_1	-6.23431	2.40808	PSM	TIL1	72h
AATTTCCGTACCTTCC-1_1	4.72103	-0.671484	NP3	TIL1	72h
AATTTCCGTCCTACGG-1_1	-5.11793	3.51814	PSM	TIL1	72h
AATTTCCTCAACGTGT-1_1	0.183323	2.9966	NP1	TIL1	72h
AATTTCCTCAAGCCAT-1_1	-0.250886	-0.449276	NP1	TIL1	72h
ACAAAGAAGAACGTGC-1_1	-7.18473	-4.07875	Somites	TIL1	72h
ACAAAGAAGCGTATAA-1_1	-5.90875	2.37484	PSM	TIL1	72h
ACAAAGAAGCTTCGTA-1_1	5.38714	3.12709	NP3	TIL1	72h
ACAAAGACAGAGTAAT-1_1	5.97997	2.2538	NP3	TIL1	72h
ACAAAGACATGATAGA-1_1	4.7096	3.49867	NP3	TIL1	72h
ACAAAGACATTGCCGG-1_1	2.62897	1.37678	NP2	TIL1	72h
ACAAAGAGTTTCGGCG-1_1	0.000455453	3.25171	NP1	TIL1	72h
ACAAAGATCTAAGGAA-1_1	0.41164	-0.381607	NP1	TIL1	72h
ACAACCAAGCATAGGC-1_1	-5.84294	4.97592	PSM	TIL1	72h
ACAACCACAAGGTCGA-1_1	-4.38658	3.3978	PSM	TIL1	72h
ACAACCACACCACTGG-1_1	1.50717	1.19583	NP1	TIL1	72h
ACAACCAGTAAGGCCA-1_1	0.785013	-0.633073	NP1	TIL1	72h
ACAACCAGTACACGTT-1_1	4.79235	1.64113	NP3	TIL1	72h
ACAACCAGTTAGGGTG-1_1	1.97713	1.16946	NP2	TIL1	72h
ACAACCATCAACACGT-1_1	-7.3642	4.44761	PSM	TIL1	72h
ACAACCATCATCTATC-1_1	4.11136	2.65682	NP3	TIL1	72h
ACAACCATCGTTCTCG-1_1	1.91299	5.42317	NMPs	TIL1	72h
ACAAGCTGTCTCGACG-1_1	5.96855	2.01662	NP3	TIL1	72h
ACAAGCTTCAAAGCCT-1_1	6.10742	2.29858	NP3	TIL1	72h
ACAAGCTTCAGTGTCA-1_1	-5.90082	2.16947	PSM	TIL1	72h
ACAAGCTTCTCCATAT-1_1	4.24089	2.04303	NP3	TIL1	72h
ACACAGTGTTTGTTCT-1_1	3.62922	0.667914	NP3	TIL1	72h
ACACAGTTCGAGCTGC-1_1	0.409872	-0.564536	NP1	TIL1	72h
ACACAGTTCGAGTTGT-1_1	6.4545	1.05512	NP3	TIL1	72h
ACACCAAAGCCTATTG-1_1	3.19213	4.20765	NP3	TIL1	72h
ACACCAAAGGCGTCCT-1_1	-6.33953	4.99094	PSM	TIL1	72h
ACACCAACACTGAATC-1_1	-6.85435	3.53248	PSM	TIL1	72h
ACACCAAGTGGCAACA-1_1	5.00202	3.92307	NP3	TIL1	72h
ACACCAATCAAAGAAC-1_1	-4.17945	3.60313	PSM	TIL1	72h
ACACCAATCATTGGTG-1_1	-5.96226	4.69336	PSM	TIL1	72h
ACACCAATCCCGAAAT-1_1	-4.70345	4.96698	PSM	TIL1	72h
ACACCAATCGGTCACG-1_1	3.77527	0.215467	NP2	TIL1	72h
ACACGCGAGACATCAA-1_1	-4.92193	3.50378	PSM	TIL1	72h
ACACGCGAGCTGTACT-1_1	-5.67247	2.50022	PSM	TIL1	72h
ACACGCGAGGACAGTC-1_1	-0.726022	2.23319	NP1	TIL1	72h
ACACGCGAGTCACAGG-1_1	3.69266	4.33103	NP3	TIL1	72h
ACACGCGCAACTACGT-1_1	-0.370904	-0.339704	NP1	TIL1	72h
ACACGCGCAAGGGTCA-1_1	-7.34322	4.20915	PSM	TIL1	72h
ACACGCGCAGGACTTT-1_1	1.41681	3.57917	NP2	TIL1	72h
ACACGCGTCAAATGAG-1_1	-2.06333	5.09715	PSM	TIL1	72h
ACACTGAAGGGATGTC-1_1	-6.06634	-3.98207	Somites	TIL1	72h
ACACTGACATCATGAC-1_1	3.36237	0.0397494	NP2	TIL1	72h
ACACTGAGTACTGACT-1_1	-4.21989	3.90816	PSM	TIL1	72h
ACACTGAGTGGTGATG-1_1	5.66685	1.76802	NP3	TIL1	72h
ACACTGAGTTGTGGCC-1_1	-6.57228	4.85167	PSM	TIL1	72h
ACACTGATCGTTAGTG-1_1	3.97605	3.93958	NP3	TIL1	72h
ACACTGATCTCAGGCG-1_1	-2.73427	5.18977	PSM	TIL1	72h
ACACTGATCTGAGATC-1_1	-6.251	4.30374	PSM	TIL1	72h
ACAGAAAAGCTAAACA-1_1	-5.68673	4.01198	PSM	TIL1	72h
ACAGAAAGTTATGACC-1_1	4.21653	3.11774	NP3	TIL1	72h
ACAGAAATCTTGCAAG-1_1	2.31238	3.99893	NMPs	TIL1	72h
ACAGCCGCAGTTCCAA-1_1	1.79371	5.02358	NMPs	TIL1	72h
ACAGCCGGTCTCACGG-1_1	-7.08352	-0.269694	Determination.Front	TIL1	72h
ACAGCCGTCACATACG-1_1	1.20103	1.25938	NP1	TIL1	72h
ACAGGGAAGTTCTACG-1_1	0.614124	0.238747	NP1	TIL1	72h
ACAGGGACACTGCTTC-1_1	-4.12793	3.62189	PSM	TIL1	72h
ACAGGGAGTTGTAGCT-1_1	-7.75347	1.418	PSM	TIL1	72h
ACATCCCAGACCATTC-1_1	-3.60451	4.16899	PSM	TIL1	72h
ACATCCCAGATACAGT-1_1	4.40196	0.521329	NP3	TIL1	72h
ACATCCCCAGTTGTTG-1_1	-8.08655	0.734149	Determination.Front	TIL1	72h
ACATCCCGTAGTGATA-1_1	2.9429	0.810269	NP2	TIL1	72h
ACATCCCGTTGGACCC-1_1	-6.63348	2.06747	PSM	TIL1	72h
ACATCCCTCATTGTGG-1_1	4.40834	0.497144	NP3	TIL1	72h
ACATCCCTCGATTCCC-1_1	4.23656	1.50117	NP3	TIL1	72h
ACATCGAAGATGACAT-1_1	-0.151096	4.08241	NMPs	TIL1	72h
ACATCGAAGGCCACCT-1_1	3.00797	2.10963	NP2	TIL1	72h
ACATCGAAGTGGTCAG-1_1	-3.88799	4.03217	PSM	TIL1	72h
ACATCGAGTAGTAAGT-1_1	-0.353232	0.710185	NP1	TIL1	72h
ACATCGAGTCTGCATA-1_1	2.60983	2.90603	NP2	TIL1	72h
ACATCGAGTCTTGAAC-1_1	-4.82232	2.88843	PSM	TIL1	72h
ACATCGAGTGTAAACA-1_1	4.4175	-0.573917	NP3	TIL1	72h
ACATCGATCGCATAGT-1_1	-7.79936	3.0644	PSM	TIL1	72h
ACATGCAAGTGTGTTC-1_1	-5.44195	-4.25091	Somites	TIL1	72h
ACATGCAGTACACTCA-1_1	5.68185	0.395879	NP3	TIL1	72h
ACATGCAGTCTTTCAT-1_1	-6.04436	3.12838	PSM	TIL1	72h
ACATGCATCATTTGTC-1_1	0.382287	1.08786	NP1	TIL1	72h
ACATGCATCCACTAGA-1_1	-5.16436	4.36712	PSM	TIL1	72h
ACATGCATCCTAAACG-1_1	-6.15063	-2.92339	Somites	TIL1	72h
ACATGCATCCTATTGT-1_1	-5.54726	-7.08544	Somites	TIL1	72h
ACATTTCAGGATATAC-1_1	-5.91327	2.20929	PSM	TIL1	72h
ACATTTCAGGTCCCTG-1_1	-0.543338	1.08626	NP1	TIL1	72h
ACATTTCCAAGATGGC-1_1	-7.71884	3.16389	PSM	TIL1	72h
ACATTTCCAAGTCGTT-1_1	2.96377	2.01565	NP2	TIL1	72h
ACATTTCGTCATCCGG-1_1	0.615563	2.22079	NP1	TIL1	72h
ACATTTCGTGATTCAC-1_1	3.76858	1.31449	NP3	TIL1	72h
ACCAAACAGCAACTCT-1_1	0.198266	4.38353	NP1	TIL1	72h
ACCAAACCACAGCATT-1_1	3.52535	3.91326	NP3	TIL1	72h
ACCAAACTCCATCACC-1_1	-6.35946	1.65922	PSM	TIL1	72h
ACCAAACTCTAAGCCA-1_1	0.60223	5.01212	NMPs	TIL1	72h
ACCAACAAGAGAGAAC-1_1	-4.01228	4.29457	PSM	TIL1	72h
ACCAACAAGCACCTGC-1_1	-7.58	0.79931	Determination.Front	TIL1	72h
ACCAACAAGGTCTTTG-1_1	-7.45945	3.71972	PSM	TIL1	72h
ACCAACAAGTGAACAT-1_1	-7.48706	2.05985	PSM	TIL1	72h
ACCAACAAGTTGGACG-1_1	-0.542274	1.64511	NP1	TIL1	72h
ACCAACACAAGCTGCC-1_1	-0.75019	0.335033	NP1	TIL1	72h
ACCAACACACATACGT-1_1	-5.50111	1.95368	PSM	TIL1	72h
ACCAACAGTCATCAGT-1_1	1.58837	0.0587118	NP1	TIL1	72h
ACCAACAGTCGAGATG-1_1	2.15162	3.30463	NP2	TIL1	72h
ACCAACAGTGGCTTAT-1_1	5.20885	2.7683	NP3	TIL1	72h
ACCAACAGTTACCCTC-1_1	1.61597	0.991651	NP1	TIL1	72h
ACCACAAAGAAGGTAG-1_1	-3.58243	3.64569	PSM	TIL1	72h
ACCACAAAGATTGCGG-1_1	0.339083	2.0269	NP1	TIL1	72h
ACCACAACAGTAGAGC-1_1	-0.0317754	3.10885	NP1	TIL1	72h
ACCACAAGTACGATTC-1_1	-6.45128	-3.27874	Somites	TIL1	72h
ACCACAAGTCTATGAC-1_1	-0.626584	1.4881	NP1	TIL1	72h
ACCACAAGTGGGTTGA-1_1	-4.78548	2.81925	PSM	TIL1	72h
ACCACAATCATACAGC-1_1	2.92607	2.12615	NP2	TIL1	72h
ACCACAATCGGCATCG-1_1	0.906212	4.60366	NMPs	TIL1	72h
ACCACAATCTCGTCAC-1_1	-6.43384	2.26824	PSM	TIL1	72h
ACCATTTCACAAACGG-1_1	0.0921633	-1.00863	NP1	TIL1	72h
ACCATTTCATGCACTA-1_1	-6.22615	2.32835	PSM	TIL1	72h
ACCATTTCATGCGTGC-1_1	3.90743	1.13678	NP3	TIL1	72h
ACCATTTGTAGACGTG-1_1	-4.14212	5.08236	PSM	TIL1	72h
ACCATTTGTCTAACGT-1_1	5.578	2.02967	NP3	TIL1	72h
ACCATTTGTGCAACGA-1_1	-7.26105	2.98326	PSM	TIL1	72h
ACCCAAACAACGGCCT-1_1	-5.68712	2.06359	PSM	TIL1	72h
ACCCAAACAAGAGGTC-1_1	-5.6257	4.09415	PSM	TIL1	72h
ACCCAAACATGACGTT-1_1	-4.19802	4.89197	PSM	TIL1	72h
ACCCAAACATGCAGCC-1_1	-5.48603	3.31943	PSM	TIL1	72h
ACCCAAATCTTGCAAG-1_1	3.01383	1.47989	NP2	TIL1	72h
ACCCTCAAGAGTCTTC-1_1	2.07132	3.06585	NP2	TIL1	72h
ACCCTCATCCATATGG-1_1	-0.122169	2.02296	NP1	TIL1	72h
ACCCTCATCTCCTGAC-1_1	-3.83375	4.11614	PSM	TIL1	72h
ACCCTTGAGTCTAACC-1_1	-7.11584	-1.69078	Determination.Front	TIL1	72h
ACCCTTGTCGAAACAA-1_1	4.82508	3.23201	NP3	TIL1	72h
ACCCTTGTCTTCGTAT-1_1	4.49714	-0.069186	NP3	TIL1	72h
ACCGTTCAGGTCCCGT-1_1	-0.885274	3.48578	NP1	TIL1	72h
ACCGTTCGTAACAGGC-1_1	-5.94896	-3.26797	Somites	TIL1	72h
ACCGTTCGTAACCAGG-1_1	4.43351	2.81687	NP3	TIL1	72h
ACCGTTCGTCGTAATC-1_1	-3.98751	3.83112	PSM	TIL1	72h
ACCGTTCTCAAGGTGG-1_1	-7.47872	2.11744	PSM	TIL1	72h
ACCTACCAGAGTCGAC-1_1	-7.43348	-1.47292	Determination.Front	TIL1	72h
ACCTACCAGCAAGTCG-1_1	-2.81775	4.00783	PSM	TIL1	72h
ACCTACCAGCAATTCC-1_1	1.29826	5.47113	NMPs	TIL1	72h
ACCTACCAGCGAGGAG-1_1	1.28163	1.45985	NP1	TIL1	72h
ACCTACCAGGTGTGAC-1_1	4.0376	4.33035	NP3	TIL1	72h
ACCTACCCAGGTCAAG-1_1	4.51335	2.01805	NP3	TIL1	72h
ACCTACCGTCACTAGT-1_1	-6.0349	2.70512	PSM	TIL1	72h
ACCTACCGTTATGTCG-1_1	-6.45489	4.6381	PSM	TIL1	72h
ACCTACCGTTCTTCAT-1_1	-6.14113	3.74579	PSM	TIL1	72h
ACCTACCTCACACCGG-1_1	3.59993	0.329088	NP2	TIL1	72h
ACCTACCTCATAGAGA-1_1	0.642687	-0.355304	NP1	TIL1	72h
ACCTACCTCGTAGTGT-1_1	-3.33766	4.2667	PSM	TIL1	72h
ACCTGAAAGGAAGTGA-1_1	5.9106	0.85222	NP3	TIL1	72h
ACCTGAAAGTGATCGG-1_1	-6.26565	2.44459	PSM	TIL1	72h
ACCTGAACAAACCATC-1_1	-5.05915	2.29796	PSM	TIL1	72h
ACCTGAACAAGAGTAT-1_1	4.58367	0.81624	NP3	TIL1	72h
ACCTGAAGTAACTTCG-1_1	-7.22303	4.07558	PSM	TIL1	72h
ACCTGAATCAAGGAGC-1_1	6.47612	-0.0258646	NP3	TIL1	72h
ACCTGAATCTCGAGTA-1_1	6.12947	2.56448	NP3	TIL1	72h
ACCTGTCAGACGACTG-1_1	-4.20856	3.28135	PSM	TIL1	72h
ACCTGTCAGCAATTAG-1_1	5.23369	0.5791	NP3	TIL1	72h
ACCTGTCAGTAAACGT-1_1	0.947131	1.97653	NP2	TIL1	72h
ACCTGTCAGTAGACAT-1_1	0.967813	4.27972	NMPs	TIL1	72h
ACCTGTCAGTCATGGG-1_1	-5.27772	3.15793	PSM	TIL1	72h
ACCTGTCAGTTTCGAC-1_1	-6.56484	4.72853	PSM	TIL1	72h
ACCTGTCGTCGTATTG-1_1	2.51476	3.2585	NP2	TIL1	72h
ACCTGTCTCACAACCA-1_1	-0.0299929	-1.05066	NP1	TIL1	72h
ACCTGTCTCCGACAGC-1_1	2.95938	-0.0446492	NP2	TIL1	72h
ACCTGTCTCTTGCAAG-1_1	-0.0389865	2.64539	NP1	TIL1	72h
ACGATCACATCTCAAG-1_1	0.0718604	-1.12444	NP1	TIL1	72h
ACGATCAGTGCAATGG-1_1	-6.11617	5.06346	PSM	TIL1	72h
ACGATCAGTGGCTCTG-1_1	-0.197452	3.06157	NP1	TIL1	72h
ACGATCATCCCTGGTT-1_1	-4.7722	2.70662	PSM	TIL1	72h
ACGATGTAGAGAGCAA-1_1	6.03031	0.108037	NP3	TIL1	72h
ACGATGTAGAGATGCC-1_1	-5.90219	-3.32411	Somites	TIL1	72h
ACGATGTAGCCATTGT-1_1	-7.11835	-3.40908	Somites	TIL1	72h
ACGATGTAGTAGAATC-1_1	-4.41109	3.6785	PSM	TIL1	72h
ACGATGTCAAGGTCTT-1_1	5.04675	2.30126	NP3	TIL1	72h
ACGATGTGTAGTTACC-1_1	0.161699	2.75175	NP1	TIL1	72h
ACGATGTGTGCATTAC-1_1	-7.17989	1.47037	PSM	TIL1	72h
ACGATGTGTGGTCAAG-1_1	0.308879	4.15714	NMPs	TIL1	72h
ACGATGTGTGTTAACC-1_1	2.8941	0.394873	NP2	TIL1	72h
ACGATGTTCGGTCAGC-1_1	-3.91204	3.97981	PSM	TIL1	72h
ACGCACGAGTGGTGGT-1_1	-6.31143	5.01512	PSM	TIL1	72h
ACGCACGCATGTGGCC-1_1	2.81952	2.94828	NP2	TIL1	72h
ACGCACGCATTGGCAT-1_1	6.14202	1.62235	NP3	TIL1	72h
ACGCACGGTACATACC-1_1	-0.42763	5.07522	NMPs	TIL1	72h
ACGCACGGTGTGGTCC-1_1	0.357001	-0.872982	NP1	TIL1	72h
ACGCACGTCAGTGATC-1_1	-0.128358	3.63362	NP1	TIL1	72h
ACGGAAGCAGCATGCC-1_1	-6.64703	2.36428	PSM	TIL1	72h
ACGGAAGCAGGGATAC-1_1	3.89054	3.73588	NP3	TIL1	72h
ACGGAAGGTAGTGATA-1_1	4.47632	3.90838	NP3	TIL1	72h
ACGGAAGGTCATCGCG-1_1	-0.45136	0.693823	NP1	TIL1	72h
ACGGAAGGTCTAGGCC-1_1	-7.41722	2.72762	PSM	TIL1	72h
ACGGAAGGTGGATTTC-1_1	0.975634	5.51584	NMPs	TIL1	72h
ACGGAAGGTTCGGTCG-1_1	3.4511	4.57894	NP3	TIL1	72h
ACGGAAGTCACATTGG-1_1	6.49315	1.87037	NP3	TIL1	72h
ACGGGTCAGTCCGTCG-1_1	4.0435	3.69339	NP3	TIL1	72h
ACGGGTCAGTCTCTGA-1_1	-6.74084	4.75564	PSM	TIL1	72h
ACGGGTCCACTACAGT-1_1	2.73312	2.42093	NP2	TIL1	72h
ACGGGTCGTGCAACAG-1_1	4.37679	3.10022	NP3	TIL1	72h
ACGGGTCGTTGCTCCT-1_1	0.447489	0.184632	NP1	TIL1	72h
ACGGGTCTCTATCACT-1_1	-3.2502	3.54597	PSM	TIL1	72h
ACGGGTCTCTCTGAGA-1_1	2.62603	4.91294	NMPs	TIL1	72h
ACGGTCGAGTGTTGTC-1_1	-7.89277	1.74371	PSM	TIL1	72h
ACGGTCGCACAAACGG-1_1	-3.65993	5.13629	PSM	TIL1	72h
ACGGTCGCATCTGGGC-1_1	5.49513	3.32432	NP3	TIL1	72h
ACGGTCGGTACATTGC-1_1	1.53684	1.11783	NP1	TIL1	72h
ACGGTCGGTACCGTCG-1_1	6.22572	2.0763	NP3	TIL1	72h
ACGGTCGGTTAGGGAC-1_1	-6.44926	2.60082	PSM	TIL1	72h
ACGGTCGGTTCAGCTA-1_1	-0.569684	4.24085	NMPs	TIL1	72h
ACGGTCGTCGTTCTAT-1_1	0.591741	-1.0706	NP1	TIL1	72h
ACGGTTAAGAAGCTGC-1_1	-7.02035	4.15911	PSM	TIL1	72h
ACGGTTAAGAATGTTG-1_1	6.42254	1.58629	NP3	TIL1	72h
ACGGTTAAGAGAGGTA-1_1	-6.28265	4.4774	PSM	TIL1	72h
ACGGTTAAGTCCGTCG-1_1	3.86585	4.40878	NP3	TIL1	72h
ACGGTTACATACGCAT-1_1	-3.9793	5.00131	NP1	TIL1	72h
ACGGTTACATCCAACA-1_1	0.78129	2.55738	NP2	TIL1	72h
ACGGTTAGTCAGTCCG-1_1	-5.73677	2.364	PSM	TIL1	72h
ACGGTTAGTGGAAATT-1_1	-5.27816	2.1907	PSM	TIL1	72h
ACGGTTAGTTGTCAGT-1_1	4.09113	2.27066	NP3	TIL1	72h
ACGGTTATCTTGTGCC-1_1	6.0141	1.93107	NP3	TIL1	72h
ACGTAACAGCAGTACG-1_1	-4.82855	3.772	PSM	TIL1	72h
ACGTAACCAATTCACG-1_1	4.69333	2.59592	NP3	TIL1	72h
ACGTAACCACAAAGTA-1_1	5.68521	0.686404	NP3	TIL1	72h
ACGTAACCACTCGATA-1_1	3.64619	0.233534	NP2	TIL1	72h
ACGTAACCAGGACTAG-1_1	-3.6095	3.82925	PSM	TIL1	72h
ACGTAACTCAGTGTCA-1_1	2.12383	3.70786	NP2	TIL1	72h
ACGTAACTCGGTCACG-1_1	-6.41001	5.10164	PSM	TIL1	72h
ACGTACAAGGCTAGCA-1_1	-6.0078	-3.93315	Somites	TIL1	72h
ACGTACACAGTGGTGA-1_1	-4.28573	-4.71143	Somites	TIL1	72h
ACGTACACATCACCAA-1_1	3.79822	4.34574	NP3	TIL1	72h
ACGTACACATCTATCT-1_1	-5.91559	5.13778	PSM	TIL1	72h
ACGTACAGTTCAAAGA-1_1	-0.0793663	-0.00829133	NP1	TIL1	72h
ACGTACATCTACCAGA-1_1	2.59237	0.0637752	NP2	TIL1	72h
ACGTAGTAGAGGATCC-1_1	0.771936	2.23373	NP1	TIL1	72h
ACGTAGTAGTAAATGC-1_1	0.247832	-1.15105	NP1	TIL1	72h
ACGTAGTAGTTCATGC-1_1	5.6526	1.08845	NP3	TIL1	72h
ACGTAGTCAACTCGAT-1_1	1.76583	4.63388	NMPs	TIL1	72h
ACGTAGTCACTGGACC-1_1	-5.06368	5.192	PSM	TIL1	72h
ACGTCCTAGGTGCAGT-1_1	-6.96515	3.90723	PSM	TIL1	72h
ACGTCCTCAAGACGGT-1_1	2.80623	3.30407	NMPs	TIL1	72h
ACGTCCTCAAGCTGCC-1_1	-0.168065	3.90235	NP1	TIL1	72h
ACGTCCTCAGCTGCCA-1_1	1.17192	4.37887	NMPs	TIL1	72h
ACGTCCTGTATCCCTC-1_1	4.98557	3.01332	NP3	TIL1	72h
ACGTCCTGTCGCCACA-1_1	1.03154	3.49182	NP1	TIL1	72h
ACGTCCTGTGTGTGTT-1_1	5.72663	2.65299	NP3	TIL1	72h
ACGTCCTGTTAACAGA-1_1	5.60159	0.114835	NP3	TIL1	72h
ACGTCCTGTTATAGAG-1_1	-0.781103	1.70589	NP1	TIL1	72h
ACGTCCTTCAAGGTGG-1_1	-0.103692	1.23773	NP1	TIL1	72h
ACGTCCTTCGTGCATA-1_1	-4.35252	4.20767	PSM	TIL1	72h
ACGTTCCAGGATTCCT-1_1	-5.19555	2.16353	PSM	TIL1	72h
ACGTTCCAGTGCCAGA-1_1	4.74951	1.59358	NP3	TIL1	72h
ACGTTCCCAATTTCGG-1_1	2.35447	-0.374465	NP1	TIL1	72h
ACGTTCCGTATTAAGG-1_1	0.188775	2.48131	NP1	TIL1	72h
ACTACGAAGTCCCGAC-1_1	5.67748	0.704469	NP3	TIL1	72h
ACTACGACAATCAAGA-1_1	-4.83525	-4.19762	Somites	TIL1	72h
ACTACGACACGGCCAT-1_1	-6.50533	4.57144	PSM	TIL1	72h
ACTACGAGTCTTCTAT-1_1	3.99293	2.94686	NP3	TIL1	72h
ACTACGATCACATCAG-1_1	-5.17443	4.48304	PSM	TIL1	72h
ACTACGATCCGTATGA-1_1	6.13567	2.08625	NP3	TIL1	72h
ACTATCTGTCGCCTAG-1_1	-3.44332	4.00375	PSM	TIL1	72h
ACTATCTTCGCTGACG-1_1	4.76406	1.83023	NP3	TIL1	72h
ACTATGGCAACACGTT-1_1	-7.28018	-3.56991	Somites	TIL1	72h
ACTATGGCATCCTATT-1_1	5.77131	-1.14208	Neuronal	TIL1	72h
ACTATGGCATGTGGTT-1_1	-5.91061	-4.83505	Somites	TIL1	72h
ACTATGGGTGTAAACA-1_1	1.75404	3.79599	NP2	TIL1	72h
ACTATGGTCCTTCTAA-1_1	5.55776	1.02422	NP3	TIL1	72h
ACTATTCAGAACAAGG-1_1	4.2968	0.784756	NP3	TIL1	72h
ACTATTCAGTCTCCTC-1_1	2.55092	4.15624	NP3	TIL1	72h
ACTATTCCATTGTAGC-1_1	-4.59347	2.99252	PSM	TIL1	72h
ACTATTCGTCCAAAGG-1_1	2.13979	4.17573	NMPs	TIL1	72h
ACTATTCTCAGACATC-1_1	-6.76138	1.81846	PSM	TIL1	72h
ACTATTCTCGAGTACT-1_1	0.15703	-1.03678	NP1	TIL1	72h
ACTCCCACAAATGGAT-1_1	-5.89677	2.42897	PSM	TIL1	72h
ACTCCCACACCATTCC-1_1	-6.81795	3.521	PSM	TIL1	72h
ACTCCCACACTTTATC-1_1	-6.84742	4.7217	PSM	TIL1	72h
ACTCCCACAGCAGTTT-1_1	-0.364714	-0.112445	NP2	TIL1	72h
ACTCCCACATAGATGA-1_1	-6.8499	-1.58582	Determination.Front	TIL1	72h
ACTCCCAGTAGGCAAC-1_1	-0.334987	2.40814	NP1	TIL1	72h
ACTCCCAGTGAGGAAA-1_1	0.13691	3.5691	NMPs	TIL1	72h
ACTCTCGAGATACAGT-1_1	-4.25052	3.849	PSM	TIL1	72h
ACTCTCGAGCGGTATG-1_1	-4.3999	4.06944	PSM	TIL1	72h
ACTCTCGAGCTGACCC-1_1	1.47176	4.67627	NMPs	TIL1	72h
ACTCTCGCAGGCGAAT-1_1	4.13685	4.22743	NP3	TIL1	72h
ACTCTCGGTCGTTATG-1_1	0.405429	2.84825	NP1	TIL1	72h
ACTCTCGTCCGTTGGG-1_1	4.77251	2.68404	NP3	TIL1	72h
ACTCTCGTCCTTGACC-1_1	1.91681	-0.70874	NP1	TIL1	72h
ACTCTCGTCTGGCCGA-1_1	3.54394	4.6825	NP3	TIL1	72h
ACTGATGAGGGCAAGG-1_1	-5.89576	-6.87936	Somites	TIL1	72h
ACTGATGGTCGGCCTA-1_1	3.91091	3.59466	NP3	TIL1	72h
ACTGATGGTGAGATTA-1_1	-0.7919	3.40287	NP1	TIL1	72h
ACTGCAAAGATCGGTG-1_1	-5.19426	2.96987	PSM	TIL1	72h
ACTGCAAAGCTCTTCC-1_1	-3.48676	4.10062	PSM	TIL1	72h
ACTGCAAAGGCTCTCG-1_1	-7.57981	3.54805	PSM	TIL1	72h
ACTGCAAAGTAGACAT-1_1	-5.67929	1.96976	PSM	TIL1	72h
ACTGCAAAGTGGTTGG-1_1	1.08381	-0.296879	NP1	TIL1	72h
ACTGCAAAGTTGCTGT-1_1	5.87213	0.301282	NP3	TIL1	72h
ACTGCAACAAGCTGCC-1_1	0.23846	-1.33869	NP1	TIL1	72h
ACTGCAACAATTGGTC-1_1	-2.9772	4.6823	PSM	TIL1	72h
ACTGCAACACCTGATA-1_1	-7.06434	-1.11003	Determination.Front	TIL1	72h
ACTGCAACAGTTACCA-1_1	6.35713	1.62568	NP3	TIL1	72h
ACTGCAATCTGCTGAA-1_1	-7.4691	1.04598	Determination.Front	TIL1	72h
ACTGTCCAGCGCACAA-1_1	-5.68414	1.87528	PSM	TIL1	72h
ACTGTCCAGGGACCAT-1_1	-6.99382	-2.13621	Determination.Front	TIL1	72h
ACTGTCCCAAATGCGG-1_1	1.99716	0.855408	NP1	TIL1	72h
ACTGTCCCAACAGAGC-1_1	-5.72006	-6.90846	Somites	TIL1	72h
ACTGTCCCAACCCTAA-1_1	2.16222	3.46753	NP2	TIL1	72h
ACTGTCCCATAAGATG-1_1	0.624712	-0.188375	NP1	TIL1	72h
ACTGTCCCATTGCTGA-1_1	1.88141	-0.0562486	NP3	TIL1	72h
ACTGTCCGTCTTGTCC-1_1	-5.73044	2.24324	PSM	TIL1	72h
ACTGTCCTCGCTGCGA-1_1	1.92599	2.10436	NP2	TIL1	72h
ACTGTCCTCTCGCTTG-1_1	-0.012848	0.695697	NP1	TIL1	72h
ACTGTGAAGACTTCGT-1_1	0.186746	3.22459	NP1	TIL1	72h
ACTGTGACAGCTAACT-1_1	2.17164	3.08676	NP2	TIL1	72h
ACTGTGAGTAGATTGA-1_1	6.17476	1.11311	NP3	TIL1	72h
ACTTAGGCACGGCCAT-1_1	1.10222	2.82854	NP1	TIL1	72h
ACTTAGGGTTGTACGT-1_1	3.63141	4.15439	NP3	TIL1	72h
ACTTATCAGTGCGTCC-1_1	0.866505	-0.158457	NP1	TIL1	72h
ACTTATCGTCGAGCAA-1_1	0.406914	1.84324	NP1	TIL1	72h
ACTTATCTCCCATGGG-1_1	3.91491	3.46988	NP3	TIL1	72h
ACTTATCTCTTAGGAC-1_1	-0.941018	3.07697	NP1	TIL1	72h
ACTTCCGAGGGTTTCT-1_1	3.47613	3.62963	NP3	TIL1	72h
ACTTCCGCAAGATCCT-1_1	-7.90694	0.335967	Determination.Front	TIL1	72h
ACTTCCGCAGACGCTC-1_1	-7.00255	-1.7253	Determination.Front	TIL1	72h
ACTTCGCAGAGTGGCT-1_1	-6.16557	-6.40173	Somites	TIL1	72h
ACTTCGCAGATTGATG-1_1	1.26257	5.05487	NMPs	TIL1	72h
ACTTCGCAGGTACAAT-1_1	-3.57404	3.50239	PSM	TIL1	72h
ACTTCGCAGTCGAGGT-1_1	-7.37098	3.24821	PSM	TIL1	72h
ACTTCGCCAACACAAA-1_1	-7.19752	3.64964	PSM	TIL1	72h
ACTTCGCCATCATTGG-1_1	-6.12525	-4.41668	Somites	TIL1	72h
ACTTCGCTCCTTCTAA-1_1	1.26407	5.45562	NMPs	TIL1	72h
ACTTCGCTCTGTGCGG-1_1	0.645902	-1.38446	NP1	TIL1	72h
ACTTTCAAGACATATG-1_1	-6.53179	4.6365	PSM	TIL1	72h
ACTTTCACAAATACAG-1_1	0.855692	4.45237	NMPs	TIL1	72h
ACTTTCACACAAGGTG-1_1	-0.316812	5.24204	NMPs	TIL1	72h
ACTTTCACACTGGAAG-1_1	4.2704	1.25869	NP3	TIL1	72h
ACTTTCACAGGACTAG-1_1	3.29932	3.72333	NP3	TIL1	72h
ACTTTCACATGAGTAA-1_1	1.13186	0.943873	NP1	TIL1	72h
ACTTTCAGTAACACGG-1_1	0.0681144	2.7879	NP1	TIL1	72h
ACTTTCAGTATATGGA-1_1	0.37565	2.41976	NP1	TIL1	72h
ACTTTCAGTGAGCCAA-1_1	-6.59231	1.66033	PSM	TIL1	72h
ACTTTCATCACTGATG-1_1	-5.54722	1.96542	PSM	TIL1	72h
ACTTTCATCCTCAGGG-1_1	-6.76934	4.61733	PSM	TIL1	72h
ACTTTGTAGAAGCCAC-1_1	5.38513	2.21136	NP3	TIL1	72h
ACTTTGTAGCCTTTCC-1_1	0.0659924	3.05941	NP1	TIL1	72h
ACTTTGTAGGGCATGT-1_1	-8.00963	0.371969	Determination.Front	TIL1	72h
ACTTTGTAGTTAACAG-1_1	-0.27417	1.60415	NP1	TIL1	72h
ACTTTGTCAGCTCGGT-1_1	-3.83867	5.22557	PSM	TIL1	72h
ACTTTGTGTCGTGCCA-1_1	5.34076	0.688506	NP3	TIL1	72h
AGAAATGAGTATTGCC-1_1	0.446155	-1.48973	NP1	TIL1	72h
AGAAATGCAAGCGATG-1_1	-0.337003	2.04589	NP1	TIL1	72h
AGAAATGGTCTTGCTC-1_1	2.04566	5.14827	NMPs	TIL1	72h
AGAAATGTCAACCTCC-1_1	-7.35746	-0.400066	Determination.Front	TIL1	72h
AGAAATGTCGAGATGG-1_1	1.19884	1.39813	NP1	TIL1	72h
AGAAATGTCTGGTCAA-1_1	-0.0490822	1.00866	NP1	TIL1	72h
AGAACAAAGCCTTGAT-1_1	4.97671	0.589976	NP3	TIL1	72h
AGAACAACACAGTGAG-1_1	5.78867	1.42422	NP3	TIL1	72h
AGAACAAGTAACTAAG-1_1	-3.35521	3.59003	PSM	TIL1	72h
AGAACAATCGCCGATG-1_1	-5.15179	4.75216	PSM	TIL1	72h
AGAACCTAGGACTTCT-1_1	6.39454	2.15876	NP3	TIL1	72h
AGAACCTAGTCGGCAA-1_1	-5.89432	2.20605	PSM	TIL1	72h
AGAACCTCAAGGAGTC-1_1	4.00912	3.59354	NP3	TIL1	72h
AGAACCTGTGAGCGAT-1_1	-3.40283	3.58382	PSM	TIL1	72h
AGAACCTGTGGTCCCA-1_1	-7.24062	3.97034	PSM	TIL1	72h
AGAACCTGTTTAGACC-1_1	-3.77466	4.00844	PSM	TIL1	72h
AGAACCTGTTTCGACA-1_1	-6.5873	-3.94044	Somites	TIL1	72h
AGAACCTTCCTAGCCT-1_1	4.54391	2.0821	NP3	TIL1	72h
AGAACCTTCTTGAACG-1_1	0.795136	3.1955	NP1	TIL1	72h
AGAAGCGAGAATCGCG-1_1	0.0282524	0.928078	NP1	TIL1	72h
AGAAGCGAGATTCGAA-1_1	-0.220947	5.54637	NMPs	TIL1	72h
AGAAGCGAGTTACGAA-1_1	0.84835	-0.543567	NP1	TIL1	72h
AGAAGCGCATAAGATG-1_1	2.05673	5.28922	NMPs	TIL1	72h
AGAAGCGCATGCCGAC-1_1	1.65447	1.20163	NP1	TIL1	72h
AGAAGCGGTTTGCAGT-1_1	0.341566	2.19542	NP1	TIL1	72h
AGAAGTAAGACAACTA-1_1	-4.73349	-3.97548	Somites	TIL1	72h
AGAAGTAAGCCTCCAG-1_1	0.452799	0.95241	NP1	TIL1	72h
AGAAGTACAAAGAGTT-1_1	-6.83857	3.41142	PSM	TIL1	72h
AGAAGTACAGAAATTG-1_1	0.266655	2.13814	NP1	TIL1	72h
AGAAGTATCATACGAC-1_1	1.48017	3.99358	NMPs	TIL1	72h
AGACAAAAGGTCGTCC-1_1	-3.53118	4.01673	PSM	TIL1	72h
AGACAAACAACACAGG-1_1	0.600026	4.27662	NMPs	TIL1	72h
AGACAAAGTGGTCTTA-1_1	1.64081	0.46616	NP2	TIL1	72h
AGACAAAGTTCAAGGG-1_1	-5.6731	5.22028	PSM	TIL1	72h
AGACAAATCGAAGCCC-1_1	1.94822	3.16372	NP2	TIL1	72h
AGACACTAGAGCCTGA-1_1	-7.92523	0.518254	Determination.Front	TIL1	72h
AGACACTAGTGGACGT-1_1	1.22026	0.368762	NP1	TIL1	72h
AGACACTCAAAGCACG-1_1	-6.22058	2.17964	PSM	TIL1	72h
AGACACTCAAGCAATA-1_1	-5.60061	-3.60483	Somites	TIL1	72h
AGACACTCACACCAGC-1_1	2.51772	2.39091	NP2	TIL1	72h
AGACAGGAGCAAATGT-1_1	2.19421	2.89968	NP2	TIL1	72h
AGACAGGTCAGATTGC-1_1	1.17882	4.43838	NMPs	TIL1	72h
AGACAGGTCCGTGGCA-1_1	1.39238	1.829	NP1	TIL1	72h
AGACAGGTCGGTCAGC-1_1	-5.50365	5.00087	PSM	TIL1	72h
AGACCATAGAGGGTAA-1_1	0.692094	2.68323	NP1	TIL1	72h
AGACCATAGCAACAAT-1_1	1.92526	2.82836	NP2	TIL1	72h
AGACCATGTCACGCTG-1_1	0.366899	0.751724	NP1	TIL1	72h
AGACCATTCTCATGGA-1_1	-6.54321	1.28958	PSM	TIL1	72h
AGACCATTCTGGGATT-1_1	0.373655	0.332077	NP1	TIL1	72h
AGACCCGAGCTAAGTA-1_1	0.783368	5.37102	NMPs	TIL1	72h
AGACCCGAGGGACTGT-1_1	-5.51364	3.52896	PSM	TIL1	72h
AGACCCGGTCGATGCC-1_1	2.16108	4.35617	NMPs	TIL1	72h
AGACCCGTCCGCAGTG-1_1	-4.7384	3.66067	PSM	TIL1	72h
AGACCCGTCCGTGGGT-1_1	-6.3697	4.94816	PSM	TIL1	72h
AGACCCGTCGAGATGG-1_1	-0.186331	5.55151	NMPs	TIL1	72h
AGACCCGTCTCATTTG-1_1	5.3938	1.84498	NP3	TIL1	72h
AGACTCACACTCACTC-1_1	1.93545	2.10865	NP1	TIL1	72h
AGACTCACATCCTTCG-1_1	-1.02697	3.52473	NP1	TIL1	72h
AGACTCATCCTTCTAA-1_1	-5.12813	2.52099	PSM	TIL1	72h
AGAGAATCAAGCTACT-1_1	-7.11901	4.51921	PSM	TIL1	72h
AGAGAATGTGGACTAG-1_1	-6.47914	4.95262	PSM	TIL1	72h
AGAGAATTCCATATGG-1_1	4.65224	2.59763	NP3	TIL1	72h
AGAGAATTCGAGAAGC-1_1	2.81656	1.56199	NP2	TIL1	72h
AGAGAGCAGCCGATAG-1_1	-5.41307	2.94958	PSM	TIL1	72h
AGAGAGCCAGCGTGCT-1_1	6.24418	1.00751	NP3	TIL1	72h
AGAGAGCCATGTGCTA-1_1	-0.248975	0.877613	NP1	TIL1	72h
AGAGAGCCATTGCTGA-1_1	-0.356309	-0.130974	NP1	TIL1	72h
AGAGAGCGTATTAAGG-1_1	5.62591	2.37627	NP3	TIL1	72h
AGAGAGCTCAGCATTG-1_1	2.73804	3.73996	NP2	TIL1	72h
AGAGAGCTCCAGTGCG-1_1	5.33704	2.41584	NP3	TIL1	72h
AGAGAGCTCGGTCTAA-1_1	-5.16973	-4.38139	Somites	TIL1	72h
AGAGCAGAGTATGACA-1_1	-6.82119	2.27562	PSM	TIL1	72h
AGAGCAGCATCATTTC-1_1	-6.3303	2.57666	PSM	TIL1	72h
AGAGCAGGTCGTGCCA-1_1	-4.30175	-4.36384	Somites	TIL1	72h
AGAGCCCAGTCTTGGT-1_1	6.42464	0.372528	NP3	TIL1	72h
AGAGCCCGTCAGCTTA-1_1	1.19334	4.72854	NMPs	TIL1	72h
AGAGCCCTCGACGCGT-1_1	1.86457	0.242828	NP1	TIL1	72h
AGAGCCCTCTTAGTTC-1_1	2.05867	2.91374	NP2	TIL1	72h
AGATAGAAGATTGAGT-1_1	-0.138987	1.7065	NP1	TIL1	72h
AGATAGAAGCAAGTGC-1_1	-7.40421	3.80413	PSM	TIL1	72h
AGATAGAAGCAGGCAT-1_1	-4.34253	4.27231	PSM	TIL1	72h
AGATAGAAGGCAGGTT-1_1	-5.95373	2.19083	PSM	TIL1	72h
AGATAGACACCAGCCA-1_1	1.55135	3.41989	NP2	TIL1	72h
AGATAGACAGGCTTGC-1_1	-3.66175	3.96554	PSM	TIL1	72h
AGATAGACATCCAATG-1_1	4.65844	0.806548	NP3	TIL1	72h
AGATAGAGTTAAGGAT-1_1	1.15842	-0.930827	NP1	TIL1	72h
AGATCCACAAGTACCT-1_1	0.454138	-1.41974	NP1	TIL1	72h
AGATCCACAGAGTAAT-1_1	-3.71745	5.13933	PSM	TIL1	72h
AGATCCACAGCCGTCA-1_1	-5.47844	-3.14917	Somites	TIL1	72h
AGATCCACAGGCCCTA-1_1	-0.175611	2.13033	NP1	TIL1	72h
AGATCCACATACGCAT-1_1	-6.92265	4.18972	PSM	TIL1	72h
AGATCCAGTAACCCGC-1_1	2.3545	0.976163	NP1	TIL1	72h
AGATCCAGTATAGGAT-1_1	-7.67884	3.20233	PSM	TIL1	72h
AGATCCAGTCATCCCT-1_1	3.20888	-0.535432	NP2	TIL1	72h
AGATCCAGTCGCATGC-1_1	1.2871	5.56956	NMPs	TIL1	72h
AGATCCATCATAGGCT-1_1	-6.79028	2.04764	PSM	TIL1	72h
AGATCGTAGCTCGCAC-1_1	6.24548	1.10235	NP3	TIL1	72h
AGATCGTAGGACAAGA-1_1	-7.37536	-3.56881	Somites	TIL1	72h
AGATCGTCAAGGTCTT-1_1	2.427	2.50985	NP2	TIL1	72h
AGATCGTCAGATCACT-1_1	-6.03633	-4.43882	Somites	TIL1	72h
AGATCGTGTTGTGCCG-1_1	-5.37834	3.39455	PSM	TIL1	72h
AGATCGTTCCGATGCG-1_1	5.84585	1.89324	NP3	TIL1	72h
AGATCGTTCTTCTGTA-1_1	5.8361	0.460551	NP3	TIL1	72h
AGATGAAAGAGTGGCT-1_1	6.2519	2.09414	NP3	TIL1	72h
AGATGAAAGTTACGGG-1_1	-1.72209	5.00487	PSM	TIL1	72h
AGATGAAAGTTGGAAT-1_1	2.44191	3.22804	NP2	TIL1	72h
AGATGAACAAAGTGTA-1_1	-5.29869	2.41067	PSM	TIL1	72h
AGATGAACAGTTGTCA-1_1	4.06982	-0.348361	NP2	TIL1	72h
AGATGAACATAATCGC-1_1	1.02888	0.156163	NP1	TIL1	72h
AGATGAAGTGTCCTAA-1_1	0.0621027	5.27108	NMPs	TIL1	72h
AGATGAATCCACGTAA-1_1	-4.93473	2.81211	PSM	TIL1	72h
AGATGAATCCCAAGCG-1_1	2.49911	3.35623	NP2	TIL1	72h
AGATGAATCGTGCTCT-1_1	6.45935	1.49631	NP3	TIL1	72h
AGATGAATCTGCCTCA-1_1	2.17747	3.25637	NP2	TIL1	72h
AGATGCTAGACCAAAT-1_1	4.55231	3.58781	NP3	TIL1	72h
AGATGCTAGATCGCCC-1_1	-4.11346	5.24179	PSM	TIL1	72h
AGATGCTAGCTGGCTC-1_1	-4.10864	5.09175	PSM	TIL1	72h
AGATGCTAGGATGCGT-1_1	-5.1249	3.65812	PSM	TIL1	72h
AGATGCTGTAGTCGGA-1_1	-5.65225	4.6242	PSM	TIL1	72h
AGATGCTTCAGACAAA-1_1	-3.52715	4.17214	PSM	TIL1	72h
AGATGCTTCATCGCCT-1_1	-7.27653	-1.22077	Determination.Front	TIL1	72h
AGATGCTTCTCGCGTT-1_1	-4.09721	4.9409	PSM	TIL1	72h
AGCATCAAGGCAGGTT-1_1	-7.3147	-1.80753	Determination.Front	TIL1	72h
AGCATCACATAGGAGC-1_1	-4.98554	2.70592	PSM	TIL1	72h
AGCATCAGTAAGGCTG-1_1	-5.43223	5.21013	PSM	TIL1	72h
AGCATCAGTGCCTTCT-1_1	4.4194	-0.256871	NP3	TIL1	72h
AGCATCATCCCAGGCA-1_1	-5.46838	2.24343	PSM	TIL1	72h
AGCATCATCCTACCGT-1_1	-3.46199	3.49734	PSM	TIL1	72h
AGCATCATCGTAACAC-1_1	-0.905816	2.84612	NP1	TIL1	72h
AGCCAATCATGCGTGC-1_1	2.98395	0.577225	NP2	TIL1	72h
AGCCAATCATGTCAGT-1_1	1.75558	2.76388	NP2	TIL1	72h
AGCCAATGTCAAGCCC-1_1	1.956	4.05325	NMPs	TIL1	72h
AGCCAATGTCCACAGC-1_1	4.72114	1.73387	NP3	TIL1	72h
AGCCAATGTCGTGGTC-1_1	6.11189	2.0447	NP3	TIL1	72h
AGCCAATGTTTCGTTT-1_1	5.46552	1.44889	NP3	TIL1	72h
AGCCAATTCACCTTAT-1_1	2.88529	4.64122	NP3	TIL1	72h
AGCCAATTCATCTATC-1_1	5.49957	2.3726	NP3	TIL1	72h
AGCCAATTCCGTAGTA-1_1	4.27285	1.18094	NP3	TIL1	72h
AGCCACGGTAGTCTGT-1_1	-5.78263	-4.36852	Somites	TIL1	72h
AGCCACGTCACGGTCG-1_1	-6.26324	4.41346	PSM	TIL1	72h
AGCCACGTCATCTATC-1_1	4.60615	2.1434	NP3	TIL1	72h
AGCCACGTCTACGGTA-1_1	0.46119	2.97276	NP1	TIL1	72h
AGCCACGTCTTTGGAG-1_1	2.0832	5.25677	NMPs	TIL1	72h
AGCCAGCAGATGTTCC-1_1	-6.17375	-5.22911	Somites	TIL1	72h
AGCCAGCAGGAACGCT-1_1	-0.946851	3.2394	NP1	TIL1	72h
AGCCAGCCACACGCCA-1_1	2.82921	1.74609	NP3	TIL1	72h
AGCCAGCCACAGCATT-1_1	0.640166	5.7294	NMPs	TIL1	72h
AGCCAGCGTTGCGAAG-1_1	-5.18852	5.29427	PSM	TIL1	72h
AGCCAGCTCGCTCATC-1_1	-7.19964	1.57781	PSM	TIL1	72h
AGCGATTAGTTCATCG-1_1	-6.52767	2.18083	PSM	TIL1	72h
AGCGATTCAAATAGCA-1_1	-6.90057	4.20066	PSM	TIL1	72h
AGCGATTCAATTCACG-1_1	0.401598	2.39492	NP1	TIL1	72h
AGCGATTGTAGCCAGA-1_1	4.9144	2.29895	NP3	TIL1	72h
AGCGATTGTGTATTCG-1_1	5.87779	2.03214	NP3	TIL1	72h
AGCGATTTCTAGGCAT-1_1	-5.36874	2.04018	PSM	TIL1	72h
AGCGATTTCTTCGGAA-1_1	2.50917	3.56764	NP2	TIL1	72h
AGCGCCAAGACGTCCC-1_1	2.92778	1.93051	NP2	TIL1	72h
AGCGCCAAGCTGGAGT-1_1	-7.62199	3.13235	PSM	TIL1	72h
AGCGCCAAGGTGGGTT-1_1	0.992522	1.52104	NP1	TIL1	72h
AGCGCCACAGTAGATA-1_1	4.33581	3.95189	NP3	TIL1	72h
AGCGCCAGTTTCGACA-1_1	1.71933	4.62396	NMPs	TIL1	72h
AGCGCCATCGTGCGAC-1_1	-6.19138	2.63338	PSM	TIL1	72h
AGCGCTGAGTCTGCAT-1_1	-2.77175	4.30046	PSM	TIL1	72h
AGCGCTGGTAATTGGA-1_1	4.5875	1.2878	NP3	TIL1	72h
AGCGCTGGTAGTGGCA-1_1	2.41381	0.860904	NP2	TIL1	72h
AGCGCTGGTGTCCCTT-1_1	-4.16378	3.4905	PSM	TIL1	72h
AGCGCTGGTTGCAACT-1_1	-0.756099	0.994897	NP1	TIL1	72h
AGCGTATCAACTCGTA-1_1	-0.16056	1.67454	NP1	TIL1	72h
AGCGTATCAAGCGGAT-1_1	4.31309	-1.1248	NP3	TIL1	72h
AGCGTATCATGACACT-1_1	4.95824	1.85817	NP3	TIL1	72h
AGCGTATTCACAATGC-1_1	0.295013	5.65837	NMPs	TIL1	72h
AGCGTCGGTCTAACTG-1_1	-5.89209	-3.14928	Somites	TIL1	72h
AGCTACAAGATGACCG-1_1	0.429395	-1.60645	NP1	TIL1	72h
AGCTACAAGCCTCATA-1_1	-0.272832	0.225714	NP1	TIL1	72h
AGCTACAAGTGGAATT-1_1	-5.43854	2.04139	PSM	TIL1	72h
AGCTACAGTACGATTC-1_1	-0.244533	5.20908	NMPs	TIL1	72h
AGCTACAGTGATGAAT-1_1	0.266829	-1.31427	NP1	TIL1	72h
AGCTACATCTATACGG-1_1	-0.488555	0.457413	NP1	TIL1	72h
AGCTCAAAGGATTCCT-1_1	-5.71234	-7.36165	Somites	TIL1	72h
AGCTCAACATGATCTG-1_1	-0.0909293	3.05181	NP1	TIL1	72h
AGCTCAAGTCCGATCG-1_1	-4.99923	5.24144	PSM	TIL1	72h
AGCTCAAGTGTTATCG-1_1	3.04976	1.59403	NP2	TIL1	72h
AGCTCAATCAACACCA-1_1	4.82173	1.53509	NP3	TIL1	72h
AGCTCAATCTACCAGA-1_1	-7.28007	3.73058	PSM	TIL1	72h
AGCTCAATCTGCCTGT-1_1	-0.294523	-0.0141013	NP1	TIL1	72h
AGCTTCCAGAAGCTGC-1_1	-5.33291	2.25052	PSM	TIL1	72h
AGCTTCCAGGCGATAC-1_1	0.416099	5.60385	NMPs	TIL1	72h
AGCTTCCAGGGCAGAG-1_1	-0.251887	-0.479904	NP1	TIL1	72h
AGCTTCCAGTTCCGGC-1_1	3.03952	1.89812	NP2	TIL1	72h
AGCTTCCCAGGCGTTC-1_1	1.61349	1.55632	NP1	TIL1	72h
AGCTTCCTCACGGGAA-1_1	4.76572	1.28617	NP3	TIL1	72h
AGCTTCCTCCAAGCAT-1_1	5.66146	-0.212241	NP3	TIL1	72h
AGCTTCCTCTCGACGG-1_1	0.602555	5.58764	NMPs	TIL1	72h
AGGAAATAGCCAAGTG-1_1	-0.0704511	1.12012	NP1	TIL1	72h
AGGAAATCAAGGTCTT-1_1	-6.67544	1.8427	PSM	TIL1	72h
AGGAATAAGACTCTTG-1_1	4.81266	2.43436	NP3	TIL1	72h
AGGAATAAGCGACTGA-1_1	-5.63013	2.98937	PSM	TIL1	72h
AGGAATAAGGCTTCCG-1_1	-8.07609	0.96078	Determination.Front	TIL1	72h
AGGAATACAACAAGTA-1_1	-7.82342	0.321214	Determination.Front	TIL1	72h
AGGAATAGTCAAGCGA-1_1	-0.742444	3.70536	NP1	TIL1	72h
AGGAATAGTCCTACAA-1_1	-7.51368	-0.0653675	Determination.Front	TIL1	72h
AGGAATAGTCTGTCCT-1_1	6.46874	1.81969	NP3	TIL1	72h
AGGAATATCCGCTGTT-1_1	3.78736	3.89241	NP3	TIL1	72h
AGGACGAAGTCCCTAA-1_1	4.77036	3.74529	NP3	TIL1	72h
AGGACGAGTCAGTCGC-1_1	-0.526063	2.43301	NP1	TIL1	72h
AGGACGAGTTGTTGTG-1_1	-0.0402297	3.21447	NP1	TIL1	72h
AGGACGATCATTACCT-1_1	5.96735	0.719225	NP3	TIL1	72h
AGGACGATCCATCTGC-1_1	-6.20401	-4.69041	Somites	TIL1	72h
AGGACGATCCGTCAAA-1_1	0.207267	3.02405	NP1	TIL1	72h
AGGACGATCGTGGAAG-1_1	-6.98525	-4.02888	Somites	TIL1	72h
AGGACGATCTATACTC-1_1	-7.36256	-3.42952	Somites	TIL1	72h
AGGACGATCTATTTCG-1_1	1.64258	5.41708	NMPs	TIL1	72h
AGGACTTCACACTGGC-1_1	6.06108	1.89157	NP3	TIL1	72h
AGGACTTCAGAGCTAG-1_1	-2.63386	5.18608	PSM	TIL1	72h
AGGACTTGTATGAGCG-1_1	-4.9121	-3.92191	Somites	TIL1	72h
AGGACTTTCGCCAACG-1_1	3.00392	1.00944	NP2	TIL1	72h
AGGAGGTAGACTGGGT-1_1	3.60735	-1.87958	NP2	TIL1	72h
AGGAGGTAGATACTGA-1_1	-6.68556	1.3708	PSM	TIL1	72h
AGGAGGTCACGAGGTA-1_1	-7.74994	-1.76241	Determination.Front	TIL1	72h
AGGAGGTCAGTTGTCA-1_1	5.38926	3.2485	NP3	TIL1	72h
AGGAGGTCATGTGTCA-1_1	-6.4072	2.68143	PSM	TIL1	72h
AGGAGGTGTCTTTCTA-1_1	4.47598	3.57878	NP3	TIL1	72h
AGGAGGTGTTTACCTT-1_1	-6.76272	-4.32518	Somites	TIL1	72h
AGGATAAAGGAAGTGA-1_1	4.63427	-1.03611	NP3	TIL1	72h
AGGATCTAGACGTCCC-1_1	-1.04328	2.95439	NP1	TIL1	72h
AGGATCTAGATGTTAG-1_1	-5.29476	5.13624	PSM	TIL1	72h
AGGATCTAGCACTAAA-1_1	4.27596	-0.0409687	NP3	TIL1	72h
AGGATCTAGCGAGTAC-1_1	-5.34994	2.28437	PSM	TIL1	72h
AGGATCTAGTCTGCAT-1_1	3.46967	1.35138	NP2	TIL1	72h
AGGATCTCAAGTCCAT-1_1	0.26226	2.37618	NP1	TIL1	72h
AGGATCTCAATAGTCC-1_1	-7.11767	3.42132	PSM	TIL1	72h
AGGATCTCAATGAAAC-1_1	-5.04232	5.22946	PSM	TIL1	72h
AGGATCTTCCCAGGCA-1_1	-0.0156456	0.753358	NP1	TIL1	72h
AGGCATTAGATCACCT-1_1	6.35344	1.37116	NP3	TIL1	72h
AGGCATTCAATAGGAT-1_1	0.112441	-1.07727	NP1	TIL1	72h
AGGCATTCAATCGCAT-1_1	5.95732	2.85451	NP3	TIL1	72h
AGGCATTCAGTCGGTC-1_1	1.93743	0.979509	NP1	TIL1	72h
AGGCATTGTATCGAAA-1_1	1.50166	0.0975541	NP1	TIL1	72h
AGGCATTTCCCAATAG-1_1	-5.91496	1.64857	PSM	TIL1	72h
AGGCATTTCCTTCTTC-1_1	-6.88394	4.54024	PSM	TIL1	72h
AGGCATTTCTGTCCGT-1_1	-4.5873	4.52707	PSM	TIL1	72h
AGGCCACAGTGGATTA-1_1	5.88967	1.51991	NP3	TIL1	72h
AGGCCACTCTGGAGAG-1_1	2.53946	3.55244	NP2	TIL1	72h
AGGCTGCAGCGCTTCG-1_1	-6.65644	4.97478	PSM	TIL1	72h
AGGCTGCAGGTTCACT-1_1	-4.43215	3.05911	PSM	TIL1	72h
AGGCTGCCACAACGCC-1_1	4.11686	0.577203	NP3	TIL1	72h
AGGCTGCGTACCGGAA-1_1	-0.135655	1.01612	NP1	TIL1	72h
AGGCTGCGTAGTCGGA-1_1	2.53284	-0.528341	NP3	TIL1	72h
AGGCTGCGTCTGATCA-1_1	-0.538301	0.148849	NP1	TIL1	72h
AGGCTGCGTGGATGAC-1_1	2.67515	5.16144	NMPs	TIL1	72h
AGGGAGTAGAAGGCTC-1_1	0.051207	5.25243	NMPs	TIL1	72h
AGGGAGTAGATTTGCC-1_1	0.24912	0.559426	NP1	TIL1	72h
AGGGAGTCAAGGTACG-1_1	-0.446524	0.0570922	NP1	TIL1	72h
AGGGAGTCACTGAGTT-1_1	1.66336	3.97642	NMPs	TIL1	72h
AGGGAGTTCAAGCCCG-1_1	-6.10833	2.69156	PSM	TIL1	72h
AGGGAGTTCACACGAT-1_1	0.435249	2.72672	NP1	TIL1	72h
AGGGCCTAGACTCATC-1_1	-7.58403	1.99426	PSM	TIL1	72h
AGGGCCTAGCCATGCC-1_1	-4.1923	5.05957	PSM	TIL1	72h
AGGGCCTAGCCTATCA-1_1	-7.62327	3.53581	PSM	TIL1	72h
AGGGCCTAGGCTGAAC-1_1	3.17686	4.93564	NP3	TIL1	72h
AGGGCCTCAATCCTTT-1_1	0.669911	4.50915	NMPs	TIL1	72h
AGGGCCTCACATATGC-1_1	0.345607	1.97063	NP1	TIL1	72h
AGGGCCTCAGAAGCTG-1_1	-5.66656	2.11712	PSM	TIL1	72h
AGGGCCTCAGCGGTTC-1_1	5.16022	0.564169	NP3	TIL1	72h
AGGGCCTGTTAAGTCC-1_1	5.81779	2.6373	NP3	TIL1	72h
AGGGCCTTCATTCATC-1_1	-0.37205	3.78409	NP1	TIL1	72h
AGGGCCTTCTGTCGTC-1_1	3.99921	4.33536	NP3	TIL1	72h
AGGGCTCAGGAGGCAG-1_1	-4.39885	4.94968	PSM	TIL1	72h
AGGGCTCAGTTGGCGA-1_1	-5.8528	5.18392	PSM	TIL1	72h
AGGGCTCCACACGGTC-1_1	4.22871	4.10602	NP3	TIL1	72h
AGGGCTCGTATCGAAA-1_1	0.556444	2.05962	NP1	TIL1	72h
AGGGCTCGTTACCCTC-1_1	-5.78468	-6.45237	Somites	TIL1	72h
AGGGTCCAGACCAGAC-1_1	0.48845	1.76852	NP1	TIL1	72h
AGGGTCCAGGATGTTA-1_1	-5.80191	2.64858	PSM	TIL1	72h
AGGGTCCCACTAGAGG-1_1	0.0779982	1.21774	NP1	TIL1	72h
AGGGTCCTCCCTAGGG-1_1	0.980213	5.53016	NMPs	TIL1	72h
AGGGTCCTCGCTAATG-1_1	4.19339	2.45248	NP3	TIL1	72h
AGGGTCCTCTGCTGAA-1_1	-5.39334	2.16481	PSM	TIL1	72h
AGGGTGAAGATCACTC-1_1	-5.33211	3.09096	PSM	TIL1	72h
AGGGTGACAGAGGACT-1_1	5.22835	-0.24125	NP3	TIL1	72h
AGGGTGACATTGGATC-1_1	-4.54616	3.45884	PSM	TIL1	72h
AGGGTGAGTCGCAACC-1_1	6.3222	1.19485	NP3	TIL1	72h
AGGGTGATCGGTTAGT-1_1	-6.12954	-5.06466	Somites	TIL1	72h
AGGGTTTAGAAATCCA-1_1	5.59208	1.96281	NP3	TIL1	72h
AGGGTTTAGAGAGTGA-1_1	2.03168	3.15927	NP2	TIL1	72h
AGGGTTTAGGAGCAAA-1_1	-5.09103	2.93094	PSM	TIL1	72h
AGGGTTTCACGTACTA-1_1	6.10062	1.36005	NP3	TIL1	72h
AGGGTTTGTCGTATTG-1_1	1.32675	2.51479	NP1	TIL1	72h
AGGGTTTGTGATTGGG-1_1	5.9837	2.55638	NP3	TIL1	72h
AGGTAGGAGATAGCAT-1_1	2.08007	-0.887531	NP3	TIL1	72h
AGGTAGGAGGATGAGA-1_1	-0.465386	0.148944	NP1	TIL1	72h
AGGTAGGCAGACCCGT-1_1	-5.97216	-7.28643	Somites	TIL1	72h
AGGTAGGGTCTTTATC-1_1	1.78361	2.83772	NP2	TIL1	72h
AGGTAGGTCTTTGCTA-1_1	-6.52048	2.69592	PSM	TIL1	72h
AGGTCATCAGATCCAT-1_1	-0.307899	-0.0265812	NP1	TIL1	72h
AGGTCATGTAACTAAG-1_1	-7.19554	-2.56208	Somites	TIL1	72h
AGGTCATGTCACTTAG-1_1	5.17213	2.75709	NP3	TIL1	72h
AGGTCATTCAATGCAC-1_1	0.129042	3.28755	NMPs	TIL1	72h
AGGTCATTCTCTGCTG-1_1	0.281502	0.705273	NP1	TIL1	72h
AGGTCATTCTGGAAGG-1_1	5.21117	0.501824	NP3	TIL1	72h
AGGTCATTCTTTGCAT-1_1	-8.02359	0.534478	Determination.Front	TIL1	72h
AGGTCTAAGTTCGCAT-1_1	-0.107431	5.48041	NMPs	TIL1	72h
AGGTCTACAAGTCGTT-1_1	2.57019	3.50248	NP3	TIL1	72h
AGGTCTACACAACGCC-1_1	-3.50973	3.47953	PSM	TIL1	72h
AGGTCTACACGAGGAT-1_1	-7.25773	4.31266	PSM	TIL1	72h
AGGTCTAGTCGTAATC-1_1	4.93211	3.65566	NP3	TIL1	72h
AGGTCTAGTGCGTGCT-1_1	4.64426	4.04212	NP3	TIL1	72h
AGGTCTAGTTCAAAGA-1_1	-5.23149	4.82503	PSM	TIL1	72h
AGGTCTATCAGCGCGT-1_1	0.896084	0.202299	NP1	TIL1	72h
AGGTCTATCCTACTGC-1_1	0.890634	2.85022	NP1	TIL1	72h
AGGTGTTCACAAGTGG-1_1	1.49651	5.38898	NMPs	TIL1	72h
AGGTGTTGTAGCGCTC-1_1	-0.549826	2.97758	NP1	TIL1	72h
AGGTGTTTCTACTTCA-1_1	6.12649	1.13106	NP3	TIL1	72h
AGGTGTTTCTCCTGTG-1_1	4.182	3.92302	NP3	TIL1	72h
AGGTTACCAAAGAACT-1_1	3.27614	2.9542	NP2	TIL1	72h
AGGTTACCAGTCTGGC-1_1	-0.961513	3.22468	NP1	TIL1	72h
AGGTTGTAGAGGCGTT-1_1	-4.14723	4.63827	PSM	TIL1	72h
AGGTTGTAGCTGTCCG-1_1	-0.905743	1.38761	NP1	TIL1	72h
AGGTTGTAGGAGGGTG-1_1	2.29217	3.80104	NP2	TIL1	72h
AGGTTGTAGGCACTAG-1_1	-6.27431	4.48609	PSM	TIL1	72h
AGGTTGTAGTAGTCTC-1_1	1.55242	-1.25576	NP1	TIL1	72h
AGGTTGTCAGTCGTTA-1_1	-7.99745	0.500574	Determination.Front	TIL1	72h
AGGTTGTCATTGTCGA-1_1	3.13678	1.86524	NP2	TIL1	72h
AGGTTGTGTCCAGCCA-1_1	-7.84697	2.35298	PSM	TIL1	72h
AGGTTGTGTCTGCCTT-1_1	-4.39702	3.51156	PSM	TIL1	72h
AGGTTGTGTTGTGTAC-1_1	0.660696	0.0331305	NP1	TIL1	72h
AGGTTGTTCACCCTCA-1_1	2.29615	0.977858	NP1	TIL1	72h
AGGTTGTTCTAGACCA-1_1	-5.67188	2.21529	PSM	TIL1	72h
AGTAACCCATCCTTCG-1_1	-5.5557	4.44985	PSM	TIL1	72h
AGTAACCGTAGCTTAC-1_1	-7.73072	3.23109	PSM	TIL1	72h
AGTAACCGTTCCGCAG-1_1	2.32471	-0.946173	NP1	TIL1	72h
AGTAACCTCAGCCTTC-1_1	-7.27484	-1.52343	Determination.Front	TIL1	72h
AGTACCAGTCCGCAGT-1_1	6.39189	1.80795	NP3	TIL1	72h
AGTACCAGTCCTCAGG-1_1	-3.48862	-3.25516	NP3	TIL1	72h
AGTACCAGTGACTGTT-1_1	-7.85269	0.515528	Determination.Front	TIL1	72h
AGTACCAGTTCACGAT-1_1	1.95162	3.67502	NP3	TIL1	72h
AGTACCATCGTAACAC-1_1	-7.21964	-2.29342	Determination.Front	TIL1	72h
AGTACCATCGTGAGAG-1_1	-5.86834	2.5783	PSM	TIL1	72h
AGTACTGAGAGGTATT-1_1	2.77371	4.84981	NMPs	TIL1	72h
AGTACTGAGCCGTTAT-1_1	-3.54394	-3.3301	NP3	TIL1	72h
AGTACTGAGGACAGCT-1_1	4.7667	3.2954	NP3	TIL1	72h
AGTACTGAGTGCCAGA-1_1	0.547724	5.7043	NMPs	TIL1	72h
AGTACTGGTTAGAAAC-1_1	3.1911	0.128303	NP2	TIL1	72h
AGTACTGTCGCTTAAG-1_1	0.288343	2.44621	NP1	TIL1	72h
AGTAGCTAGCTAGAGC-1_1	6.17155	1.89643	NP3	TIL1	72h
AGTAGCTCAAGAGATT-1_1	-5.20112	2.38877	PSM	TIL1	72h
AGTAGCTCAGTATACC-1_1	6.08106	0.360993	NP3	TIL1	72h
AGTAGCTTCCGACGGT-1_1	0.875163	0.366683	NP1	TIL1	72h
AGTAGCTTCTCTCGCA-1_1	-5.73534	2.79422	PSM	TIL1	72h
AGTAGTCAGCCGTCGT-1_1	2.10956	3.62962	NP2	TIL1	72h
AGTAGTCAGCGACTGA-1_1	-0.906419	3.1698	NP1	TIL1	72h
AGTAGTCGTCGGCTAC-1_1	0.747686	1.98437	NP1	TIL1	72h
AGTAGTCTCTCACGAA-1_1	2.04574	3.07809	NP2	TIL1	72h
AGTCAACAGACTTGTC-1_1	-0.7631	1.24208	NP1	TIL1	72h
AGTCAACAGTGCACCC-1_1	6.18123	1.25752	NP3	TIL1	72h
AGTCAACCATCATCCC-1_1	-0.511846	0.308588	NP1	TIL1	72h
AGTCAACCATCTATCT-1_1	-3.73148	5.16941	PSM	TIL1	72h
AGTCAACGTACCAGAG-1_1	-7.49915	1.31987	PSM	TIL1	72h
AGTCAACGTGCATGTT-1_1	3.18105	4.86549	NP3	TIL1	72h
AGTCAACGTTCCCAAA-1_1	-0.429018	-0.112744	NP1	TIL1	72h
AGTCAACTCCCTCTCC-1_1	2.45908	2.43149	NP2	TIL1	72h
AGTCAACTCTGAACGT-1_1	5.56694	1.64916	NP3	TIL1	72h
AGTCACAAGAGATCGC-1_1	4.50287	4.10224	NP3	TIL1	72h
AGTCACAAGCATAGGC-1_1	-6.34592	2.83216	PSM	TIL1	72h
AGTCACAGTCATGGCC-1_1	-6.08498	3.01922	PSM	TIL1	72h
AGTCACAGTCGTTCAA-1_1	0.759914	1.06013	NP1	TIL1	72h
AGTCACAGTGAAAGTT-1_1	3.14451	3.36121	NP1	TIL1	72h
AGTCACATCGTTCATT-1_1	0.617929	1.85766	NP1	TIL1	72h
AGTCATGCACCTGTCT-1_1	-3.26978	4.28014	PSM	TIL1	72h
AGTCATGCATAGAGGC-1_1	-4.75612	4.46387	PSM	TIL1	72h
AGTCATGGTCTTCTAT-1_1	3.09685	2.19112	NP3	TIL1	72h
AGTCTCCAGACCGCCT-1_1	5.7683	2.34235	NP3	TIL1	72h
AGTCTCCAGGAGTATT-1_1	-6.40635	-5.28306	Somites	TIL1	72h
AGTCTCCCAATAGTAG-1_1	4.78405	2.95543	NP3	TIL1	72h
AGTCTCCCAATCAAGA-1_1	-2.92316	3.8595	PSM	TIL1	72h
AGTCTCCGTATGTCAC-1_1	-0.799129	3.15703	NP1	TIL1	72h
AGTGACTAGAGCAGTC-1_1	1.94496	0.871993	NP1	TIL1	72h
AGTGACTAGGCACAAC-1_1	3.74085	2.03908	NP3	TIL1	72h
AGTGACTCACGTACTA-1_1	5.71241	0.134429	NP3	TIL1	72h
AGTGACTGTCAAAGAT-1_1	-0.449262	0.777478	NP1	TIL1	72h
AGTGACTTCAAGGTGG-1_1	3.08851	0.0826133	NP2	TIL1	72h
AGTGACTTCGGTGCAC-1_1	-3.77618	-3.4797	NP3	TIL1	72h
AGTGATCAGAATCGCG-1_1	5.20619	-0.538446	NP3	TIL1	72h
AGTGATCAGAGCTTTC-1_1	-0.876902	4.20467	NMPs	TIL1	72h
AGTGATCGTCATAGTC-1_1	5.77989	0.706668	NP3	TIL1	72h
AGTGATCTCTCATGGA-1_1	0.181481	4.1761	NMPs	TIL1	72h
AGTGCCGCAAAGAGTT-1_1	-6.87543	1.50901	PSM	TIL1	72h
AGTGCCGGTGGATCAG-1_1	3.19312	4.81467	NP3	TIL1	72h
AGTGCCGTCCGAAGGA-1_1	1.98773	5.12813	NMPs	TIL1	72h
AGTGTTGAGGGTAGCT-1_1	5.30053	0.240885	NP3	TIL1	72h
AGTGTTGCAAATGAAC-1_1	0.723037	4.75435	NMPs	TIL1	72h
AGTGTTGTCATTTACC-1_1	-0.168428	0.59609	NP1	TIL1	72h
AGTGTTGTCCTTTGAT-1_1	2.0263	5.24087	NMPs	TIL1	72h
AGTGTTGTCTTTCAGT-1_1	-4.44199	4.5168	PSM	TIL1	72h
AGTTAGCAGCGCTTCG-1_1	2.26033	3.38786	NP2	TIL1	72h
AGTTAGCTCTAGCATG-1_1	-7.35989	4.12778	PSM	TIL1	72h
AGTTCCCAGACCATTC-1_1	0.143719	0.0422039	NP1	TIL1	72h
AGTTCCCAGTGGAAAG-1_1	0.0761037	-1.4602	NP1	TIL1	72h
AGTTCCCCACTCATAG-1_1	-0.461953	0.247591	NP1	TIL1	72h
AGTTCCCGTCACGCTG-1_1	4.241	3.77593	NP3	TIL1	72h
AGTTCCCGTCTCACAA-1_1	3.45679	2.50339	NP2	TIL1	72h
AGTTCCCTCGGCTGGT-1_1	4.91646	2.56839	NP3	TIL1	72h
AGTTCCCTCTGAGAAA-1_1	1.07404	0.112844	NP1	TIL1	72h
AGTTCGACATCTATCT-1_1	-5.70365	3.49396	PSM	TIL1	72h
AGTTCGAGTCAGGAGT-1_1	-0.751992	1.35909	NP1	TIL1	72h
AGTTCGAGTGTAAATG-1_1	5.05211	3.25677	NP3	TIL1	72h
AGTTCGAGTTAGCGGA-1_1	1.44849	5.56412	NMPs	TIL1	72h
AGTTCGAGTTCTGAGT-1_1	-6.22799	3.16077	PSM	TIL1	72h
AGTTCGAGTTGTATGC-1_1	-3.25794	3.75364	PSM	TIL1	72h
AGTTCGATCCACGTGG-1_1	-0.778854	0.366787	NP1	TIL1	72h
AGTTCGATCCTACAAG-1_1	1.94253	0.599289	NP1	TIL1	72h
AGTTCGATCGAAGCCC-1_1	-5.67868	4.79736	PSM	TIL1	72h
ATACCGAAGGCCTGAA-1_1	1.78628	3.76931	NP2	TIL1	72h
ATACCGACACAGTACT-1_1	1.09327	4.59309	NMPs	TIL1	72h
ATACCGACACATTGTG-1_1	-6.13716	-4.39433	Somites	TIL1	72h
ATACCGAGTCCGGTGT-1_1	-4.96414	5.23174	PSM	TIL1	72h
ATACCGATCAGAGCGA-1_1	-6.8637	2.21703	PSM	TIL1	72h
ATACCGATCTGTGCGG-1_1	-7.2433	3.44045	PSM	TIL1	72h
ATACCTTAGGATTTAG-1_1	3.22819	1.81005	NP2	TIL1	72h
ATACCTTAGTGACACG-1_1	0.702889	5.62902	NMPs	TIL1	72h
ATACCTTCATCCTAAG-1_1	-6.42929	4.42478	PSM	TIL1	72h
ATACCTTGTATCCTTT-1_1	-7.00718	-0.879411	Determination.Front	TIL1	72h
ATACCTTGTGTTTCTT-1_1	-6.56785	2.47008	PSM	TIL1	72h
ATACCTTTCTACCTTA-1_1	1.33674	5.59253	NMPs	TIL1	72h
ATACCTTTCTCCACTG-1_1	1.74541	3.43137	NP2	TIL1	72h
ATACTTCAGTTGCGCC-1_1	-0.522219	3.19784	NP1	TIL1	72h
ATACTTCAGTTTGCTG-1_1	-8.01308	0.62687	Determination.Front	TIL1	72h
ATACTTCCACCATTCC-1_1	-6.04372	4.26644	PSM	TIL1	72h
ATACTTCGTCTACACA-1_1	-0.782372	1.86678	NP1	TIL1	72h
ATACTTCGTGAGACCA-1_1	0.707689	1.24082	NP1	TIL1	72h
ATACTTCTCGGTGAAG-1_1	-0.171114	4.12376	NMPs	TIL1	72h
ATAGACCAGACCTGGA-1_1	-3.43257	3.47113	PSM	TIL1	72h
ATAGACCCATTGACAC-1_1	2.91756	1.88401	NP2	TIL1	72h
ATAGACCGTTCTCTCG-1_1	2.53314	5.12657	NMPs	TIL1	72h
ATAGACCGTTGGGACA-1_1	0.812444	4.84383	NMPs	TIL1	72h
ATAGAGAAGGTGCTTT-1_1	-1.44681	4.05231	NP1	TIL1	72h
ATAGAGAGTACAATAG-1_1	5.21613	1.49143	NP3	TIL1	72h
ATAGAGAGTGGCTACC-1_1	2.80316	4.07687	NP3	TIL1	72h
ATAGAGAGTGGTAATA-1_1	1.54167	5.62193	NMPs	TIL1	72h
ATAGAGATCCCTCATG-1_1	-6.57481	2.12171	PSM	TIL1	72h
ATAGAGATCCGGTAGC-1_1	-5.50246	2.06671	PSM	TIL1	72h
ATAGGCTCAGACAAGC-1_1	-6.45831	4.82211	PSM	TIL1	72h
ATAGGCTCATCCCGTT-1_1	2.77205	2.63194	NP2	TIL1	72h
ATAGGCTGTATGAGAT-1_1	5.31259	2.76854	NP3	TIL1	72h
ATATCCTCAGGTCAAG-1_1	-0.419366	4.88566	NMPs	TIL1	72h
ATATCCTGTACCGGCT-1_1	0.209648	1.879	NP1	TIL1	72h
ATATCCTGTGTTTACG-1_1	3.18116	2.51974	NP2	TIL1	72h
ATATCCTGTTGTAAAG-1_1	-0.926742	1.57892	NP1	TIL1	72h
ATATCCTTCACTGAAC-1_1	2.5057	3.13893	NP2	TIL1	72h
ATCACAGAGAAGGTAG-1_1	4.67034	-0.968231	NP3	TIL1	72h
ATCACAGAGAAGTGTT-1_1	-6.77667	2.36889	PSM	TIL1	72h
ATCACAGAGATGACAT-1_1	6.33838	1.28805	NP3	TIL1	72h
ATCACAGAGTTGCGCC-1_1	6.18923	0.176598	NP3	TIL1	72h
ATCACAGCATATGGCT-1_1	0.155349	-1.21472	NP1	TIL1	72h
ATCACAGGTATGAGGC-1_1	2.27568	2.17233	NP2	TIL1	72h
ATCACAGGTTCGGTCG-1_1	-6.60013	3.70918	PSM	TIL1	72h
ATCACAGTCCGAAGGA-1_1	4.00217	4.32167	NP3	TIL1	72h
ATCACAGTCGAAGAAT-1_1	1.39898	4.30371	NMPs	TIL1	72h
ATCACAGTCTCATAGG-1_1	4.69727	-1.03604	Neuronal	TIL1	72h
ATCACGACAATGTCAC-1_1	5.3942	1.69277	NP3	TIL1	72h
ATCACGATCTATCCAT-1_1	5.10181	2.73356	NP3	TIL1	72h
ATCACGATCTCACTCG-1_1	-6.26819	4.69084	PSM	TIL1	72h
ATCACGATCTTACACT-1_1	2.90757	1.77994	NP3	TIL1	72h
ATCACTTAGTCAACAA-1_1	-0.286621	1.22011	NP1	TIL1	72h
ATCACTTCAGGCTATT-1_1	-6.60899	2.61481	PSM	TIL1	72h
ATCACTTTCCACCCTA-1_1	5.11717	1.67685	NP3	TIL1	72h
ATCACTTTCTCTATGT-1_1	1.18739	0.0747719	NP1	TIL1	72h
ATCAGGTAGAGCTGAC-1_1	-5.82761	5.07249	PSM	TIL1	72h
ATCAGGTAGGCCATAG-1_1	1.54398	0.867847	NP1	TIL1	72h
ATCAGGTCACAGAGCA-1_1	3.24943	0.398645	NP2	TIL1	72h
ATCAGGTGTCGCCACA-1_1	1.2367	0.258681	NP1	TIL1	72h
ATCAGGTGTCTGCCTT-1_1	4.97299	2.91716	NP3	TIL1	72h
ATCAGGTGTGCCCACA-1_1	4.09987	3.02858	NP3	TIL1	72h
ATCAGGTGTTTGGCTA-1_1	4.8598	2.02123	NP3	TIL1	72h
ATCAGGTTCGGATAAA-1_1	5.22512	1.4774	NP3	TIL1	72h
ATCATTCAGACCAAAT-1_1	5.04044	1.7365	NP3	TIL1	72h
ATCATTCAGCTGAAGC-1_1	0.905929	-2.08088	NP1	TIL1	72h
ATCATTCCAGTTAAAG-1_1	2.04117	5.07062	NMPs	TIL1	72h
ATCATTCCATAGCTGT-1_1	3.79174	2.69245	NP3	TIL1	72h
ATCATTCGTCTAACGT-1_1	-5.20083	2.07672	PSM	TIL1	72h
ATCATTCTCCGTGTCT-1_1	0.297911	5.66683	NMPs	TIL1	72h
ATCATTCTCTCACTCG-1_1	0.441557	3.49398	NP1	TIL1	72h
ATCCACCAGACCTTTG-1_1	3.42515	1.48933	NP2	TIL1	72h
ATCCACCAGCACTCCG-1_1	-1.04623	3.74361	NP1	TIL1	72h
ATCCACCAGGAATTAC-1_1	4.53444	1.73457	NP3	TIL1	72h
ATCCACCCACTTCAGA-1_1	3.72511	0.594228	NP2	TIL1	72h
ATCCACCCATCTCGTC-1_1	3.03647	4.14478	NP3	TIL1	72h
ATCCACCTCAGTGTCA-1_1	1.11005	4.75769	NMPs	TIL1	72h
ATCCATTAGCAGCACA-1_1	-5.45536	3.44153	PSM	TIL1	72h
ATCCATTAGGCTCCCA-1_1	4.19235	3.18089	NP3	TIL1	72h
ATCCATTCAATCGCGC-1_1	0.823198	5.61429	NMPs	TIL1	72h
ATCCATTCACCTGAAT-1_1	-6.15234	2.95182	PSM	TIL1	72h
ATCCATTCAGTGTATC-1_1	5.90893	2.7059	NP3	TIL1	72h
ATCCATTCAGTTTGGT-1_1	1.89448	4.1663	NMPs	TIL1	72h
ATCCATTTCACTTGTT-1_1	2.346	1.62325	NP1	TIL1	72h
ATCCATTTCATTCGTT-1_1	-7.47543	3.74672	PSM	TIL1	72h
ATCCCTGAGACGCCCT-1_1	3.14534	0.774033	NP3	TIL1	72h
ATCCCTGCACGTCTCT-1_1	4.67359	-0.314816	Neuronal	TIL1	72h
ATCCCTGCAGAGACTG-1_1	3.19696	2.85537	NP2	TIL1	72h
ATCCCTGCATCGATAC-1_1	-0.280809	5.03353	NMPs	TIL1	72h
ATCCGTCCAACTTGCA-1_1	-0.924747	3.62134	NP1	TIL1	72h
ATCCGTCCAAGTAGTA-1_1	-5.05172	2.54593	PSM	TIL1	72h
ATCCGTCCATATAGCC-1_1	1.03333	4.90348	NMPs	TIL1	72h
ATCCGTCGTATCACCA-1_1	-6.93761	1.53234	PSM	TIL1	72h
ATCCGTCGTGGCGCTT-1_1	-2.06199	4.66205	PSM	TIL1	72h
ATCCGTCTCTGCTAGA-1_1	0.481739	5.58358	NMPs	TIL1	72h
ATCCTATCAAACTAGA-1_1	6.48768	1.00312	NP3	TIL1	72h
ATCCTATCACACTTAG-1_1	-6.89383	2.31584	PSM	TIL1	72h
ATCCTATCACTTACAG-1_1	-4.51719	3.29621	PSM	TIL1	72h
ATCCTATCAGCTGTGC-1_1	-6.37113	2.40161	PSM	TIL1	72h
ATCCTATCATACACCA-1_1	1.07226	2.05763	NP1	TIL1	72h
ATCCTATCATGGTACT-1_1	1.68058	-1.62393	NP2	TIL1	72h
ATCCTATGTGAGAGGG-1_1	0.874668	-1.8226	NP1	TIL1	72h
ATCCTATTCTAACGCA-1_1	-3.71817	4.53074	PSM	TIL1	72h
ATCCTATTCTGGCCGA-1_1	4.58361	1.64979	NP3	TIL1	72h
ATCCTATTCTTGGTGA-1_1	4.51612	0.144839	NP3	TIL1	72h
ATCGATGAGCAGCAGT-1_1	0.978862	2.16452	NP1	TIL1	72h
ATCGATGAGGATGTTA-1_1	4.67919	-0.146528	NP3	TIL1	72h
ATCGATGCAAAGTGTA-1_1	1.77542	-0.0253165	NP2	TIL1	72h
ATCGATGCAGGAACCA-1_1	1.05096	5.5465	NMPs	TIL1	72h
ATCGATGGTCTCGCGA-1_1	-5.99187	-5.26277	Somites	TIL1	72h
ATCGCCTAGCTGGTGA-1_1	-6.22903	3.54829	PSM	TIL1	72h
ATCGCCTAGTGCACCC-1_1	1.06476	0.228043	NP1	TIL1	72h
ATCGCCTCAAGCTGCC-1_1	-5.05026	2.50036	PSM	TIL1	72h
ATCGCCTCAAGTGTCT-1_1	-4.85252	2.52912	PSM	TIL1	72h
ATCGCCTCACCAAATC-1_1	-7.01403	3.18916	PSM	TIL1	72h
ATCGCCTCACGCTATA-1_1	-6.84196	4.66484	PSM	TIL1	72h
ATCGCCTCACTAACCA-1_1	4.32711	-0.32168	NP3	TIL1	72h
ATCGCCTCAGAAGTGC-1_1	-7.62152	-0.00952545	Determination.Front	TIL1	72h
ATCGCCTGTCAGATTC-1_1	-4.11495	3.83903	PSM	TIL1	72h
ATCGCCTTCAATCCAG-1_1	-0.447171	3.72715	NP1	TIL1	72h
ATCGCCTTCTTCGCTG-1_1	-5.16146	3.32757	PSM	TIL1	72h
ATCGGATCACAACGCC-1_1	5.60505	2.03635	NP3	TIL1	72h
ATCGGATCATCCGTTC-1_1	3.05435	2.33579	NP2	TIL1	72h
ATCGGATTCACAGTGT-1_1	5.7454	1.5107	NP3	TIL1	72h
ATCGGCGAGCCGATTT-1_1	2.19367	2.54012	NP2	TIL1	72h
ATCGGCGAGGTAACTA-1_1	1.91263	1.8113	NP1	TIL1	72h
ATCGGCGAGGTGCTAG-1_1	0.512762	-0.933643	NP1	TIL1	72h
ATCGGCGCACCTATCC-1_1	1.33381	1.34592	NP1	TIL1	72h
ATCGGCGCAGTGAGCA-1_1	1.04455	0.15087	NP1	TIL1	72h
ATCGGCGGTGCTTCAA-1_1	-6.32716	2.23416	PSM	TIL1	72h
ATCGGCGGTTGCACGC-1_1	5.46425	0.747038	NP3	TIL1	72h
ATCGGCGTCGATACTG-1_1	-2.26877	5.0039	PSM	TIL1	72h
ATCGTAGAGGTTGCCC-1_1	0.676701	0.565691	NP1	TIL1	72h
ATCGTAGCATCATGAC-1_1	-4.23494	3.59472	PSM	TIL1	72h
ATCGTAGGTGGAGAAA-1_1	0.233902	-1.24928	NP1	TIL1	72h
ATCGTAGTCTTGCGCT-1_1	-7.51982	4.0919	PSM	TIL1	72h
ATCGTCCAGTGTTCCA-1_1	-4.77608	3.90692	PSM	TIL1	72h
ATCGTCCAGTTGGCTT-1_1	3.93138	0.595806	NP3	TIL1	72h
ATCGTCCCAGCATTGT-1_1	-0.996768	3.65674	NP1	TIL1	72h
ATCGTCCCAGGCATTT-1_1	-1.57283	3.8305	PSM	TIL1	72h
ATCGTCCGTTCAGTAC-1_1	5.79637	1.66735	NP3	TIL1	72h
ATCGTCCTCGATACAC-1_1	-5.95467	3.44359	PSM	TIL1	72h
ATCGTGAAGCTTAAGA-1_1	0.909242	-0.297972	NP1	TIL1	72h
ATCGTGACAGATTTCG-1_1	-8.0767	0.393601	Determination.Front	TIL1	72h
ATCGTGACAGTAACCT-1_1	5.74517	3.16206	NP3	TIL1	72h
ATCGTGAGTAATCAGA-1_1	2.27904	3.14015	NP2	TIL1	72h
ATCGTGAGTACAAGCG-1_1	-5.57448	-4.32496	Somites	TIL1	72h
ATCGTGAGTACGCGTC-1_1	-6.96597	-2.91685	Somites	TIL1	72h
ATCGTGAGTGTGGACA-1_1	1.51725	3.93991	NMPs	TIL1	72h
ATCGTGATCGCAATGT-1_1	5.18849	2.6356	NP3	TIL1	72h
ATCGTGATCTGCGGGT-1_1	-0.19617	1.0828	NP1	TIL1	72h
ATCGTGATCTTTCCAA-1_1	0.181132	2.62147	NP1	TIL1	72h
ATCTCTAAGAGAGCGG-1_1	6.35438	1.94488	NP3	TIL1	72h
ATCTCTACAACACAAA-1_1	-4.95954	4.27229	PSM	TIL1	72h
ATCTCTACAAGATCCT-1_1	-6.39887	1.96416	PSM	TIL1	72h
ATCTCTACATCGGAAG-1_1	5.53507	2.27652	NP3	TIL1	72h
ATCTCTAGTGAGACCA-1_1	4.3374	0.585231	NP3	TIL1	72h
ATCTCTATCGTTCTAT-1_1	0.402772	3.04	NP1	TIL1	72h
ATCTCTATCTTCTAAC-1_1	-1.51945	5.18665	PSM	TIL1	72h
ATCTTCACATCTCGTC-1_1	6.00811	2.59992	NP3	TIL1	72h
ATCTTCAGTCTTTCTA-1_1	-0.784801	5.39582	NMPs	TIL1	72h
ATCTTCAGTGTGATGG-1_1	-4.61043	2.88088	PSM	TIL1	72h
ATCTTCAGTGTTGACT-1_1	1.13471	1.20406	NP1	TIL1	72h
ATCTTCATCATAGACC-1_1	2.14932	1.13107	NP1	TIL1	72h
ATGAAAGAGCTTCATG-1_1	-7.83313	0.437826	Somites	TIL1	72h
ATGAAAGAGGGACCAT-1_1	-0.129306	1.37728	NP1	TIL1	72h
ATGAAAGCACTCACTC-1_1	-0.788668	1.96648	NP1	TIL1	72h
ATGAAAGGTCTGTCCT-1_1	4.02303	4.35328	NP3	TIL1	72h
ATGAAAGTCAGGAACG-1_1	-0.551044	0.21582	NP1	TIL1	72h
ATGAAAGTCATTCGTT-1_1	1.83996	5.33064	NMPs	TIL1	72h
ATGAAAGTCCATCTCG-1_1	-7.30748	-1.43473	Determination.Front	TIL1	72h
ATGACCAAGACAGCGT-1_1	0.869134	-1.10737	NP2	TIL1	72h
ATGACCAAGTCATCGT-1_1	-0.739353	3.59972	NP1	TIL1	72h
ATGACCACAGAACTCT-1_1	-5.72913	5.0102	PSM	TIL1	72h
ATGACCACAGTCTTCC-1_1	5.84717	1.11038	NP3	TIL1	72h
ATGACCAGTACTGCCG-1_1	-6.99163	2.02235	PSM	TIL1	72h
ATGACCAGTCTTGCTC-1_1	0.828251	4.31601	NMPs	TIL1	72h
ATGACCATCAGACTGT-1_1	-6.26246	4.89495	PSM	TIL1	72h
ATGACCATCATTTACC-1_1	5.41264	0.128808	NP3	TIL1	72h
ATGACCATCGTAGGGA-1_1	5.16774	2.3225	NP3	TIL1	72h
ATGAGGGAGAATTGCA-1_1	-5.81875	1.73971	PSM	TIL1	72h
ATGAGGGAGCCTCACG-1_1	6.51917	1.45839	NP3	TIL1	72h
ATGAGGGAGCTCTATG-1_1	-7.73473	3.86431	PSM	TIL1	72h
ATGAGGGCAACTTCTT-1_1	-7.08939	-1.38261	Determination.Front	TIL1	72h
ATGAGGGGTGAGAGGG-1_1	-5.85421	4.44977	PSM	TIL1	72h
ATGAGTCAGGAGGTTC-1_1	0.706714	1.33711	NP1	TIL1	72h
ATGAGTCCAAGAATAC-1_1	-4.43379	3.73654	PSM	TIL1	72h
ATGAGTCCACAGTCCG-1_1	-4.63601	3.37244	PSM	TIL1	72h
ATGAGTCGTGATTGGG-1_1	5.36136	2.40938	NP3	TIL1	72h
ATGAGTCTCACAAGGG-1_1	-4.46771	4.30891	PSM	TIL1	72h
ATGATCGAGCGAGAAA-1_1	5.32179	2.17861	NP3	TIL1	72h
ATGATCGAGTTTGTCG-1_1	-4.52003	2.97006	PSM	TIL1	72h
ATGATCGCACGAGAAC-1_1	-0.550438	3.26958	NP1	TIL1	72h
ATGATCGCACGCGGTT-1_1	0.112596	5.63788	NMPs	TIL1	72h
ATGATCGCACTAGTAC-1_1	3.69316	4.53807	NP3	TIL1	72h
ATGATCGCATGTCGTA-1_1	4.28681	3.4148	NP3	TIL1	72h
ATGATCGTCCTACCAC-1_1	3.09414	1.7674	NP2	TIL1	72h
ATGATCGTCGGTGTAT-1_1	-5.71931	4.78573	PSM	TIL1	72h
ATGCATGCAATGAGCG-1_1	-4.17846	-4.03667	Somites	TIL1	72h
ATGCATGGTAGTCTTG-1_1	0.678949	5.58992	NMPs	TIL1	72h
ATGCATGGTTGAGGAC-1_1	-7.48554	3.99939	PSM	TIL1	72h
ATGCATGTCCTGTTAT-1_1	2.55549	2.47708	NP2	TIL1	72h
ATGCATGTCGATCCCT-1_1	-0.188694	-0.850909	NP1	TIL1	72h
ATGCATGTCTTTACAC-1_1	-5.41029	-4.20755	Somites	TIL1	72h
ATGCCTCCAAGCTCTA-1_1	-7.2525	-1.55941	Determination.Front	TIL1	72h
ATGCCTCCAATCAAGA-1_1	1.09886	1.31331	NP1	TIL1	72h
ATGCCTCGTCATTGCA-1_1	-7.55142	3.82991	PSM	TIL1	72h
ATGCCTCGTGGATCAG-1_1	-7.24458	4.218	PSM	TIL1	72h
ATGCCTCGTTAGGGTG-1_1	-7.64298	2.534	PSM	TIL1	72h
ATGCCTCTCCAACTGA-1_1	-7.67829	0.0925042	Determination.Front	TIL1	72h
ATGCGATAGGCTCTCG-1_1	1.50426	3.52271	NP2	TIL1	72h
ATGCGATGTACTCCCT-1_1	1.15976	1.8462	NP1	TIL1	72h
ATGCGATGTCACAGTT-1_1	-3.99648	5.11436	PSM	TIL1	72h
ATGCGATGTCAGGCAA-1_1	0.80503	4.30669	NMPs	TIL1	72h
ATGCGATGTCGACTGC-1_1	-0.510357	0.391144	NP1	TIL1	72h
ATGCGATTCCGACAGC-1_1	2.68186	2.73743	NP2	TIL1	72h
ATGCGATTCCGGCAAC-1_1	4.85468	1.85084	NP3	TIL1	72h
ATGCGATTCGCTCTCA-1_1	-0.792472	2.27077	NP1	TIL1	72h
ATGCGATTCGGATTAC-1_1	5.00831	2.99458	NP3	TIL1	72h
ATGGAGGAGAAGAGCA-1_1	4.92735	3.59048	NP3	TIL1	72h
ATGGAGGAGGTAGACC-1_1	5.13507	2.14974	NP3	TIL1	72h
ATGGAGGCAAGAGTTA-1_1	-1.04737	3.05741	NP1	TIL1	72h
ATGGAGGCACGACAAG-1_1	1.00555	0.170678	NP1	TIL1	72h
ATGGAGGTCCAACACA-1_1	3.58745	-0.512675	NP2	TIL1	72h
ATGGATCAGAATCCCT-1_1	2.493	4.87515	NP3	TIL1	72h
ATGGATCAGATCCCGC-1_1	-5.70279	4.70858	PSM	TIL1	72h
ATGGATCCAACCTATG-1_1	4.4032	-0.382157	NP3	TIL1	72h
ATGGATCCAGAGTTCT-1_1	-0.934315	1.55218	NP1	TIL1	72h
ATGGATCGTCATTGCA-1_1	5.45695	0.579949	NP3	TIL1	72h
ATGGATCTCAAGAAAC-1_1	-3.12573	3.74645	PSM	TIL1	72h
ATGGGAGAGAAATTGC-1_1	1.34017	-0.802694	NP3	TIL1	72h
ATGGGAGTCTTACCGC-1_1	-2.52372	5.17888	PSM	TIL1	72h
ATGGGTTAGGCCTTGC-1_1	-6.1308	-4.19958	Somites	TIL1	72h
ATGGGTTCAACAGCTT-1_1	3.02021	3.56623	NP3	TIL1	72h
ATGGGTTCACGTAGTT-1_1	3.9863	2.70247	NP3	TIL1	72h
ATGGGTTGTGTTGATC-1_1	5.60592	2.30446	NP3	TIL1	72h
ATGGGTTTCTCTGCCA-1_1	1.02266	4.48517	NMPs	TIL1	72h
ATGGTTGAGGTACATA-1_1	5.67788	1.42525	NP3	TIL1	72h
ATGGTTGAGTTCCATG-1_1	1.54188	3.08515	NP2	TIL1	72h
ATGGTTGCACATGTTG-1_1	-5.45245	4.82508	PSM	TIL1	72h
ATGGTTGGTAGATCCT-1_1	5.79954	2.77233	NP3	TIL1	72h
ATGGTTGGTTGCGTAT-1_1	0.255849	0.103856	NP1	TIL1	72h
ATGTCCCAGGTCCCTG-1_1	-7.76837	2.54811	PSM	TIL1	72h
ATGTCCCCAGTCTTCC-1_1	1.95046	3.59159	NP2	TIL1	72h
ATGTCCCGTCCCACGA-1_1	-6.34218	2.51959	PSM	TIL1	72h
ATGTCCCGTTCGGCCA-1_1	-7.27104	-1.84399	Determination.Front	TIL1	72h
ATGTCCCTCAAGAGTA-1_1	2.90689	2.33379	NP2	TIL1	72h
ATGTCCCTCTGCACCT-1_1	-4.67432	2.73726	PSM	TIL1	72h
ATGTCTTCAACAGTGG-1_1	-0.968767	2.46443	NP1	TIL1	72h
ATGTCTTCAACGTTAC-1_1	0.688866	4.71291	NMPs	TIL1	72h
ATGTCTTCAGGCACTC-1_1	0.612026	5.67044	NMPs	TIL1	72h
ATGTCTTTCCTCTAGC-1_1	-4.51306	3.84012	PSM	TIL1	72h
ATGTCTTTCGGCCCAA-1_1	2.20733	2.89871	NP2	TIL1	72h
ATTACCTAGCGCGTTC-1_1	-0.593362	4.39767	NMPs	TIL1	72h
ATTACCTCATCCTGTC-1_1	-6.09318	2.33114	PSM	TIL1	72h
ATTACCTCATGGTGGA-1_1	-6.59973	2.87995	PSM	TIL1	72h
ATTACCTGTCTCGACG-1_1	0.202342	0.599802	NP1	TIL1	72h
ATTACCTGTGTATTGC-1_1	-4.3591	4.53403	PSM	TIL1	72h
ATTACCTTCAAGCTGT-1_1	1.0617	3.9368	NMPs	TIL1	72h
ATTACCTTCGATACAC-1_1	1.1084	1.02382	NP1	TIL1	72h
ATTACCTTCGTTAGTG-1_1	-5.05925	2.32627	PSM	TIL1	72h
ATTACTCAGCATGTTC-1_1	-3.58494	3.77235	PSM	TIL1	72h
ATTACTCAGCGACTGA-1_1	0.663611	4.01143	NMPs	TIL1	72h
ATTACTCGTGGCTGCT-1_1	-4.19783	4.21599	PSM	TIL1	72h
ATTACTCGTTGCCAAT-1_1	3.12551	-0.155666	NP3	TIL1	72h
ATTACTCGTTTATGCG-1_1	-5.2346	2.60708	PSM	TIL1	72h
ATTACTCGTTTCGTGA-1_1	-6.8844	-3.72253	Somites	TIL1	72h
ATTACTCTCATTGCCC-1_1	5.34175	0.395623	NP3	TIL1	72h
ATTACTCTCCAAGCCG-1_1	-3.46563	3.73488	PSM	TIL1	72h
ATTATCCAGAGAGGGC-1_1	0.0704997	2.85299	NP1	TIL1	72h
ATTATCCAGGTATTGA-1_1	5.46008	0.203621	NP3	TIL1	72h
ATTATCCCACGCTTAA-1_1	-6.40241	3.72443	PSM	TIL1	72h
ATTATCCTCGCGTGAC-1_1	1.34017	-1.50193	NP2	TIL1	72h
ATTCACTAGACGGATC-1_1	2.03072	2.4433	NP2	TIL1	72h
ATTCACTAGCTAGATA-1_1	4.69081	2.3942	NP3	TIL1	72h
ATTCACTAGGTCATAA-1_1	0.533255	4.88787	NMPs	TIL1	72h
ATTCACTCAAATCCCA-1_1	-7.55918	3.51398	PSM	TIL1	72h
ATTCACTCAGGAATAT-1_1	0.176401	2.28377	NP1	TIL1	72h
ATTCACTGTAGCGCTC-1_1	5.87644	0.47179	NP3	TIL1	72h
ATTCACTTCCCAGTGG-1_1	4.07029	3.70308	NP3	TIL1	72h
ATTCACTTCCGCGATG-1_1	-5.65598	2.98544	PSM	TIL1	72h
ATTCAGGAGACGCTCC-1_1	-6.09848	3.15343	PSM	TIL1	72h
ATTCAGGAGATTGAGT-1_1	2.62646	4.93776	NP3	TIL1	72h
ATTCAGGCAAATGAGT-1_1	-5.5223	5.29709	PSM	TIL1	72h
ATTCAGGCAGTGGGTA-1_1	6.45456	1.43934	NP3	TIL1	72h
ATTCAGGGTGATACCT-1_1	-5.1717	2.39433	PSM	TIL1	72h
ATTCAGGTCGTACACA-1_1	3.05396	2.39287	NP2	TIL1	72h
ATTCATCCAAAGCACG-1_1	0.514487	2.77155	NP1	TIL1	72h
ATTCATCCACAGCCTG-1_1	-0.320532	-0.0207888	NP1	TIL1	72h
ATTCATCGTTTAGACC-1_1	-5.80494	-4.45069	Somites	TIL1	72h
ATTCATCTCATGAGTC-1_1	-6.82855	1.18141	PSM	TIL1	72h
ATTCATCTCTGTAAGC-1_1	-5.4866	2.24115	PSM	TIL1	72h
ATTCCATAGGAAGTAG-1_1	-6.18294	1.71716	PSM	TIL1	72h
ATTCCATGTACGATGG-1_1	3.70821	4.48915	NP3	TIL1	72h
ATTCCATGTAGTAAGT-1_1	5.05672	2.82034	NP3	TIL1	72h
ATTCCATGTGAGCCAA-1_1	0.124312	3.80808	NP1	TIL1	72h
ATTCCCGAGGTTACCT-1_1	-4.34919	5.01599	PSM	TIL1	72h
ATTCCCGCAGCGTAGA-1_1	-6.54256	3.70258	PSM	TIL1	72h
ATTCCCGGTGCAACGA-1_1	-6.33339	4.87252	PSM	TIL1	72h
ATTCCCGGTGCTAGCC-1_1	-5.44256	-3.57176	Somites	TIL1	72h
ATTCCCGGTGTGTCCG-1_1	0.358225	1.95585	NP1	TIL1	72h
ATTCCCGTCCCATACC-1_1	-4.63071	-5.45751	Somites	TIL1	72h
ATTCCCGTCTCCTGCA-1_1	3.56433	0.200514	NP2	TIL1	72h
ATTCCTAAGACCATGG-1_1	2.51552	2.6871	NP1	TIL1	72h
ATTCCTAAGGACAGCT-1_1	2.71266	3.68742	NP3	TIL1	72h
ATTCCTAAGTTGTCAC-1_1	-4.57783	3.52038	PSM	TIL1	72h
ATTCCTAGTAGATCCT-1_1	2.60561	2.87884	NP2	TIL1	72h
ATTCCTAGTCACTCGG-1_1	-3.72636	3.37468	PSM	TIL1	72h
ATTCCTAGTGAAGCTG-1_1	-6.19418	3.2877	PSM	TIL1	72h
ATTCCTATCGCTAGCG-1_1	-7.67313	0.551933	Determination.Front	TIL1	72h
ATTCGTTAGCGCTGAA-1_1	-6.95287	-3.97581	Somites	TIL1	72h
ATTCGTTAGGATAATC-1_1	-6.60734	4.93519	PSM	TIL1	72h
ATTCGTTCACAATGCT-1_1	0.645074	0.0108023	NP1	TIL1	72h
ATTCGTTCACGCAAAG-1_1	-6.6641	2.88308	PSM	TIL1	72h
ATTCGTTCAGAGGTTG-1_1	-4.01365	3.75146	PSM	TIL1	72h
ATTCGTTCAGCAGATG-1_1	3.94406	-0.161562	NP2	TIL1	72h
ATTCGTTGTCCCTGTT-1_1	0.914614	5.71643	NMPs	TIL1	72h
ATTCGTTTCTATGCCC-1_1	4.01517	0.393353	NP3	TIL1	72h
ATTCTACCAACGTAAA-1_1	-0.505139	5.30438	NMPs	TIL1	72h
ATTCTACGTATAGCTC-1_1	4.90462	0.25765	NP3	TIL1	72h
ATTCTACGTCGTCTCT-1_1	-3.9635	5.19398	PSM	TIL1	72h
ATTCTACTCCATTTCA-1_1	-1.10086	4.12189	NP1	TIL1	72h
ATTCTACTCCTCTAAT-1_1	-7.62538	0.791473	Determination.Front	TIL1	72h
ATTCTACTCGTAGTGT-1_1	2.54017	-0.0528664	NP2	TIL1	72h
ATTCTTGAGTTTCTTC-1_1	5.67888	1.9258	NP3	TIL1	72h
ATTCTTGCATCAGTCA-1_1	-5.68197	3.06442	PSM	TIL1	72h
ATTCTTGCATGGTACT-1_1	-0.289363	0.31487	NP1	TIL1	72h
ATTCTTGGTCGAGCAA-1_1	5.18465	1.85163	NP3	TIL1	72h
ATTCTTGGTCTTTATC-1_1	-6.09503	-2.64996	Somites	TIL1	72h
ATTCTTGTCTTCCACG-1_1	-7.56218	3.03145	PSM	TIL1	72h
ATTGGGTAGGTAGTAT-1_1	-6.52428	2.13239	PSM	TIL1	72h
ATTGGGTCACTAGGCC-1_1	-7.08268	4.10734	PSM	TIL1	72h
ATTGGGTGTCTTCCGT-1_1	-3.65269	3.9624	PSM	TIL1	72h
ATTGGGTGTGGCTTGC-1_1	4.88188	3.42237	NP3	TIL1	72h
ATTGGGTGTGTGACCC-1_1	-2.72469	5.15382	PSM	TIL1	72h
ATTGGGTTCAAGTGGG-1_1	-6.45773	1.45915	PSM	TIL1	72h
ATTGTTCCAGCGTGCT-1_1	-3.47892	3.90125	PSM	TIL1	72h
ATTGTTCGTGCTGCAC-1_1	3.66262	4.22136	NP3	TIL1	72h
ATTGTTCTCACCGGGT-1_1	3.53151	0.71097	NP2	TIL1	72h
ATTGTTCTCAGTCAGT-1_1	5.69489	0.563784	NP3	TIL1	72h
ATTTACCAGCGCCGTT-1_1	-7.48028	3.93717	PSM	TIL1	72h
ATTTACCAGTATAGAC-1_1	-0.972521	2.24099	NP1	TIL1	72h
ATTTACCCATGAAAGT-1_1	3.43643	2.43053	NP3	TIL1	72h
ATTTACCGTCGGTACC-1_1	-1.10255	3.58197	NP1	TIL1	72h
ATTTACCGTGATTGGG-1_1	-7.39187	4.04052	PSM	TIL1	72h
ATTTACCGTGTTACTG-1_1	-2.47821	4.96213	PSM	TIL1	72h
ATTTACCGTTAAAGTG-1_1	-0.116793	0.0908518	NP2	TIL1	72h
ATTTACCTCACCCTGT-1_1	-0.252945	2.26195	NP1	TIL1	72h
ATTTACCTCGCAGATT-1_1	0.952403	2.60855	NP2	TIL1	72h
ATTTACCTCTCGGGAC-1_1	4.11588	3.26889	NP3	TIL1	72h
ATTTACCTCTGACGCG-1_1	0.361203	-1.57772	NP1	TIL1	72h
ATTTCACAGGTCTACT-1_1	5.90567	0.787196	NP3	TIL1	72h
ATTTCACAGTTGGGAC-1_1	-1.21601	4.54763	NMPs	TIL1	72h
ATTTCACCAAATCGTC-1_1	-0.584539	-0.151512	NP1	TIL1	72h
ATTTCACCAAATTGCC-1_1	-6.24777	3.85964	PSM	TIL1	72h
ATTTCACCAACAAGTA-1_1	-6.38088	4.07932	PSM	TIL1	72h
ATTTCACCACAATGTC-1_1	-0.355414	1.08392	NP1	TIL1	72h
ATTTCACCATGGAATA-1_1	-4.90498	2.68475	PSM	TIL1	72h
ATTTCACTCTAGGCCG-1_1	3.22751	4.424	NP3	TIL1	72h
ATTTCACTCTGAGATC-1_1	-5.7734	2.17524	PSM	TIL1	72h
ATTTCTGAGAGAATCT-1_1	-5.48132	3.36092	PSM	TIL1	72h
ATTTCTGAGTGAGCCA-1_1	-0.0314871	3.3382	NP1	TIL1	72h
ATTTCTGCACAAGTTC-1_1	0.47644	5.67936	NMPs	TIL1	72h
ATTTCTGCACTCCTTG-1_1	-7.54521	0.130749	Determination.Front	TIL1	72h
ATTTCTGCAGACCGCT-1_1	4.10044	3.74919	NP3	TIL1	72h
ATTTCTGCAGATCACT-1_1	3.90102	1.42814	NP3	TIL1	72h
ATTTCTGGTCCACATA-1_1	5.93757	0.71251	NP3	TIL1	72h
ATTTCTGGTTTAGAGA-1_1	-0.89493	2.23311	NP1	TIL1	72h
ATTTCTGTCGTCCTCA-1_1	5.14286	1.06192	NP3	TIL1	72h
CAAAGAAAGTGATTCC-1_1	-5.43919	2.87375	PSM	TIL1	72h
CAAAGAAAGTGGCGAT-1_1	6.54955	1.49846	NP3	TIL1	72h
CAAAGAACAAATGCGG-1_1	-7.2895	4.06748	PSM	TIL1	72h
CAAAGAACAGGGAGAG-1_1	5.69337	2.03931	NP3	TIL1	72h
CAAAGAACATGGAGAC-1_1	1.65705	1.42574	NP1	TIL1	72h
CAAAGAAGTCCGTACG-1_1	2.40144	-0.515358	NP2	TIL1	72h
CAAAGAATCTTTGCGC-1_1	5.12523	3.10868	NP3	TIL1	72h
CAACAACAGGATTCAA-1_1	0.601013	-1.33906	NP1	TIL1	72h
CAACAACGTGCCGTAC-1_1	3.40511	-0.194713	NP2	TIL1	72h
CAACAACTCACGGGCT-1_1	-8.01835	0.884054	Determination.Front	TIL1	72h
CAACAGTAGAAGAACG-1_1	0.65962	-1.8033	NP1	TIL1	72h
CAACAGTAGCTGCGAA-1_1	4.70436	1.96209	NP3	TIL1	72h
CAACAGTAGTCATCCA-1_1	6.48322	1.21527	NP3	TIL1	72h
CAACAGTCAACTTGCA-1_1	-6.00387	1.6307	PSM	TIL1	72h
CAACAGTCAATTGGTC-1_1	-6.86314	1.75524	PSM	TIL1	72h
CAACAGTCACAAGGTG-1_1	-5.62785	5.16625	PSM	TIL1	72h
CAACAGTCAGAGTCTT-1_1	-6.77623	3.31225	PSM	TIL1	72h
CAACAGTCAGAGTTGG-1_1	-3.40556	4.24066	PSM	TIL1	72h
CAACAGTTCTATTGTC-1_1	0.251427	1.84797	NP1	TIL1	72h
CAACCAAAGCTGACAG-1_1	0.198799	1.1277	NP1	TIL1	72h
CAACCAACACTTTATC-1_1	3.63948	0.53004	NP2	TIL1	72h
CAACCAACAGGTTCCG-1_1	-0.985549	2.99216	NP1	TIL1	72h
CAACCAACATTCTTCA-1_1	-0.753972	1.01118	NP1	TIL1	72h
CAACCAAGTCTTGCGG-1_1	5.05924	2.29239	NP3	TIL1	72h
CAACCAAGTGAGGAAA-1_1	5.81314	1.79146	NP3	TIL1	72h
CAACCAAGTGGGTCAA-1_1	0.621395	1.29843	NP1	TIL1	72h
CAACCAATCTGCTGAA-1_1	1.97447	3.43268	NP2	TIL1	72h
CAACCTCAGCATACTC-1_1	6.07468	2.44966	NP3	TIL1	72h
CAACCTCCAGCCTACG-1_1	-7.62078	0.0283678	Determination.Front	TIL1	72h
CAACCTCGTACCCACG-1_1	2.43912	0.636339	NP1	TIL1	72h
CAACCTCGTAGGGAGG-1_1	2.11529	5.05093	NMPs	TIL1	72h
CAACCTCTCAAATGCC-1_1	-7.91596	0.581339	Determination.Front	TIL1	72h
CAACCTCTCACCATGA-1_1	0.904495	4.15889	NMPs	TIL1	72h
CAACGATAGATCCGAG-1_1	-7.4588	3.73305	PSM	TIL1	72h
CAACGATCACTTGGCG-1_1	-5.21513	2.22459	PSM	TIL1	72h
CAACGATCATCTGGGC-1_1	5.74457	3.17479	NP3	TIL1	72h
CAACGATGTGCATCTA-1_1	0.354596	1.85686	NP1	TIL1	72h
CAACGGCAGAATTGCA-1_1	-6.29723	4.6439	PSM	TIL1	72h
CAACGGCAGTCTTCCC-1_1	4.939	2.68439	NP3	TIL1	72h
CAACGGCCACTTCATT-1_1	-5.22276	2.14116	PSM	TIL1	72h
CAACGGCCAGTAACGG-1_1	-6.30943	2.46026	PSM	TIL1	72h
CAACGGCCAGTTGAAA-1_1	-3.6883	4.77932	PSM	TIL1	72h
CAACGGCTCGGTTCAA-1_1	-5.65888	2.98949	PSM	TIL1	72h
CAACGGCTCTACTATC-1_1	-0.551537	3.89065	NP1	TIL1	72h
CAAGACTAGATAACGT-1_1	-6.98528	-1.23056	Determination.Front	TIL1	72h
CAAGACTCAGGCATTT-1_1	1.63923	3.59224	NP2	TIL1	72h
CAAGACTCATTCCTAT-1_1	-6.9754	-1.99688	Determination.Front	TIL1	72h
CAAGACTGTACTCAAC-1_1	-6.00486	-4.80914	Somites	TIL1	72h
CAAGAGGAGGATATGT-1_1	-5.36574	5.15695	PSM	TIL1	72h
CAAGAGGAGTTGGCTT-1_1	2.16957	2.90391	NP2	TIL1	72h
CAAGAGGCAGTCCCGA-1_1	1.59083	1.49186	NP1	TIL1	72h
CAAGAGGGTGGTCCCA-1_1	0.361616	1.395	NP1	TIL1	72h
CAAGAGGGTTTCGATG-1_1	-7.97388	0.511156	Determination.Front	TIL1	72h
CAAGCTAAGAGTCGAC-1_1	-7.49589	2.44239	PSM	TIL1	72h
CAAGCTACAAGAATAC-1_1	-0.403667	-0.403189	NP1	TIL1	72h
CAAGCTACACGACGCT-1_1	4.53354	-0.203376	NP3	TIL1	72h
CAAGCTAGTCGTGTTA-1_1	-0.364183	1.97742	NP1	TIL1	72h
CAAGCTAGTGGTTTGT-1_1	-5.88281	5.1786	PSM	TIL1	72h
CAAGCTATCAGCCTTC-1_1	-6.15854	2.25078	PSM	TIL1	72h
CAAGCTATCGCTGACG-1_1	-6.66347	1.95497	PSM	TIL1	72h
CAAGGGAAGGCACAAC-1_1	-5.60251	4.84743	PSM	TIL1	72h
CAAGGGAGTAACATGA-1_1	4.46651	0.52515	NP3	TIL1	72h
CAAGGGAGTAGCACGA-1_1	1.92618	0.884205	NP2	TIL1	72h
CAAGGGATCGAGTGAG-1_1	2.85814	0.645359	NP2	TIL1	72h
CAAGGGATCGCCACTT-1_1	-0.107392	-0.567237	NP1	TIL1	72h
CAAGGGATCTTGCAAG-1_1	-0.970403	1.08545	NP1	TIL1	72h
CAATACGAGAAACTCA-1_1	0.37548	4.15762	NMPs	TIL1	72h
CAATACGAGGGAGAAT-1_1	-6.65836	4.5357	PSM	TIL1	72h
CAATACGCAGCATTGT-1_1	1.12524	1.43255	NP2	TIL1	72h
CAATACGGTCCAGCCA-1_1	1.2933	4.05791	NMPs	TIL1	72h
CAATACGGTGAAAGTT-1_1	-3.52094	4.34083	PSM	TIL1	72h
CAATACGGTGTATTGC-1_1	1.22941	4.88595	NMPs	TIL1	72h
CAATACGTCAAGAGTA-1_1	-7.61495	3.44905	PSM	TIL1	72h
CAATACGTCCCTAGGG-1_1	-0.766574	1.33232	NP1	TIL1	72h
CAATACGTCTACTTCA-1_1	2.76382	0.929474	NP3	TIL1	72h
CAATCGACATTGTCGA-1_1	-6.43034	5.12175	PSM	TIL1	72h
CAATCGAGTTGCTCCT-1_1	3.74559	4.18362	NP3	TIL1	72h
CAATCGATCTTCCAGC-1_1	-6.80871	2.76068	PSM	TIL1	72h
CAATGACAGAAGCCTG-1_1	2.54665	-0.46989	NP2	TIL1	72h
CAATGACAGCACTTTG-1_1	1.6636	2.91587	NP2	TIL1	72h
CAATGACCACGATTCA-1_1	2.68413	2.34408	NP2	TIL1	72h
CAATGACCAGGGTTGA-1_1	-7.3193	-3.22935	Somites	TIL1	72h
CAATGACGTCCACAGC-1_1	-7.48778	-1.48332	Determination.Front	TIL1	72h
CAATGACGTTGAGAGC-1_1	-4.23046	3.88252	PSM	TIL1	72h
CAATGACTCTGCACCT-1_1	4.79792	3.09114	NP3	TIL1	72h
CAATTTCAGAGAGTTT-1_1	1.93336	1.43174	NP1	TIL1	72h
CAATTTCAGATCCGAG-1_1	-7.84548	1.06523	Determination.Front	TIL1	72h
CAATTTCAGCTGGAGT-1_1	0.233919	0.730971	NP1	TIL1	72h
CAATTTCCACCAGGTC-1_1	1.44023	1.17965	NP1	TIL1	72h
CACAACAAGCAAGTGC-1_1	-0.197155	1.32311	NP1	TIL1	72h
CACAACACACAGAAGC-1_1	-7.27291	-1.75627	Determination.Front	TIL1	72h
CACAACACACGAGGAT-1_1	1.05482	3.86935	NP3	TIL1	72h
CACAACAGTTGCATAC-1_1	-4.29726	5.23767	PSM	TIL1	72h
CACAACATCCGAACGC-1_1	3.79192	4.08743	NP3	TIL1	72h
CACAACATCGCCGTGA-1_1	0.298105	-0.255967	NP1	TIL1	72h
CACACAAAGATGAACT-1_1	2.48662	2.18648	NP2	TIL1	72h
CACACAAAGGAGTATT-1_1	2.11905	5.12386	NMPs	TIL1	72h
CACACAAAGTAGACCG-1_1	5.27755	2.16708	NP3	TIL1	72h
CACACAACATCGTGGC-1_1	-4.17278	4.45347	PSM	TIL1	72h
CACACAAGTGGCATCC-1_1	-5.34028	5.22286	PSM	TIL1	72h
CACACAAGTGTGTGGA-1_1	5.26919	-1.0748	NP3	TIL1	72h
CACACAATCTCACGAA-1_1	5.32661	2.9126	NP3	TIL1	72h
CACAGATAGTTGCCCG-1_1	4.30716	3.70912	NP3	TIL1	72h
CACAGATCAGGGTCTC-1_1	-4.90637	4.28803	PSM	TIL1	72h
CACAGATGTCGTTCAA-1_1	0.437936	-0.516434	NP1	TIL1	72h
CACAGATTCGTCTCAC-1_1	6.28858	2.03786	NP3	TIL1	72h
CACAGATTCTAGTGAC-1_1	-7.74933	0.850637	Determination.Front	TIL1	72h
CACAGGCAGCCGCACT-1_1	3.35058	1.17366	NP2	TIL1	72h
CACAGGCAGTCGCCAC-1_1	4.39925	2.91491	NP3	TIL1	72h
CACAGGCGTGTCATGT-1_1	0.648812	-0.339342	NP1	TIL1	72h
CACAGGCTCAAGTGGG-1_1	-0.0435822	4.89564	NMPs	TIL1	72h
CACATGAAGAGTGTTA-1_1	2.34953	5.09043	NMPs	TIL1	72h
CACATGAAGTGAGTGC-1_1	-6.50224	4.17254	PSM	TIL1	72h
CACATGACAAGCAGGT-1_1	-4.27866	3.75826	PSM	TIL1	72h
CACATGACAAGTTTGC-1_1	-4.9272	4.87327	PSM	TIL1	72h
CACATGACACAATCTG-1_1	0.822947	1.68914	NP1	TIL1	72h
CACATGACAGAACTTC-1_1	3.04421	3.05274	NP3	TIL1	72h
CACATGACAGGACTTT-1_1	-6.1236	-4.31003	Somites	TIL1	72h
CACATGACATCACGGC-1_1	1.79006	-0.818824	NP1	TIL1	72h
CACATGAGTCTTCATT-1_1	0.376036	3.30882	NP1	TIL1	72h
CACATGAGTGTGATGG-1_1	5.28379	1.5276	NP3	TIL1	72h
CACATGAGTTGTCTAG-1_1	-4.0337	4.03985	PSM	TIL1	72h
CACATGATCACGTCCT-1_1	0.880767	-0.430277	NP1	TIL1	72h
CACATGATCTCGAGTA-1_1	1.56269	5.46434	NMPs	TIL1	72h
CACATGATCTCGGCTT-1_1	1.85423	2.64967	NP2	TIL1	72h
CACATGATCTTGCAAG-1_1	4.21642	3.97331	NP3	TIL1	72h
CACCAAAAGATAGTCA-1_1	0.927841	4.6893	NMPs	TIL1	72h
CACCAAAAGGTACAAT-1_1	-0.062264	1.78718	NP1	TIL1	72h
CACCAAACATTGACCA-1_1	5.3102	2.94878	NP3	TIL1	72h
CACCAAAGTAGAATGT-1_1	0.39697	2.62115	NP1	TIL1	72h
CACCAAAGTCGCTTGG-1_1	-6.67744	-3.46372	Somites	TIL1	72h
CACCAAATCGTAACTG-1_1	1.23328	4.31573	NP1	TIL1	72h
CACCGTTAGCAACTCT-1_1	1.78924	2.03234	NP1	TIL1	72h
CACCGTTAGTCGCCAC-1_1	-4.95356	4.8552	PSM	TIL1	72h
CACCGTTCATCCTCAC-1_1	-6.84236	1.18892	PSM	TIL1	72h
CACCGTTGTAGTGGCA-1_1	-6.72631	-3.64232	Somites	TIL1	72h
CACCGTTGTATGCTTG-1_1	-0.737043	4.0469	NMPs	TIL1	72h
CACCGTTGTCAAAGTA-1_1	5.97224	0.761307	NP3	TIL1	72h
CACGAATAGCTGACCC-1_1	-5.85751	-2.80172	Somites	TIL1	72h
CACGAATAGGTCATAA-1_1	-4.39233	5.30474	PSM	TIL1	72h
CACGAATAGTAATTGG-1_1	-6.41023	-4.74439	Somites	TIL1	72h
CACGAATCACAGTATC-1_1	-0.434044	1.65136	NP1	TIL1	72h
CACGAATTCTTAGGAC-1_1	3.42022	2.33652	NP2	TIL1	72h
CACGGGTCAGAGATGC-1_1	0.0767567	2.388	NP1	TIL1	72h
CACGGGTCAGCTGGTC-1_1	4.016	-1.82257	Neuronal	TIL1	72h
CACGGGTGTAGTCACT-1_1	1.99196	-0.637369	NP3	TIL1	72h
CACGGGTTCAGTGTGT-1_1	6.03878	2.70336	NP3	TIL1	72h
CACGGGTTCGCCATAA-1_1	1.1398	-0.523615	NP1	TIL1	72h
CACGGGTTCGGATAAA-1_1	1.61251	0.729132	NP1	TIL1	72h
CACGTGGAGGGCCAAT-1_1	-0.678532	2.69577	NP1	TIL1	72h
CACGTGGAGGTTACAA-1_1	-7.33779	-3.5579	Somites	TIL1	72h
CACGTGGAGTGCCCGT-1_1	6.38951	1.77051	NP3	TIL1	72h
CACGTGGCACAGAGCA-1_1	5.65346	2.55682	NP3	TIL1	72h
CACGTGGCATAGCTGT-1_1	-0.419368	-0.267087	NP1	TIL1	72h
CACGTGGCATGATGCT-1_1	0.399678	2.0579	NP1	TIL1	72h
CACGTGGGTGAATGAT-1_1	2.0397	3.14247	NP2	TIL1	72h
CACGTGGTCCGCCTAT-1_1	4.67942	-0.583884	NP3	TIL1	72h
CACGTGGTCGACGTCG-1_1	-0.651452	1.79972	NP1	TIL1	72h
CACGTGGTCGTTTACT-1_1	-0.902745	3.40725	NP1	TIL1	72h
CACGTTCAGAACGTGC-1_1	0.914688	5.05063	NMPs	TIL1	72h
CACGTTCAGCATTTCG-1_1	0.173931	-0.95841	NP1	TIL1	72h
CACGTTCAGCCATTGT-1_1	3.58091	4.3148	NP3	TIL1	72h
CACGTTCAGCTCACTA-1_1	3.40188	3.60893	NP3	TIL1	72h
CACGTTCCACCTGCTT-1_1	6.13411	1.43167	NP3	TIL1	72h
CACGTTCCAGGAATCG-1_1	-7.08013	-2.89242	Somites	TIL1	72h
CACGTTCTCAACCCGG-1_1	-4.18571	4.14261	PSM	TIL1	72h
CACGTTCTCTACTGAG-1_1	1.80529	3.3124	NP2	TIL1	72h
CACTAAGCATGGCACC-1_1	1.5251	-1.83541	NP1	TIL1	72h
CACTAAGGTAAGACCG-1_1	5.56373	0.770789	NP3	TIL1	72h
CACTAAGGTAGGTCAG-1_1	-2.90694	4.23209	PSM	TIL1	72h
CACTAAGGTCCTGGGT-1_1	2.93976	-1.13117	NP1	TIL1	72h
CACTAAGTCTGGAGAG-1_1	0.652096	1.88145	NP2	TIL1	72h
CACTGAAAGTACTGGG-1_1	1.55789	1.04822	NP1	TIL1	72h
CACTGAAGTGCGTGCT-1_1	1.07533	-0.150569	NP1	TIL1	72h
CACTGAAGTTACACAC-1_1	2.95382	0.839102	NP2	TIL1	72h
CACTGAATCGGCGATC-1_1	2.55887	2.17731	NP2	TIL1	72h
CACTGGGAGGTCGTAG-1_1	-6.86234	3.71542	PSM	TIL1	72h
CACTGGGAGTGTACAA-1_1	2.71575	3.71203	NP3	TIL1	72h
CACTGGGAGTTACTCG-1_1	-6.81199	1.95062	PSM	TIL1	72h
CACTGGGCAACGAGGT-1_1	-7.01546	-2.0583	Determination.Front	TIL1	72h
CACTGGGCAGTCAGAG-1_1	-5.72196	2.88491	PSM	TIL1	72h
CACTGGGTCAACTACG-1_1	0.296626	5.18783	NMPs	TIL1	72h
CACTGGGTCATCTGTT-1_1	2.5778	2.57348	NP2	TIL1	72h
CACTGTCAGCGCCTTG-1_1	-6.90966	-3.75702	Somites	TIL1	72h
CACTGTCCAACCAACT-1_1	-6.31752	-3.81059	Somites	TIL1	72h
CACTGTCCACAGCGCT-1_1	1.33282	5.50071	NMPs	TIL1	72h
CACTGTCTCGAACCAT-1_1	1.55556	2.93256	NP2	TIL1	72h
CACTGTCTCGTTCCCA-1_1	-4.70972	3.64609	PSM	TIL1	72h
CACTTCGAGAGGCTGT-1_1	0.869375	-2.0867	NP1	TIL1	72h
CACTTCGAGCGACTAG-1_1	3.81471	0.158595	NP2	TIL1	72h
CACTTCGCAAGTCATC-1_1	-0.484684	-0.0748105	NP1	TIL1	72h
CACTTCGGTAGTCTGT-1_1	6.30903	0.469716	NP3	TIL1	72h
CACTTCGTCAACTTTC-1_1	-5.94737	2.90998	PSM	TIL1	72h
CACTTCGTCAATCAGC-1_1	3.90483	3.71988	NP3	TIL1	72h
CACTTCGTCACACCCT-1_1	4.77763	0.416111	NP3	TIL1	72h
CACTTCGTCCTTCTTC-1_1	1.79644	4.95113	NMPs	TIL1	72h
CAGAGCCAGGACGCAT-1_1	0.490972	-0.162169	NP1	TIL1	72h
CAGAGCCAGTTCGGTT-1_1	-5.33495	2.24046	PSM	TIL1	72h
CAGAGCCGTCAACACT-1_1	6.02205	1.53839	NP3	TIL1	72h
CAGAGCCGTCTTGCGG-1_1	2.63381	5.25712	NMPs	TIL1	72h
CAGAGCCGTTGCCAAT-1_1	-6.84728	4.57608	PSM	TIL1	72h
CAGAGCCTCGCTAAAC-1_1	4.38355	2.00876	NP3	TIL1	72h
CAGAGCCTCTGTGCAA-1_1	5.64998	0.218588	NP3	TIL1	72h
CAGATACAGCTCGTGC-1_1	-6.90274	1.85833	PSM	TIL1	72h
CAGATACAGGACAACC-1_1	-2.36852	4.7318	PSM	TIL1	72h
CAGATACCAGAAGTTA-1_1	0.847709	4.48306	NMPs	TIL1	72h
CAGATACCAGATCCTA-1_1	1.13228	5.60627	NMPs	TIL1	72h
CAGATACTCCAGTGTA-1_1	-6.95662	4.54324	PSM	TIL1	72h
CAGATACTCCCAGGAC-1_1	1.6425	3.26757	NP2	TIL1	72h
CAGATACTCTCGACCT-1_1	5.2599	3.17594	NP3	TIL1	72h
CAGATCAAGGATTCAA-1_1	-5.45609	2.02883	PSM	TIL1	72h
CAGATCAAGGGCAACT-1_1	-6.68143	4.66466	PSM	TIL1	72h
CAGATCAAGGTACCTT-1_1	-5.34748	5.20718	PSM	TIL1	72h
CAGATCAAGTCTACCA-1_1	0.795458	5.70844	NMPs	TIL1	72h
CAGATCACATTGCTTT-1_1	-3.98411	3.32227	PSM	TIL1	72h
CAGATCAGTACGCTAT-1_1	-5.13516	5.14441	PSM	TIL1	72h
CAGATCATCCATTGTT-1_1	3.9906	3.95827	NP3	TIL1	72h
CAGATCATCTTAAGGC-1_1	-6.05504	-5.12053	Somites	TIL1	72h
CAGATCATCTTTCGAT-1_1	1.19424	-2.30406	NP1	TIL1	72h
CAGATTGCAAAGGTTA-1_1	-7.40311	2.91889	PSM	TIL1	72h
CAGATTGCAACAAAGT-1_1	-6.78901	4.37638	PSM	TIL1	72h
CAGATTGGTAGGCTCC-1_1	2.27353	4.9733	NMPs	TIL1	72h
CAGATTGGTGAATATG-1_1	6.46826	1.89638	NP3	TIL1	72h
CAGCAATAGAACTGAT-1_1	4.6319	-1.04598	NP3	TIL1	72h
CAGCAATAGGGTTGCA-1_1	3.27364	3.99251	NP3	TIL1	72h
CAGCAATCACTGCATA-1_1	1.94014	2.21214	NP2	TIL1	72h
CAGCAATGTTTGAACC-1_1	-5.62936	2.35648	PSM	TIL1	72h
CAGCAATTCATTGCCC-1_1	2.11989	3.67514	NP2	TIL1	72h
CAGCAATTCCCAAGTA-1_1	0.695732	5.68796	NMPs	TIL1	72h
CAGCACGAGACTACCT-1_1	1.85876	3.57353	NP2	TIL1	72h
CAGCACGCAGACCAGA-1_1	0.998551	0.305694	NP1	TIL1	72h
CAGCACGCAGGAATAT-1_1	4.51867	-0.012134	NP3	TIL1	72h
CAGCACGCAGTCTACA-1_1	0.780296	0.937137	NP1	TIL1	72h
CAGCACGCATAGTCGT-1_1	-5.96206	5.16675	PSM	TIL1	72h
CAGCACGGTACGTACT-1_1	4.08966	1.21644	NP3	TIL1	72h
CAGCACGGTCGGTGAA-1_1	-3.75724	4.0475	PSM	TIL1	72h
CAGCACGGTTTGGAAA-1_1	0.643816	2.85908	NP1	TIL1	72h
CAGCACGTCCGCGATG-1_1	-6.8954	4.56363	PSM	TIL1	72h
CAGCAGCAGAATTGTG-1_1	-7.68412	3.17811	PSM	TIL1	72h
CAGCAGCAGGTCATTC-1_1	-0.668912	1.29778	NP1	TIL1	72h
CAGCAGCGTGACATCT-1_1	5.44148	2.75606	NP3	TIL1	72h
CAGCAGCTCGATTGAC-1_1	-6.23869	4.8269	PSM	TIL1	72h
CAGCAGCTCTGAGGCC-1_1	4.40146	2.69699	NP3	TIL1	72h
CAGCAGCTCTTCACAT-1_1	3.87939	3.99576	NP3	TIL1	72h
CAGCAGCTCTTCGATT-1_1	0.45279	2.846	NP1	TIL1	72h
CAGCCAGAGAGAAGGT-1_1	-4.1785	3.67736	PSM	TIL1	72h
CAGCCAGCACCTATCC-1_1	-6.39389	4.73821	PSM	TIL1	72h
CAGCCAGGTAGTCCTA-1_1	-6.38221	2.93322	PSM	TIL1	72h
CAGCCAGGTCTTTCTA-1_1	1.84122	5.02947	NMPs	TIL1	72h
CAGCCAGGTGATTCAC-1_1	1.10194	4.97771	NMPs	TIL1	72h
CAGCGTGAGAAATCCA-1_1	-5.21838	-5.7364	Somites	TIL1	72h
CAGCGTGAGAATTTGG-1_1	0.498254	2.11807	NP1	TIL1	72h
CAGCGTGAGCTCTGTA-1_1	-6.94293	4.21529	PSM	TIL1	72h
CAGCGTGAGGTTCAGG-1_1	0.123486	2.57436	NP1	TIL1	72h
CAGCGTGGTCACAGTT-1_1	2.38578	-0.203913	NP3	TIL1	72h
CAGCGTGGTGCTTCAA-1_1	1.56495	4.27392	NMPs	TIL1	72h
CAGCGTGGTTCCTACC-1_1	-6.89215	2.81243	PSM	TIL1	72h
CAGGCCAAGTGTACAA-1_1	1.13028	1.74794	NP1	TIL1	72h
CAGGCCACATACAGAA-1_1	4.22953	2.99308	NP3	TIL1	72h
CAGGCCAGTACTGCCG-1_1	4.50105	0.0617512	NP2	TIL1	72h
CAGGCCAGTTCCTAGA-1_1	-6.56805	2.38048	PSM	TIL1	72h
CAGGCCATCTCGAACA-1_1	0.0621088	4.71017	NMPs	TIL1	72h
CAGGCCATCTGTTGGA-1_1	4.12251	4.34303	NP3	TIL1	72h
CAGGCCATCTTACACT-1_1	3.52539	0.50017	NP2	TIL1	72h
CAGGGCTAGATGCAGC-1_1	-0.742119	1.01476	NP1	TIL1	72h
CAGGGCTAGCGTCTGC-1_1	-7.64069	3.54359	PSM	TIL1	72h
CAGGGCTAGCTATCCA-1_1	-7.79217	1.73137	PSM	TIL1	72h
CAGGGCTCAAGAGATT-1_1	0.587261	0.794393	NP1	TIL1	72h
CAGGGCTGTAGCACGA-1_1	2.45032	2.09639	NP2	TIL1	72h
CAGGGCTTCATAGCAC-1_1	-3.61541	3.53749	PSM	TIL1	72h
CAGGTATAGGAACGTC-1_1	-0.923285	3.39509	NP1	TIL1	72h
CAGGTATAGTACGTCT-1_1	0.908284	5.05557	NMPs	TIL1	72h
CAGGTATAGTTGCGCC-1_1	6.56829	1.04862	NP3	TIL1	72h
CAGGTATCAAGAGAGA-1_1	0.908723	4.95438	NMPs	TIL1	72h
CAGGTATGTGCGACAA-1_1	5.86721	1.49017	NP3	TIL1	72h
CAGGTATGTGTTGAGG-1_1	-3.22213	3.80937	PSM	TIL1	72h
CAGGTATGTTTCGTAG-1_1	3.66974	-1.81548	NP2	TIL1	72h
CAGTGCGAGAGAGTGA-1_1	-5.47635	2.11744	PSM	TIL1	72h
CAGTGCGAGAGCGACT-1_1	1.5966	2.33296	NP2	TIL1	72h
CAGTGCGAGCTCCGAC-1_1	2.31228	2.85531	NP2	TIL1	72h
CAGTGCGAGTCTCTGA-1_1	0.099304	0.411906	NP1	TIL1	72h
CAGTGCGGTCATCGCG-1_1	4.2248	-0.889835	NP3	TIL1	72h
CAGTGCGGTCCACTTC-1_1	-0.476719	0.521174	NP1	TIL1	72h
CAGTGCGGTGCCTTTC-1_1	0.086758	5.57425	NMPs	TIL1	72h
CAGTGCGGTGGATACG-1_1	-0.364409	0.681542	NP1	TIL1	72h
CAGTGCGGTGGTCAAG-1_1	0.669119	2.66489	NP1	TIL1	72h
CAGTGCGGTTTGTGGT-1_1	-5.56252	2.94888	PSM	TIL1	72h
CAGTTAGCAACCGCTG-1_1	-7.3726	3.85117	PSM	TIL1	72h
CAGTTAGCAGCAGGAT-1_1	6.42862	-0.13267	Neuronal	TIL1	72h
CAGTTAGGTACTGTTG-1_1	5.15568	2.79671	NP3	TIL1	72h
CAGTTAGGTCAAATCC-1_1	-7.66984	3.3354	PSM	TIL1	72h
CAGTTAGGTTCAACGT-1_1	-3.822	3.95179	PSM	TIL1	72h
CAGTTAGGTTGTGTTG-1_1	-0.559998	1.49121	NP1	TIL1	72h
CAGTTAGTCTGGGCCA-1_1	-0.65943	0.384995	NP1	TIL1	72h
CAGTTCCAGACAGCTG-1_1	-6.64661	2.59503	PSM	TIL1	72h
CAGTTCCAGGTTACAA-1_1	0.490483	3.47285	NP1	TIL1	72h
CAGTTCCAGTCCTGCG-1_1	-6.50973	4.43614	PSM	TIL1	72h
CAGTTCCCAAACGTGG-1_1	-1.04073	4.93074	NMPs	TIL1	72h
CAGTTCCCAACAAAGT-1_1	0.745944	-1.88215	NP1	TIL1	72h
CAGTTCCCATGCACTA-1_1	-4.61074	4.98078	PSM	TIL1	72h
CAGTTCCGTACAGAGC-1_1	5.84798	1.75434	NP3	TIL1	72h
CAGTTCCGTCTGTCCT-1_1	5.10278	3.27073	NP3	TIL1	72h
CAGTTCCGTGGTTTAC-1_1	-7.22033	0.77113	Determination.Front	TIL1	72h
CAGTTCCGTTGCTTGA-1_1	-1.46887	4.98998	PSM	TIL1	72h
CATAAGCCACCGTGGT-1_1	-6.67003	5.03351	PSM	TIL1	72h
CATAAGCCAGCGCGTT-1_1	1.08516	-2.22798	NP1	TIL1	72h
CATAAGCCATCATCTT-1_1	3.4732	3.05198	NP3	TIL1	72h
CATAAGCCATTGTACG-1_1	-5.44563	-4.85395	Somites	TIL1	72h
CATAAGCGTGCACAAG-1_1	1.40161	-2.29321	NP1	TIL1	72h
CATAAGCGTTATCCAG-1_1	-4.08029	5.00546	PSM	TIL1	72h
CATAAGCTCAGGTAAA-1_1	3.73747	1.53352	NP2	TIL1	72h
CATAAGCTCTCATTGT-1_1	-6.04516	-4.14329	Somites	TIL1	72h
CATACAGCACAGTATC-1_1	-7.41242	0.930224	PSM	TIL1	72h
CATACAGGTCTGTAAC-1_1	2.23585	-0.641576	NP1	TIL1	72h
CATACAGGTGAATAAC-1_1	-7.39805	4.10359	PSM	TIL1	72h
CATACCCAGAGCACTG-1_1	0.760892	1.38873	NP1	TIL1	72h
CATACCCAGATACTGA-1_1	-5.70069	5.23804	PSM	TIL1	72h
CATACCCAGCTGCCTG-1_1	-0.0250958	-0.53695	NP1	TIL1	72h
CATACCCAGGTTCACT-1_1	-5.73216	2.0689	PSM	TIL1	72h
CATACCCCAACGGGTA-1_1	6.38348	1.2946	NP3	TIL1	72h
CATACCCCAGACCATT-1_1	-4.67405	-4.01744	Somites	TIL1	72h
CATACCCGTACAGTCT-1_1	-5.31527	2.12759	PSM	TIL1	72h
CATACCCGTGCGTTTA-1_1	6.26561	0.90058	NP3	TIL1	72h
CATACCCTCCTACCGT-1_1	-4.30315	2.99327	PSM	TIL1	72h
CATACTTAGGGAGAAT-1_1	0.182925	0.625488	NP1	TIL1	72h
CATACTTCATTCCTCG-1_1	1.9596	4.32102	NMPs	TIL1	72h
CATACTTGTACCCGAC-1_1	-4.45699	4.69876	PSM	TIL1	72h
CATACTTGTGACAGGT-1_1	3.66938	1.80602	NP3	TIL1	72h
CATACTTGTTACGGAG-1_1	2.77452	1.85675	NP2	TIL1	72h
CATACTTTCTGCAGCG-1_1	-6.89903	-2.87331	Somites	TIL1	72h
CATAGACAGTCTCCTC-1_1	1.27334	4.50284	NMPs	TIL1	72h
CATAGACGTCCGGTCA-1_1	-3.22556	4.4703	PSM	TIL1	72h
CATAGACGTGTGAGCA-1_1	-6.95443	2.2956	PSM	TIL1	72h
CATAGACTCCTTCTTC-1_1	-0.127208	3.05154	NP1	TIL1	72h
CATAGACTCTGAGCAT-1_1	-3.69267	3.39828	PSM	TIL1	72h
CATCAAGCATAGCTGT-1_1	-0.212423	-0.36281	NP1	TIL1	72h
CATCAAGGTGGACTAG-1_1	-6.44834	2.69344	PSM	TIL1	72h
CATCAAGGTTAAAGTG-1_1	5.61258	2.37589	NP3	TIL1	72h
CATCAAGTCCCTCAAC-1_1	-1.32264	4.08553	PSM	TIL1	72h
CATCCACAGTATGAAC-1_1	-6.63702	4.63565	PSM	TIL1	72h
CATCCACCACACCGCA-1_1	-3.80241	3.97077	PSM	TIL1	72h
CATCCACGTGGCTACC-1_1	4.93722	1.86968	NP3	TIL1	72h
CATCCACTCGACCAAT-1_1	3.77873	3.14203	NP3	TIL1	72h
CATCCACTCTTGCGCT-1_1	5.77669	2.39351	NP3	TIL1	72h
CATCCCAAGCAGCCTC-1_1	5.29406	2.57391	NP3	TIL1	72h
CATCCCAAGCCTCACG-1_1	-5.95763	2.37384	PSM	TIL1	72h
CATCCCACACCTCGTT-1_1	-5.17319	4.85653	PSM	TIL1	72h
CATCCCACAGAGATGC-1_1	-7.91764	1.01678	Determination.Front	TIL1	72h
CATCCCACAGTCAGCC-1_1	-7.3041	3.42503	PSM	TIL1	72h
CATCCCATCACTCTTA-1_1	-4.31779	5.07274	PSM	TIL1	72h
CATCCCATCGTAGTGT-1_1	-6.2274	2.54149	PSM	TIL1	72h
CATCCCATCTGCGGGT-1_1	-6.01597	4.96318	PSM	TIL1	72h
CATCCGTAGCGACCCT-1_1	-7.61513	0.0710174	Determination.Front	TIL1	72h
CATCCGTAGCTACAAA-1_1	6.50822	1.41363	NP3	TIL1	72h
CATCCGTGTACAGTAA-1_1	3.27584	0.420349	NP2	TIL1	72h
CATCCGTGTTCGGTTA-1_1	3.623	0.296978	NP2	TIL1	72h
CATCCGTTCTATCGCC-1_1	4.09698	2.09073	NP3	TIL1	72h
CATCGCTAGCAACCAG-1_1	-5.84081	-2.67632	Somites	TIL1	72h
CATCGCTCAAGGCGTA-1_1	6.46045	1.91758	NP3	TIL1	72h
CATCGCTCACCCTTAC-1_1	2.10139	3.1246	NP2	TIL1	72h
CATCGCTGTACCGGAA-1_1	-6.6077	2.07143	PSM	TIL1	72h
CATCGCTGTTGTTGTG-1_1	-5.77495	1.77693	PSM	TIL1	72h
CATCGCTGTTTCTATC-1_1	2.84342	1.52811	NP2	TIL1	72h
CATCGCTTCTCCGAGG-1_1	0.997911	-0.60655	NP1	TIL1	72h
CATCGGGCAAACGTGG-1_1	-6.23289	4.61395	PSM	TIL1	72h
CATCGGGCAGAAACCG-1_1	0.988693	-2.21879	NP1	TIL1	72h
CATCGGGGTACCTAGT-1_1	-5.53829	1.96554	PSM	TIL1	72h
CATCGGGGTGTGAGCA-1_1	-0.645729	1.67853	NP1	TIL1	72h
CATCGGGGTTGTCCCT-1_1	-5.91183	4.17189	PSM	TIL1	72h
CATCGGGTCATGTCAG-1_1	-1.10335	3.01477	NP1	TIL1	72h
CATCGGGTCCTCTTTC-1_1	-6.93478	3.30573	PSM	TIL1	72h
CATCGGGTCCTTATGT-1_1	-6.45174	-2.83931	Somites	TIL1	72h
CATCGGGTCGCCAATA-1_1	0.535432	0.862037	NP1	TIL1	72h
CATCGGGTCGGCATAT-1_1	1.72732	0.764194	NP1	TIL1	72h
CATCGGGTCTATCCAT-1_1	-3.80518	3.28479	PSM	TIL1	72h
CATCGTCAGGGACACT-1_1	6.42996	1.2501	NP3	TIL1	72h
CATCGTCCACCTGAAT-1_1	-6.87116	2.1547	PSM	TIL1	72h
CATCGTCCAGATTCGT-1_1	1.8817	5.22265	NMPs	TIL1	72h
CATCGTCGTTCTCTCG-1_1	2.02585	2.78575	NP2	TIL1	72h
CATGAGTAGAGAGCCT-1_1	-5.80308	2.1248	PSM	TIL1	72h
CATGAGTAGCGACATG-1_1	-7.2097	4.14086	PSM	TIL1	72h
CATGAGTAGCTAAACA-1_1	-7.37248	-3.33577	Somites	TIL1	72h
CATGAGTAGGATAATC-1_1	0.308128	-1.57567	NP1	TIL1	72h
CATGAGTCAAGACGAC-1_1	4.34967	2.26481	NP3	TIL1	72h
CATGAGTGTCACTGAT-1_1	2.77935	0.90721	NP2	TIL1	72h
CATGAGTGTTGCTAGT-1_1	-3.82941	4.03857	PSM	TIL1	72h
CATGCAAAGAGTTGCG-1_1	4.70411	-1.07855	NP3	TIL1	72h
CATGCAATCCATAGAC-1_1	2.57527	1.73682	NP1	TIL1	72h
CATGCCTAGAGGCGTT-1_1	1.0701	-1.00123	NP2	TIL1	72h
CATGCCTAGTCTCTGA-1_1	-0.417934	5.55667	NMPs	TIL1	72h
CATGCCTGTCCAAAGG-1_1	1.92268	-0.591414	NP1	TIL1	72h
CATGCCTGTTCGGTTA-1_1	4.90767	2.62363	NP3	TIL1	72h
CATGCCTTCGGCTTGG-1_1	-7.13802	3.47972	PSM	TIL1	72h
CATGCGGAGTAAGAGG-1_1	5.42157	2.14282	NP3	TIL1	72h
CATGCGGCAGAACTAA-1_1	0.0390651	-0.315186	NP1	TIL1	72h
CATGCGGCAGAGTGTG-1_1	-0.934438	2.41468	NP1	TIL1	72h
CATGCGGGTTGTACGT-1_1	0.324931	2.77325	NP1	TIL1	72h
CATGCGGTCAAGTTGC-1_1	4.43382	3.58739	NP3	TIL1	72h
CATGCGGTCAGATGCT-1_1	-7.30287	3.84519	PSM	TIL1	72h
CATGCGGTCGTACCTC-1_1	3.39093	4.6192	NP3	TIL1	72h
CATGCTCAGCAGATAT-1_1	4.79696	2.48034	NP3	TIL1	72h
CATGCTCAGTCGCTAT-1_1	-0.245973	0.903458	NP1	TIL1	72h
CATGCTCCAAGAATGT-1_1	-7.77127	0.728793	Determination.Front	TIL1	72h
CATGCTCCAATTGAAG-1_1	1.19331	0.41986	NP1	TIL1	72h
CATGCTCGTTCCTAGA-1_1	-3.44742	-3.24664	NP3	TIL1	72h
CATGCTCTCGTCTACC-1_1	2.4193	2.98723	NP3	TIL1	72h
CATGCTCTCTTCCGTG-1_1	-3.59687	3.64041	PSM	TIL1	72h
CATGGATAGTACAGCG-1_1	0.603188	5.5832	NMPs	TIL1	72h
CATGGATTCACAATGC-1_1	4.52035	2.92212	NP3	TIL1	72h
CATGGATTCCTCAGGG-1_1	1.88517	4.85876	NMPs	TIL1	72h
CATGGATTCGTGGAAG-1_1	-4.85599	3.84904	PSM	TIL1	72h
CATGGTAAGAGTCGAC-1_1	3.62372	4.279	NP3	TIL1	72h
CATGGTAAGCTTTCTT-1_1	-7.24461	3.63809	PSM	TIL1	72h
CATGGTAGTCACTGAT-1_1	-4.25504	3.91653	PSM	TIL1	72h
CATGGTAGTTAAACAG-1_1	4.64621	1.78403	NP3	TIL1	72h
CATGGTAGTTCAGCGC-1_1	3.80033	4.65267	NP3	TIL1	72h
CATGGTATCTGAATGC-1_1	-6.40845	3.13599	PSM	TIL1	72h
CATTCATAGGTATTGA-1_1	-0.433314	5.17822	NMPs	TIL1	72h
CATTCATAGTTCATCG-1_1	-5.88442	2.54218	PSM	TIL1	72h
CATTCATCACAAACGG-1_1	4.0457	-0.0757431	NP2	TIL1	72h
CATTCATCAGTACTAC-1_1	-7.07574	3.33721	PSM	TIL1	72h
CATTCATCATTGACCA-1_1	-5.25739	2.4333	PSM	TIL1	72h
CATTCATGTGAGGAAA-1_1	-3.00918	5.07117	PSM	TIL1	72h
CATTCATTCAACTGGT-1_1	-3.57863	3.45042	PSM	TIL1	72h
CATTCATTCAGCAGAG-1_1	2.46311	2.50282	NP2	TIL1	72h
CATTCATTCGGTCGAC-1_1	-7.61679	3.36949	PSM	TIL1	72h
CATTCATTCTCCCATG-1_1	5.57423	-2.07358	Neuronal	TIL1	72h
CATTCATTCTGGGATT-1_1	-0.52132	4.15099	NP1	TIL1	72h
CATTCCGAGAGTGTGC-1_1	-0.363618	1.66291	NP1	TIL1	72h
CATTCCGAGGTATAGT-1_1	0.0995731	2.95618	NP1	TIL1	72h
CATTCCGCAAAGTGTA-1_1	4.90962	3.36196	NP3	TIL1	72h
CATTCCGCACCGGCTA-1_1	4.14324	2.30562	NP3	TIL1	72h
CATTCCGGTATCCTCC-1_1	3.5487	3.51152	NP3	TIL1	72h
CATTCCGGTGCCGGTT-1_1	0.684317	2.52529	NP1	TIL1	72h
CATTCCGGTTCTCCAC-1_1	-0.644412	1.17012	NP1	TIL1	72h
CATTCTAAGCGTTACT-1_1	-4.94435	2.73605	PSM	TIL1	72h
CATTCTACAGCACAGA-1_1	3.27432	0.662788	NP2	TIL1	72h
CATTCTAGTCCAAAGG-1_1	-4.4189	3.30258	PSM	TIL1	72h
CATTCTAGTCTCAGAT-1_1	2.76499	4.8604	NMPs	TIL1	72h
CATTGAGAGACGCCAA-1_1	-0.671469	2.19331	NP1	TIL1	72h
CATTGAGAGATGCCGA-1_1	-6.19715	2.28275	PSM	TIL1	72h
CATTGAGCAACAGATA-1_1	0.808644	1.07072	NP1	TIL1	72h
CATTGAGGTGTGTCGC-1_1	-0.814574	2.48671	NP1	TIL1	72h
CATTGCCAGCGCACAA-1_1	-7.89012	1.50965	PSM	TIL1	72h
CATTGCCCAACGTAAA-1_1	-6.75971	-2.64269	Somites	TIL1	72h
CATTGCCGTAGGTCAG-1_1	-1.98507	4.3681	PSM	TIL1	72h
CATTGCCGTGGTATGG-1_1	0.83328	-1.59582	NP1	TIL1	72h
CATTGCCGTTAAAGTG-1_1	-7.58733	3.94544	PSM	TIL1	72h
CATTGCCTCAAGAAAC-1_1	-0.239186	5.08087	NMPs	TIL1	72h
CATTGCCTCAGCAATC-1_1	-7.54022	3.95028	PSM	TIL1	72h
CATTGCCTCTCCTGTG-1_1	1.05019	4.3856	NMPs	TIL1	72h
CATTGTTAGCTCGACC-1_1	6.36067	1.99323	NP3	TIL1	72h
CATTGTTAGTATAGAC-1_1	1.01906	0.740153	NP1	TIL1	72h
CATTGTTAGTATGCAA-1_1	1.25352	3.06007	NP2	TIL1	72h
CATTGTTCAACAGCTT-1_1	-4.26727	4.99936	PSM	TIL1	72h
CATTGTTCAGAGTCTT-1_1	1.97879	3.15877	NP2	TIL1	72h
CATTGTTCAGCTAACT-1_1	-7.06881	3.00966	PSM	TIL1	72h
CATTGTTCATGCTGCG-1_1	-1.34936	3.77735	NP1	TIL1	72h
CATTGTTGTAGCGTAG-1_1	-1.00767	3.01756	NP1	TIL1	72h
CATTGTTTCAAGCCCG-1_1	5.70078	0.84062	NP3	TIL1	72h
CATTGTTTCATAGCAC-1_1	-5.20244	4.73579	PSM	TIL1	72h
CATTTCAAGCAATTCC-1_1	5.11652	1.61436	NP3	TIL1	72h
CATTTCAAGGTAGCAC-1_1	6.12696	1.09733	NP3	TIL1	72h
CATTTCAAGTAACGAT-1_1	-0.104999	2.144	NP1	TIL1	72h
CATTTCACAACACAGG-1_1	-0.569028	2.02807	NP1	TIL1	72h
CATTTCACATCAGCTA-1_1	-0.185533	5.66568	NMPs	TIL1	72h
CATTTCAGTATTCCGA-1_1	-0.404102	1.4867	NP1	TIL1	72h
CATTTCAGTGGCCTCA-1_1	-6.21992	4.67666	PSM	TIL1	72h
CATTTCAGTTCGTAAC-1_1	-6.06151	-3.69051	Somites	TIL1	72h
CATTTCATCATCTACT-1_1	-5.62564	1.97172	PSM	TIL1	72h
CATTTCATCGAAGTGG-1_1	-4.35946	3.3352	PSM	TIL1	72h
CATTTCATCGTCAACA-1_1	-7.76142	2.48047	PSM	TIL1	72h
CCAAGCGGTATTCCTT-1_1	2.03692	3.82187	NMPs	TIL1	72h
CCAAGCGGTTTCGACA-1_1	-5.36692	4.6861	PSM	TIL1	72h
CCAAGCGTCAGTGTCA-1_1	-6.85301	4.20809	PSM	TIL1	72h
CCAAGCGTCCACAGGC-1_1	1.03191	2.27755	NP1	TIL1	72h
CCAAGCGTCGCTAGCG-1_1	-7.97253	0.320073	Determination.Front	TIL1	72h
CCAATGAAGTCGCCCA-1_1	-7.19986	3.90593	PSM	TIL1	72h
CCAATGACACAAGGTG-1_1	-0.652801	0.807079	NP1	TIL1	72h
CCAATGACACCAGGTC-1_1	-0.581627	1.41563	NP1	TIL1	72h
CCAATGAGTCCAGAAG-1_1	4.52999	0.129775	NP3	TIL1	72h
CCAATGATCATTTCGT-1_1	-6.89863	-3.00721	Somites	TIL1	72h
CCAATGATCTCATGCC-1_1	0.239621	-0.87625	NP1	TIL1	72h
CCAATTTAGCCAAGGT-1_1	1.97914	3.79112	NMPs	TIL1	72h
CCAATTTCAATGAACA-1_1	-7.37377	3.59876	PSM	TIL1	72h
CCAATTTCAGATAAAC-1_1	5.81475	0.142873	NP3	TIL1	72h
CCAATTTCAGGCACAA-1_1	2.11772	3.74014	NMPs	TIL1	72h
CCAATTTCATCTGCGG-1_1	-5.75766	-7.15002	Somites	TIL1	72h
CCAATTTGTCCATCTC-1_1	-6.71889	2.54932	PSM	TIL1	72h
CCAATTTGTGCCTACG-1_1	-7.54687	3.83032	PSM	TIL1	72h
CCAATTTTCATCGGGC-1_1	3.47484	2.0064	NP2	TIL1	72h
CCAATTTTCTCTATGT-1_1	2.96213	1.3615	NP2	TIL1	72h
CCACAAACAAAGGTTA-1_1	-7.97474	0.416889	Determination.Front	TIL1	72h
CCACAAAGTAACGATA-1_1	-5.81987	-7.41761	Somites	TIL1	72h
CCACAAAGTGCATGAG-1_1	-3.10045	3.79704	PSM	TIL1	72h
CCACAAAGTTCTCAGA-1_1	-5.01991	2.47746	PSM	TIL1	72h
CCACAAATCAAGAGTA-1_1	-0.682556	3.14373	NP1	TIL1	72h
CCACACTAGCTCCACG-1_1	-3.78903	4.4024	PSM	TIL1	72h
CCACACTAGTGCTAGG-1_1	-6.48473	4.64591	PSM	TIL1	72h
CCACACTCAGGTTCCG-1_1	-6.20208	-4.00603	Somites	TIL1	72h
CCACACTGTCGGTAAG-1_1	2.92732	4.89607	NMPs	TIL1	72h
CCACACTGTGAATGTA-1_1	0.278538	-1.21434	NP1	TIL1	72h
CCACACTGTTGTAAAG-1_1	-6.16456	-2.63248	Somites	TIL1	72h
CCACACTGTTTCGTAG-1_1	-0.529204	-0.0044314	NP1	TIL1	72h
CCACACTTCCGTGCGA-1_1	0.255179	0.532302	NP1	TIL1	72h
CCACACTTCTACACTT-1_1	-0.405193	0.709313	NP1	TIL1	72h
CCACACTTCTGCGGGT-1_1	5.38888	2.4244	NP3	TIL1	72h
CCACCATAGATTAGCA-1_1	-4.18062	3.80556	PSM	TIL1	72h
CCACCATAGGAGTATT-1_1	0.520345	-0.0380406	NP1	TIL1	72h
CCACCATGTACCCGCA-1_1	6.05129	-1.22541	NP3	TIL1	72h
CCACCATGTCTGTCAA-1_1	3.32627	4.66901	NP3	TIL1	72h
CCACCATGTGAATTGA-1_1	2.67341	2.56269	NP2	TIL1	72h
CCACCATTCTCGGCTT-1_1	-6.21109	4.3963	PSM	TIL1	72h
CCACGAGAGCACAAAT-1_1	3.34437	4.88174	NP3	TIL1	72h
CCACGAGAGTAGTGCG-1_1	-5.30555	5.09453	PSM	TIL1	72h
CCACGAGCATTCCTCG-1_1	-6.68566	2.26027	PSM	TIL1	72h
CCACGAGGTCTTGCTC-1_1	-6.02431	2.61961	PSM	TIL1	72h
CCACGTTCAACCGATT-1_1	-0.0262959	-1.06303	NP1	TIL1	72h
CCACGTTCACGACAAG-1_1	6.30634	1.68741	NP3	TIL1	72h
CCACGTTCAGGCACAA-1_1	-4.76106	3.58437	PSM	TIL1	72h
CCACGTTCAGTTGAAA-1_1	-0.343295	0.657305	NP1	TIL1	72h
CCACTTGAGAATTGTG-1_1	-0.520826	0.996623	NP1	TIL1	72h
CCACTTGAGTCCCGAC-1_1	3.34166	0.516959	NP2	TIL1	72h
CCACTTGGTATGATCC-1_1	5.52447	1.58499	NP3	TIL1	72h
CCACTTGGTGCAATAA-1_1	-6.59862	4.4806	PSM	TIL1	72h
CCACTTGGTGGCTTGC-1_1	2.82916	3.3646	NP2	TIL1	72h
CCACTTGGTTGAATCC-1_1	2.21521	-0.125961	NP1	TIL1	72h
CCACTTGTCCTAGCCT-1_1	1.77409	0.86229	NP1	TIL1	72h
CCACTTGTCTCAGTCC-1_1	-5.73394	-3.26425	Somites	TIL1	72h
CCATAAGCAAGACTGG-1_1	-5.99293	-4.37836	Somites	TIL1	72h
CCATAAGCAGAACCGA-1_1	3.65569	1.85688	NP3	TIL1	72h
CCATAAGGTGTTGATC-1_1	1.75182	3.6312	NMPs	TIL1	72h
CCATAAGTCATTACTC-1_1	1.78764	3.37851	NP2	TIL1	72h
CCATAAGTCCAAGCAT-1_1	-3.368	3.61643	PSM	TIL1	72h
CCATCACAGAAATCCA-1_1	-7.51773	3.30601	PSM	TIL1	72h
CCATCACAGCATCTTG-1_1	-0.478574	2.16604	NP1	TIL1	72h
CCATCACAGCGGCTCT-1_1	-6.01102	2.13891	PSM	TIL1	72h
CCATCACCAGTCTACA-1_1	0.526308	2.82477	NP1	TIL1	72h
CCATCACCATGGCACC-1_1	3.9995	-0.161628	NP2	TIL1	72h
CCATCACTCAGCTTGA-1_1	3.78994	4.55755	NP3	TIL1	72h
CCATCACTCATAGGCT-1_1	2.37925	4.92852	NMPs	TIL1	72h
CCATCACTCGACCAAT-1_1	-0.667596	0.0914289	NP1	TIL1	72h
CCCAACTAGCGGTAAC-1_1	-0.448952	1.34057	NP1	TIL1	72h
CCCAACTAGCTACAAA-1_1	0.587556	1.6436	NP1	TIL1	72h
CCCAACTCAACTGCCG-1_1	-8.1515	1.03388	Determination.Front	TIL1	72h
CCCAACTCAAGTGGCA-1_1	2.37305	2.04791	NP3	TIL1	72h
CCCAACTCAGCGACAA-1_1	-0.271099	5.28357	NMPs	TIL1	72h
CCCAACTCAGCTGAGA-1_1	4.53692	3.65834	NP3	TIL1	72h
CCCAACTTCCGAGAAG-1_1	4.57738	3.72424	NP3	TIL1	72h
CCCAACTTCTGAGTCA-1_1	1.23408	1.52766	NP1	TIL1	72h
CCCATTGAGCATGCGA-1_1	-7.31314	1.06347	Determination.Front	TIL1	72h
CCCATTGAGTCCCAGC-1_1	-4.53138	4.21261	PSM	TIL1	72h
CCCATTGCAAACACCT-1_1	5.24291	0.685284	NP3	TIL1	72h
CCCATTGCACCCTCTA-1_1	5.22385	2.80918	NP3	TIL1	72h
CCCATTGCACTTGTGA-1_1	0.81352	4.80493	NMPs	TIL1	72h
CCCATTGGTCGATTTG-1_1	5.92244	1.54665	NP3	TIL1	72h
[truncated: 13,809 more rows]

## Sheet: Figure1i
CellID	Annotation	TBXT	MIXL1	CYP26A1	NKX1-2	CDX2	FGF8	LIN28A	PAX6	SOX2	IRX3	IRX2	OLIG3	TBX6	DKK1	DLL1	HES7	DLL3	LEF1	MSGN1	MESP1	RIPPLY2	MESP2	LFNG	RIPPLY1	MEOX1	FGF18	PAX3	TCF15	SIX1
AAAGTGATCCGTACGG-1_1	NMPs	1.45846	1.17825	1.28119	0.875049	0.960558	1.27852	0.63885	-0.485095	0.288849	-0.448458	-0.606406	-0.330756	-0.501739	-0.346196	-0.520992	1.58834	-0.548563	0.687196	-0.396032	-0.202149	-0.186632	-0.145868	-0.554903	-0.32166	-0.433246	-0.536437	-0.175258	-0.578002	-0.391353
AAATGGAAGCTAAGTA-1_1	NMPs	2.53674	5.0467	0.406368	1.3699	0.755924	1.57426	1.47908	-0.485095	-1.29833	-0.448458	-0.606406	-0.330756	-0.501739	-0.346196	-0.520992	2.94478	-0.548563	0.385157	-0.396032	-0.202149	-0.186632	-0.145868	-0.554903	-0.32166	-0.433246	-0.536437	-0.846872	-0.578002	-0.391353
AAATGGATCAGAGCGA-1_1	NMPs	2.37311	1.99856	-0.571417	0.961459	0.79201	0.192158	0.337349	-0.485095	-1.29833	-0.448458	-0.606406	-0.330756	0.780337	1.22286	0.802834	0.791976	-0.548563	1.07136	-0.396032	-0.202149	-0.186632	-0.145868	-0.554903	-0.32166	-0.433246	-0.536437	-0.846872	-0.578002	-0.391353
AACACACAGGCCCGTT-1_1	NMPs	-0.533413	-0.321738	1.50096	0.978854	1.17058	0.879407	1.57794	-0.485095	-0.00738113	-0.448458	-0.606406	-0.330756	0.452544	-0.346196	-0.520992	1.61054	-0.548563	-1.24747	-0.396032	-0.202149	-0.186632	-0.145868	0.559595	-0.32166	-0.433246	-0.536437	-0.846872	-0.578002	-0.391353
AACCACAAGACGCCAA-1_1	NMPs	0.473598	2.74293	-0.571417	1.51683	1.10923	1.49681	0.446409	-0.485095	-0.0477298	-0.448458	-0.606406	-0.330756	-0.501739	0.536569	-0.520992	0.770473	-0.548563	0.884676	-0.396032	-0.202149	0.849126	-0.145868	-0.554903	-0.32166	-0.433246	-0.536437	0.525318	-0.578002	-0.391353
AACCTTTCAGCCTTCT-1_1	NMPs	1.5523	-0.321738	-0.571417	0.403327	1.03683	2.58798	1.26307	-0.485095	-0.0949733	-0.448458	-0.606406	-0.330756	-0.501739	-0.346196	-0.520992	0.349625	0.187367	0.219341	-0.396032	-0.202149	-0.186632	-0.145868	-0.554903	-0.32166	-0.433246	-0.536437	-0.139177	-0.578002	-0.391353
AACCTTTTCTTCCGTG-1_1	NMPs	2.2174	-0.321738	-0.571417	0	1.54731	1.58929	0.709245	-0.485095	0.519501	-0.448458	0.397117	-0.330756	-0.501739	-0.346196	-0.520992	0.708057	-0.548563	-1.24747	-0.396032	-0.202149	1.06315	-0.145868	-0.554903	-0.32166	-0.433246	-0.536437	-0.846872	-0.578002	-0.391353
AACGGGAAGCGACTAG-1_1	NMPs	0.814432	-0.321738	1.52003	0.445858	0.0173067	0.478336	0.72051	-0.485095	0.00449903	-0.448458	-0.606406	-0.330756	0.463702	-0.346196	-0.520992	1.62859	-0.548563	-1.24747	-0.396032	-0.202149	-0.186632	-0.145868	0.572627	-0.32166	-0.433246	-0.536437	-0.846872	-0.578002	-0.391353
AACGGGATCAGGAAAT-1_1	NMPs	1.71419	5.87527	0.358663	0	0.943455	0.461191	1.30237	-0.485095	-1.29833	-0.448458	-0.606406	-0.330756	1.61253	6.12178	0.461243	0.816328	1.23304	-0.541252	0.650105	-0.202149	-0.186632	-0.145868	0.556063	-0.32166	-0.433246	-0.536437	-0.0760424	-0.578002	-0.391353
AAGCATCAGAGTATAC-1_1	NMPs	3.40661	3.4362	2.18793	0.429382	0.351228	1.45597	1.16406	-0.485095	-1.29833	-0.448458	-0.606406	-0.330756	0.428026	3.78529	-0.520992	0.412957	-0.548563	0.294093	-0.396032	-0.202149	-0.186632	-0.145868	-0.554903	-0.32166	-0.433246	-0.536437	-0.846872	0.114509	-0.391353
AAGCATCCAAGTAGTA-1_1	NMPs	0.912679	2.81564	1.12354	0.478357	1.29958	-0.0099259	0.279419	-0.485095	-1.29833	-0.448458	-0.606406	-0.330756	-0.501739	0.921476	-0.520992	1.51121	-0.548563	0.0395287	-0.396032	-0.202149	1.30074	-0.145868	-0.554903	-0.32166	-0.433246	-0.536437	-0.846872	0.193496	-0.391353
AAGCCATAGTGGCAGT-1_1	NMPs	2.93176	1.36168	-0.571417	0.729089	-0.021718	1.17686	-0.0969235	-0.485095	-0.336781	-0.448458	-0.606406	-0.330756	1.077	-0.346196	-0.520992	0.788408	-0.548563	-0.0754061	-0.396032	-0.202149	-0.186632	-0.145868	-0.554903	-0.32166	-0.433246	-0.536437	-0.0931298	-0.578002	-0.391353
AAGTGAAGTTAACAGA-1_1	NMPs	1.99344	-0.321738	0.0270916	1.82893	0.726058	0.860682	1.61998	-0.485095	-0.397368	-0.448458	-0.606406	-0.330756	-0.501739	-0.346196	-0.520992	1.8215	-0.548563	-0.793018	-0.396032	-0.202149	-0.186632	-0.145868	1.17271	-0.32166	-0.433246	-0.536437	-0.846872	0.232975	-0.391353
AAGTGAATCGACCTAA-1_1	NMPs	0.813944	1.42488	-0.571417	0.445696	0.705891	0.894913	0.99276	-0.485095	-0.305375	-0.448458	-0.606406	-0.330756	1.12856	-0.346196	-0.520992	-0.0482823	-0.548563	-0.0371244	-0.396032	-0.202149	-0.186632	-0.145868	-0.554903	-0.32166	-0.433246	0.197548	-0.0648332	-0.578002	-0.391353
AAGTTCGAGGATTCAA-1_1	NMPs	0.621503	2.25607	1.27838	0.657797	0.745407	2.2179	0.176576	-0.485095	-0.794485	-0.448458	-0.606406	-0.330756	1.39017	-0.346196	0.333195	2.40705	-0.548563	0.157096	-0.396032	-0.202149	-0.186632	-0.145868	2.81559	-0.32166	-0.433246	-0.536437	-0.846872	-0.578002	-0.391353
AATGGAAAGGCGTTAG-1_1	NMPs	3.61249	1.49113	-0.571417	1.0169	0.0571123	1.28977	1.48177	-0.485095	0.0427905	-0.448458	-0.606406	-0.330756	0.499958	-0.346196	-0.520992	2.0627	0.295524	1.18085	-0.396032	-0.202149	-0.186632	-0.145868	-0.554903	-0.32166	-0.433246	-0.536437	-0.846872	-0.578002	-0.391353
AATGGAACATCCCGTT-1_1	NMPs	1.43833	-0.321738	-0.571417	1.1938	1.29917	1.69828	0.164111	-0.485095	-0.438132	-0.448458	-0.606406	-0.330756	-0.501739	-0.346196	-0.520992	2.49486	-0.548563	-0.639198	-0.396032	-0.202149	-0.186632	-0.145868	0.401983	-0.32166	-0.433246	-0.536437	-0.182949	-0.578002	-0.391353
AATGGAATCGTCGGGT-1_1	NMPs	4.33909	6.92148	0.512567	0.512002	1.79428	2.22659	0.769259	-0.485095	-0.178667	-0.448458	-0.606406	-0.330756	-0.501739	-0.346196	-0.520992	1.01861	-0.548563	1.72381	-0.396032	-0.202149	-0.186632	-0.145868	-0.554903	-0.32166	-0.433246	-0.536437	0.0515096	-0.578002	-0.391353
AATGGCTGTATTAAGG-1_1	NMPs	2.58243	1.1364	1.23955	1.17982	-0.161975	0.660003	1.38803	-0.485095	-0.807612	-0.448458	0.322561	-0.330756	-0.501739	-0.346196	-0.520992	1.14771	-0.548563	0.409452	-0.396032	-0.202149	-0.186632	-0.145868	-0.554903	-0.32166	-0.433246	0.0763218	-0.846872	-0.578002	0.614945
ACAACCATCGTTCTCG-1_1	NMPs	2.41115	-0.321738	1.88993	0.97404	1.35621	1.48762	1.48309	-0.485095	-0.0137305	-0.448458	-0.606406	-0.330756	-0.501739	-0.346196	-0.520992	1.11963	-0.548563	0.318371	-0.396032	-0.202149	-0.186632	-0.145868	-0.554903	-0.32166	-0.433246	-0.536437	-0.846872	-0.578002	-0.391353
ACAGAAATCTTGCAAG-1_1	NMPs	1.35422	1.46613	0.394474	1.19767	0.874347	-0.0492569	0.898282	-0.485095	0.493362	-0.448458	-0.606406	-0.330756	-0.501739	-0.346196	-0.520992	1.43888	-0.0852731	-0.0122934	-0.396032	-0.202149	-0.186632	-0.145868	-0.554903	-0.32166	-0.433246	-0.536437	-0.401357	-0.578002	-0.391353
ACAGCCGCAGTTCCAA-1_1	NMPs	2.32715	1.33289	0.322491	0.946255	1.6273	2.54072	1.1379	-0.485095	-0.0503745	-0.448458	-0.606406	-0.330756	0.412523	-0.346196	-0.520992	0.767206	-0.548563	0.273704	-0.396032	-0.202149	-0.186632	-0.145868	-0.554903	-0.32166	-0.433246	-0.536437	-0.846872	-0.578002	-0.391353
ACATCGAAGATGACAT-1_1	NMPs	2.30719	1.93692	0.648818	0.576358	0.319935	2.45424	0.768452	-0.485095	-0.0590833	-0.448458	-0.606406	-0.330756	-0.501739	6.38776	-0.520992	1.53153	-0.548563	0.69056	-0.396032	-0.202149	-0.186632	-0.145868	-0.554903	-0.32166	-0.433246	0.412725	0.164431	-0.578002	-0.391353
ACCAAACTCTAAGCCA-1_1	NMPs	1.0525	-0.321738	-0.571417	0.866931	0.787753	1.13284	0.622341	-0.485095	-0.361499	-0.448458	-0.606406	-0.330756	0.634226	-0.346196	-0.520992	1.89224	-0.548563	0.726583	0.853235	-0.202149	-0.186632	-0.145868	-0.554903	-0.32166	-0.433246	-0.536437	-0.846872	-0.100096	-0.391353
ACCACAATCGGCATCG-1_1	NMPs	1.99498	4.21188	-0.571417	0.627003	1.23141	2.51141	1.2669	-0.485095	-0.471416	-0.448458	-0.606406	-0.330756	-0.501739	0.612748	-0.520992	0.870097	-0.548563	-0.665758	-0.396032	1.60573	-0.186632	-0.145868	-0.554903	-0.32166	-0.433246	-0.536437	0.253296	-0.578002	-0.391353
ACCTACCAGCAATTCC-1_1	NMPs	1.24467	0.997833	2.25635	0.588178	1.53275	1.5134	0.180769	-0.485095	1.19139	-0.448458	-0.606406	-0.330756	-0.501739	-0.346196	0.231879	-0.774391	-0.548563	-0.706164	-0.396032	-0.202149	-0.186632	-0.145868	-0.554903	-0.32166	-0.433246	-0.536437	-0.846872	-0.578002	-0.391353
ACCTGTCAGTAGACAT-1_1	NMPs	4.31667	3.66609	0.202993	0.633012	0.446414	2.14202	0.699477	-0.485095	0.0437196	-0.448458	-0.606406	-0.330756	0.290304	0.623139	-0.520992	0.6001	-0.548563	-0.659454	-0.396032	-0.202149	-0.186632	-0.145868	-0.554903	-0.32166	-0.433246	-0.536437	-0.205058	-0.578002	-0.391353
ACGATGTGTGGTCAAG-1_1	NMPs	-0.533413	2.19729	-0.571417	0.642798	0.467993	2.67539	0.946608	-0.485095	-1.29833	-0.448458	-0.606406	-0.330756	-0.501739	1.35725	-0.520992	2.00557	-0.548563	0.409778	-0.396032	-0.202149	-0.186632	-0.145868	-0.554903	-0.32166	-0.433246	-0.536437	0.281011	-0.578002	-0.391353
ACGCACGGTACATACC-1_1	NMPs	2.81772	1.70348	0.522703	0.855807	1.62966	1.10983	0.00297208	-0.485095	-0.914004	-0.448458	-0.606406	-0.330756	0.617294	3.12564	-0.520992	0.0675395	-0.548563	-0.416695	-0.396032	-0.202149	-0.186632	-0.145868	-0.554903	-0.32166	-0.433246	-0.536437	0.05991	-0.578002	-0.391353
ACGGAAGGTGGATTTC-1_1	NMPs	1.77759	1.45574	1.04707	0.45357	1.74664	0.498457	0.587304	-0.485095	-0.700146	-0.448458	-0.606406	-0.330756	-0.501739	-0.346196	-0.520992	-0.0354546	-0.548563	0.362161	0.684068	-0.202149	-0.186632	-0.145868	-0.554903	-0.32166	-0.433246	-0.536437	-0.846872	-0.578002	-0.391353
ACGGGTCTCTCTGAGA-1_1	NMPs	-0.533413	-0.321738	1.0034	1.32442	1.16651	1.21132	-0.345348	-0.485095	0.238966	-0.448458	-0.606406	-0.330756	-0.501739	-0.346196	-0.520992	0.437438	-0.548563	0.626391	-0.396032	-0.202149	-0.186632	-0.145868	-0.554903	-0.32166	-0.433246	-0.536437	-0.0756293	-0.578002	-0.391353
ACGGTCGGTTCAGCTA-1_1	NMPs	2.23784	1.87249	0.614008	0.559916	0.282712	0.134996	1.22566	-0.485095	-1.29833	-0.448458	-0.606406	-0.330756	-0.501739	1.13761	-0.520992	0.719074	-0.548563	-0.347365	-0.396032	-0.202149	-0.186632	-0.145868	-0.554903	-0.32166	-0.433246	-0.536437	0.135582	-0.578002	-0.391353
ACGTAGTCAACTCGAT-1_1	NMPs	2.10319	-0.321738	-0.0513931	1.25441	0.550005	1.50484	1.21186	-0.485095	0.550451	-0.448458	-0.606406	-0.330756	-0.501739	-0.346196	-0.520992	1.13443	-0.548563	-0.271376	-0.396032	-0.202149	-0.186632	-0.145868	-0.554903	-0.32166	-0.433246	-0.536437	-0.846872	-0.578002	-0.391353
ACGTCCTCAAGACGGT-1_1	NMPs	1.76597	-0.321738	-0.571417	1.71531	0.982208	0.911167	1.13058	-0.485095	-0.295197	-0.448458	-0.606406	-0.330756	-0.501739	-0.346196	-0.520992	2.02012	0.274261	-0.522539	-0.396032	-0.202149	-0.186632	-0.145868	-0.554903	-0.32166	-0.433246	-0.536437	-0.846872	-0.578002	-0.391353
ACGTCCTCAGCTGCCA-1_1	NMPs	0.43757	0.936975	1.38125	1.1856	0.0269523	0.778934	1.23756	-0.485095	0.658348	-0.448458	-0.606406	-0.330756	0.719347	1.14822	-0.520992	0.728197	-0.548563	-0.0271857	-0.396032	-0.202149	-0.186632	-0.145868	-0.554903	-0.32166	-0.433246	-0.536437	-0.846872	-0.578002	-0.391353
ACTATTCGTCCAAAGG-1_1	NMPs	1.3666	2.96308	0.196771	0.838209	0.436458	1.19967	1.34911	-0.485095	-0.19287	-0.448458	-0.606406	-0.330756	0.859208	-0.346196	-0.520992	1.96517	-0.548563	0.378536	-0.396032	-0.202149	-0.186632	-0.145868	-0.554903	-0.32166	-0.433246	-0.536437	0.623887	-0.578002	-0.391353
ACTCCCAGTGAGGAAA-1_1	NMPs	-0.533413	3.84275	-0.571417	0	1.87731	2.51525	1.00744	-0.485095	-1.29833	-0.448458	1.05717	-0.330756	-0.501739	3.22019	-0.520992	-0.774391	-0.548563	-1.24747	-0.396032	-0.202149	-0.186632	-0.145868	-0.554903	-0.32166	-0.433246	-0.536437	-0.846872	-0.578002	-0.391353
ACTCTCGAGCTGACCC-1_1	NMPs	0.980846	4.32817	0.489076	1.28117	1.14343	0.855299	1.04419	-0.485095	0.128684	-0.448458	-0.606406	-0.330756	-0.501739	-0.346196	-0.520992	0.988397	-0.548563	-1.24747	-0.396032	2.30042	-0.186632	-0.145868	0.156968	-0.32166	-0.433246	-0.536437	0.0320411	-0.578002	-0.391353
ACTTCGCAGATTGATG-1_1	NMPs	1.60728	-0.321738	2.41097	0	1.44543	1.64316	0.287846	-0.485095	-1.29833	-0.448458	-0.606406	-0.330756	1.03161	-0.346196	-0.520992	0.379258	-0.548563	-1.24747	-0.396032	-0.202149	-0.186632	-0.145868	-0.554903	-0.32166	-0.433246	-0.536437	-0.846872	-0.578002	-0.391353
ACTTCGCTCCTTCTAA-1_1	NMPs	1.98257	1.08772	0.748901	0.832271	0.872367	1.41472	1.33556	-0.485095	-0.823996	-0.448458	-0.606406	-0.330756	0.277056	-0.346196	-0.520992	2.84529	-0.548563	0.0904663	-0.396032	-0.202149	-0.186632	-0.145868	-0.554903	-0.32166	-0.433246	-0.536437	-0.846872	0.00206302	-0.391353
ACTTTCACAAATACAG-1_1	NMPs	1.25878	1.0096	1.111	0.794661	0.0846769	1.52712	1.24871	-0.485095	-0.0289398	-0.448458	-0.606406	-0.330756	1.21898	-0.346196	-0.520992	0.520236	-0.548563	0.0300054	-0.396032	-0.202149	-0.186632	-0.145868	-0.554903	-0.32166	-0.433246	-0.536437	-0.250772	-0.578002	-0.391353
ACTTTCACACAAGGTG-1_1	NMPs	1.16323	-0.321738	0.616808	1.18127	0.711986	0.137346	0.72648	-0.485095	-0.558148	-0.448458	-0.606406	-0.330756	0.713542	-0.346196	-0.520992	0.139954	1.98612	1.26217	-0.396032	-0.202149	-0.186632	-0.145868	-0.554903	-0.32166	-0.433246	-0.536437	0.137903	-0.578002	-0.391353
AGAAATGGTCTTGCTC-1_1	NMPs	3.34354	-0.321738	2.14376	0	1.14565	1.714	1.04643	-0.485095	-0.198276	-0.448458	-0.606406	-0.330756	-0.501739	-0.346196	-0.520992	2.02049	-0.548563	-0.441093	-0.396032	-0.202149	-0.186632	-0.145868	0.713624	-0.32166	-0.433246	-0.536437	0.0332791	-0.578002	-0.391353
AGAAGCGAGATTCGAA-1_1	NMPs	0.772255	-0.321738	-0.571417	0.732551	-0.50392	1.46531	0.673573	-0.485095	-0.728717	-0.448458	-0.606406	-0.330756	1.58435	2.70352	-0.520992	0.419049	0.239515	1.44001	1.34841	-0.202149	-0.186632	-0.145868	-0.554903	-0.32166	-0.433246	-0.536437	-0.846872	-0.578002	-0.391353
AGAAGCGCATAAGATG-1_1	NMPs	0.563308	2.96269	0.196658	1.40151	0.155175	-0.215281	1.101	-0.485095	-0.193001	-0.448458	-0.606406	-0.330756	-0.501739	-0.346196	0.290154	1.32327	-0.548563	-0.237227	-0.396032	-0.202149	-0.186632	-0.145868	-0.554903	-0.32166	-0.433246	-0.536437	-0.210308	-0.578002	-0.391353
AGAAGTATCATACGAC-1_1	NMPs	0.778182	-0.321738	-0.571417	0.966846	1.34132	1.92827	1.18031	-0.485095	-0.328389	-0.448458	0.476811	-0.330756	-0.501739	0.803573	0.449077	1.58642	-0.548563	-0.0651774	-0.396032	-0.202149	-0.186632	-0.145868	-0.554903	-0.32166	-0.433246	-0.536437	-0.0855903	-0.578002	-0.391353
AGACAAACAACACAGG-1_1	NMPs	4.12904	1.68383	-0.571417	0.511774	0.580424	2.11799	1.6497	-0.485095	-0.382619	-0.448458	-0.606406	-0.330756	0.606434	0.417748	-0.520992	-0.774391	-0.548563	0.331667	0.290446	-0.202149	-0.186632	-0.145868	-0.554903	-0.32166	-0.433246	-0.536437	-0.846872	-0.578002	-0.391353
AGACAGGTCAGATTGC-1_1	NMPs	0.54937	2.11324	-0.571417	0	1.05073	-0.859919	0.669618	-0.485095	0.669307	-0.448458	0.28784	-0.330756	-0.501739	-0.346196	-0.520992	0.576983	0.104985	-0.248607	-0.396032	-0.202149	-0.186632	-0.145868	-0.554903	-0.32166	-0.433246	-0.536437	-0.846872	-0.578002	-0.391353
AGACCCGAGCTAAGTA-1_1	NMPs	2.60291	4.33037	1.62507	0.647646	1.11941	2.03496	1.24034	-0.485095	-1.29833	-0.448458	-0.606406	-0.330756	0.900645	3.97121	-0.520992	0.629022	-0.548563	-0.644049	-0.396032	-0.202149	-0.186632	-0.145868	-0.554903	-0.32166	-0.433246	-0.536437	-0.846872	-0.578002	-0.391353
AGACCCGGTCGATGCC-1_1	NMPs	2.62075	-0.321738	0.53894	1.19346	1.03978	0.298635	1.02139	-0.0765359	0.669891	-0.448458	-0.606406	-0.330756	0.633901	-0.346196	-0.520992	1.27969	-0.548563	-0.199319	-0.396032	-0.202149	-0.186632	-0.145868	-0.031697	-0.32166	-0.433246	-0.195724	-0.483852	-0.578002	-0.391353
AGACCCGTCGAGATGG-1_1	NMPs	0.909724	-0.321738	-0.571417	0	0.803402	0.992021	0.968365	-0.485095	-1.29833	-0.448458	-0.606406	-0.330756	1.22874	0.918885	-0.520992	0.527579	0.322488	0.742088	4.98148	-0.202149	-0.186632	-0.145868	-0.554903	-0.32166	-0.433246	-0.536437	-0.846872	-0.578002	-0.391353
AGAGCCCGTCAGCTTA-1_1	NMPs	2.42685	-0.321738	-0.571417	1.16831	0.00551303	2.14751	1.80706	-0.485095	-0.00687938	-0.448458	-0.606406	-0.330756	-0.501739	-0.346196	-0.520992	1.98298	0.255966	-0.0484268	-0.396032	-0.202149	-0.186632	-0.145868	0.560145	-0.32166	-0.433246	-0.536437	-0.846872	-0.578002	-0.391353
AGATCCAGTCGCATGC-1_1	NMPs	3.41608	3.4466	0.340831	0.430885	1.13602	2.27813	0.811787	-0.485095	-0.334209	-0.448458	-0.606406	-0.330756	-0.501739	-0.346196	-0.520992	2.50024	-0.548563	0.599347	-0.396032	-0.202149	-0.186632	-0.145868	-0.554903	-0.32166	-0.433246	-0.536437	0.435843	-0.578002	-0.391353
AGATGAAGTGTCCTAA-1_1	NMPs	2.36489	-0.321738	-0.571417	1.3031	1.65457	1.45555	1.36122	-0.485095	-0.732193	-0.448458	-0.606406	-0.330756	0.427783	-0.346196	-0.520992	-0.774391	-0.548563	-0.557389	-0.396032	-0.202149	-0.186632	-0.145868	0.530678	-0.32166	-0.433246	-0.536437	-0.0936555	-0.578002	-0.391353
AGCCAATGTCAAGCCC-1_1	NMPs	1.85764	-0.321738	-0.571417	1.38971	1.65365	1.60945	0.0214515	-0.485095	0.0634307	-0.448458	-0.606406	-0.330756	-0.501739	-0.346196	-0.520992	-0.00589773	-0.548563	0.412425	-0.396032	-0.202149	-0.186632	-0.145868	-0.554903	-0.32166	-0.433246	-0.536437	-0.0191838	0.18278	-0.391353
AGCCACGTCTTTGGAG-1_1	NMPs	2.49877	1.45968	1.05019	1.19454	0.422764	1.79403	1.14319	-0.485095	-0.698818	-0.448458	-0.606406	-0.330756	1.15679	0.858457	-0.520992	-0.774391	-0.548563	0.364968	-0.396032	-0.202149	-0.186632	-0.145868	-0.554903	-0.32166	-0.433246	-0.536437	-0.0492508	-0.578002	-0.391353
AGCCAGCCACAGCATT-1_1	NMPs	4.07363	2.76244	2.01553	0	0.463144	1.84804	0.456896	-0.485095	-0.260394	-0.448458	-0.606406	-0.330756	0.513831	4.3064	2.57413	1.21628	-0.548563	0.0177046	0.720831	-0.202149	-0.186632	-0.145868	0.631172	-0.32166	-0.433246	-0.536437	0.53405	-0.578002	-0.391353
AGCGCCAGTTTCGACA-1_1	NMPs	1.67777	3.02259	0.97716	1.14936	1.42054	0.849591	1.32123	-0.485095	0.425435	-0.448458	-0.606406	-0.330756	0.0149992	-0.346196	-0.520992	2.17716	-0.548563	-0.554352	-0.396032	-0.202149	-0.186632	-0.145868	-0.554903	-0.32166	-0.433246	-0.536437	0.19281	-0.578002	-0.391353
AGCGTATTCACAATGC-1_1	NMPs	0.831763	-0.321738	-0.571417	0.451591	1.20843	0.913149	-0.660959	-0.485095	0.0176626	-0.448458	-0.606406	-0.330756	1.65895	1.67198	-0.520992	1.1624	-0.548563	-0.521506	-0.396032	-0.202149	-0.186632	-0.145868	0.587125	-0.32166	-0.433246	-0.536437	-0.846872	-0.578002	-0.391353
AGCTACAGTACGATTC-1_1	NMPs	0.615991	4.88468	0.233554	0	0.207522	1.70617	1.42171	-0.485095	-0.434454	-0.448458	-0.606406	-0.330756	2.09204	6.63849	2.44949	-0.154962	0.145196	-0.194464	0.509385	-0.202149	-0.186632	-0.145868	-0.554903	-0.32166	-0.433246	-0.536437	-0.846872	-0.578002	-0.391353
AGCTTCCAGGCGATAC-1_1	NMPs	3.31262	2.44819	1.79302	0.414603	1.44207	2.20884	-0.140102	-0.485095	-1.29833	-0.448458	-0.606406	-0.330756	1.02878	0.752523	0.406005	0.745088	-0.548563	-0.111202	2.6336	-0.202149	-0.186632	-0.145868	-0.554903	-0.32166	-0.433246	-0.536437	0.393351	-0.578002	-0.391353
AGCTTCCTCTCGACGG-1_1	NMPs	0.674111	5.51721	0.876917	1.08653	0.264392	1.3431	0.827333	-0.485095	-0.104229	-0.448458	0.390861	-0.330756	1.45882	1.4667	0.372105	1.46193	-0.548563	0.745614	-0.396032	-0.202149	-0.186632	-0.145868	-0.554903	-0.32166	-0.433246	0.121373	-0.145995	0.0662191	-0.391353
AGGACGATCTATTTCG-1_1	NMPs	1.63889	3.38839	1.43297	0.422494	0.331432	1.67076	0.310616	-0.485095	-0.74113	-0.448458	-0.606406	-0.330756	1.54828	0.773436	-0.520992	2.21316	-0.548563	-0.0922954	-0.396032	-0.202149	-0.186632	-0.145868	-0.554903	-0.32166	-0.433246	-0.536437	-0.846872	-0.578002	-0.391353
AGGCTGCGTGGATGAC-1_1	NMPs	0.718946	-0.321738	-0.571417	1.11615	0.606313	1.6384	1.55769	-0.485095	-1.29833	-0.448458	-0.606406	-0.330756	-0.501739	0.751645	-0.520992	0.744124	0.207338	-0.5815	-0.396032	-0.202149	1.10148	-0.145868	-0.554903	-0.32166	-0.433246	-0.536437	-0.846872	0.0901386	-0.391353
AGGGAGTAGAAGGCTC-1_1	NMPs	1.48467	1.20067	2.28181	0	0.232093	1.03134	0.00536126	-0.485095	-1.29833	-0.448458	-0.606406	-0.330756	1.80297	3.53347	0.347608	0.313179	0.160285	-0.622955	1.71267	-0.202149	-0.186632	-0.145868	-0.554903	-0.32166	-0.433246	-0.536437	-0.846872	-0.578002	-0.391353
AGGGAGTCACTGAGTT-1_1	NMPs	-0.533413	4.57208	-0.571417	1.24879	0.381108	2.05018	0.623694	-0.485095	1.3816	-0.448458	-0.606406	-0.330756	-0.501739	1.2534	0.828599	0.208982	0.552813	-0.277126	-0.396032	-0.202149	-0.186632	-0.145868	-0.554903	-0.32166	-0.433246	-0.536437	-0.846872	-0.578002	-0.391353
AGGGCCTCAATCCTTT-1_1	NMPs	0.564919	4.22481	0.197787	1.28884	0.438086	2.13037	0.565349	-0.485095	-0.19169	-0.448458	0.300682	-0.330756	0.860801	0.616623	-0.520992	-0.774391	-0.548563	0.10145	-0.396032	-0.202149	-0.186632	-0.145868	-0.554903	-0.32166	-0.433246	-0.536437	0.625457	-0.578002	-0.391353
AGGGTCCTCCCTAGGG-1_1	NMPs	-0.533413	2.51129	3.32605	0.722922	0.896566	1.68217	0.651436	-0.485095	0.409606	-0.448458	-0.606406	-0.330756	0.419432	0.781172	1.60737	1.33542	-0.548563	-0.0853203	0.617017	-0.202149	-0.186632	-0.145868	-0.554903	-0.32166	-0.433246	-0.536437	-0.846872	-0.578002	-0.391353
AGGTCATTCAATGCAC-1_1	NMPs	1.9421	-0.321738	0.174929	0.612646	1.19236	2.07863	0.866971	-0.485095	0.199438	-0.448458	-0.606406	-0.330756	1.27143	-0.346196	-0.520992	1.0758	-0.548563	0.57821	-0.396032	-0.202149	-0.186632	-0.145868	-0.554903	-0.32166	-0.433246	-0.536437	-0.846872	-0.00944775	-0.391353
AGGTCTAAGTTCGCAT-1_1	NMPs	1.42019	2.21077	-0.571417	0	0.47556	0.980175	0.470548	-0.485095	-0.446048	-0.448458	-0.606406	-0.330756	0.897596	-0.346196	-0.520992	2.26251	-0.548563	-0.208596	1.14287	-0.202149	-0.186632	-0.145868	-0.554903	-0.32166	-0.433246	-0.536437	-0.846872	-0.578002	-0.391353
AGGTGTTCACAAGTGG-1_1	NMPs	1.46126	1.18064	1.6599	1.05393	0.505356	2.0713	1.27285	-0.485095	-0.792725	-0.448458	-0.606406	-0.330756	1.39547	-0.346196	0.336179	-0.149818	0.150958	0.446796	-0.396032	-0.202149	-0.186632	-0.145868	-0.554903	-0.32166	-0.433246	-0.536437	-0.846872	-0.578002	-0.391353
AGTACTGAGAGGTATT-1_1	NMPs	2.87035	1.32113	0.31614	0.94092	0.321993	1.14077	1.22857	-0.485095	-0.357059	-0.448458	0.440251	-0.330756	-0.501739	-0.346196	0.416335	0.758515	-0.548563	0.265128	-0.396032	-0.202149	-0.186632	-0.145868	-0.554903	-0.32166	-0.433246	-0.536437	-0.846872	-0.578002	-0.391353
AGTACTGAGTGCCAGA-1_1	NMPs	2.96046	3.47115	1.47768	0	1.14858	1.93057	0.953505	-0.485095	-1.29833	-0.448458	-0.606406	-0.330756	1.09262	2.21868	0.450361	-0.774391	1.21744	0.308431	1.90876	-0.202149	-0.186632	-0.145868	-0.554903	-0.32166	-0.433246	-0.536437	-0.0845825	0.122668	-0.391353
AGTGATCAGAGCTTTC-1_1	NMPs	2.88725	4.91048	1.28232	0.530706	0.961645	1.81294	0.989497	-0.485095	-1.29833	-0.448458	-0.606406	-0.330756	-0.501739	-0.346196	-0.520992	1.91178	-0.548563	0.160088	-0.396032	-0.202149	-0.186632	-0.145868	-0.554903	-0.32166	-0.433246	-0.536437	-0.846872	-0.578002	-0.391353
AGTGATCTCTCATGGA-1_1	NMPs	2.54258	-0.321738	-0.571417	0.63295	0.895837	-0.859919	1.11319	-0.485095	-1.29833	-0.448458	-0.606406	-0.330756	0.868824	3.08452	-0.520992	1.68776	-0.548563	0.833668	-0.396032	2.96012	-0.186632	-0.145868	-0.554903	-0.32166	-0.433246	-0.536437	0.263731	-0.578002	-0.391353
AGTGCCGTCCGAAGGA-1_1	NMPs	-0.533413	1.38047	3.18492	0.967722	0.926852	1.93026	0.681904	-0.485095	-0.725475	-0.448458	-0.606406	-0.330756	0.438814	-0.346196	1.64271	0.424975	-0.548563	-0.549199	-0.396032	-0.202149	-0.186632	-0.145868	0.543561	-0.32166	-0.433246	-0.536437	-0.846872	-0.578002	-0.391353
AGTGTTGCAAATGAAC-1_1	NMPs	4.67513	2.96707	2.15759	0	0.562573	2.73755	0.911319	-0.485095	-0.632076	-0.448458	0.654865	-0.330756	1.85675	-0.346196	-0.520992	1.32559	0.37322	1.09229	-0.396032	-0.202149	-0.186632	-0.145868	-0.554903	-0.32166	-0.433246	-0.536437	-0.846872	-0.578002	-0.391353
AGTGTTGTCCTTTGAT-1_1	NMPs	0.712402	-0.321738	2.64561	0.928214	1.58769	0.789425	0.605461	-0.485095	0.372559	-0.448458	-0.606406	-0.330756	0.390619	-0.346196	-0.520992	0.371058	-0.548563	0.539914	-0.396032	-0.202149	-0.186632	-0.145868	-0.554903	-0.32166	-0.433246	-0.536437	-0.12377	-0.578002	-0.391353
AGTTCGAGTTAGCGGA-1_1	NMPs	-0.533413	4.59712	-0.571417	1.05826	0.114125	0.584363	1.90059	-0.485095	-0.656308	-0.448458	-0.606406	-0.330756	0.552377	-0.346196	-0.520992	2.5925	-0.548563	-1.24747	-0.396032	-0.202149	-0.186632	-0.145868	-0.554903	-0.32166	-0.433246	-0.536437	0.00730607	0.207128	-0.391353
ATACCGACACAGTACT-1_1	NMPs	0.518384	-0.321738	0.710621	0.980023	0.826485	1.90694	0.222746	-0.485095	0.500932	-0.448458	0.26225	-0.330756	0.251647	-0.346196	-0.520992	0.212143	-0.548563	-0.274006	-0.396032	-0.202149	-0.186632	-0.145868	-0.554903	-0.32166	-0.433246	-0.536437	-0.236383	-0.578002	-0.391353
ATACCTTAGTGACACG-1_1	NMPs	3.71471	1.55745	2.40371	1.24163	1.0754	0.56565	0.830448	-0.485095	-0.665914	-0.448458	-0.606406	-0.330756	2.18682	0.924574	-0.520992	0.00683212	-0.548563	0.433873	-0.396032	-0.202149	-0.186632	-0.145868	-0.554903	-0.32166	-0.433246	-0.536437	-0.846872	0.195382	-0.391353
ATACCTTTCTACCTTA-1_1	NMPs	-0.533413	1.23073	0.267299	1.0799	1.20028	1.33047	0.395662	-0.485095	-0.775868	-0.448458	-0.606406	-0.330756	0.356075	-0.346196	-0.520992	1.44977	-0.548563	0.947223	-0.396032	-0.202149	-0.186632	-0.145868	-0.554903	-0.32166	-0.433246	-0.536437	-0.846872	-0.578002	-0.391353
ATACTTCTCGGTGAAG-1_1	NMPs	-0.533413	3.51445	-0.571417	1.25056	1.17068	1.36221	1.03635	-0.485095	-1.29833	-0.448458	-0.606406	-0.330756	0.807733	2.24796	-0.520992	1.61064	-0.548563	-1.24747	-0.396032	-0.202149	-0.186632	-0.145868	-0.554903	-0.32166	-0.433246	-0.536437	-0.846872	-0.578002	-0.391353
ATAGACCGTTCTCTCG-1_1	NMPs	3.26186	-0.321738	0.289668	0.695027	1.2405	-0.859919	0.971538	-0.485095	-0.381703	-0.448458	-0.606406	-0.330756	-0.501739	0.731631	-0.520992	0.722065	-0.548563	-1.24747	-0.396032	-0.202149	-0.186632	-0.145868	-0.554903	-0.32166	-0.433246	-0.536437	-0.846872	-0.578002	-0.391353
ATAGACCGTTGGGACA-1_1	NMPs	4.06347	3.69569	2.35254	1.02515	-0.446327	0.961676	0.935543	-0.485095	0.523092	-0.448458	0.560535	-0.330756	1.19735	0.892441	-0.520992	-0.0129219	-0.548563	-0.49609	-0.396032	-0.202149	-0.186632	-0.145868	-0.554903	-0.32166	-0.433246	-0.536437	-0.0267491	-0.578002	-0.391353
ATAGAGAGTGGTAATA-1_1	NMPs	2.64803	3.80245	0.451916	0	2.00176	1.359	0.293915	-0.485095	-0.660865	-0.448458	-0.606406	-0.330756	-0.501739	-0.346196	0.559725	2.57971	-0.548563	-1.24747	-0.396032	-0.202149	-0.186632	-0.145868	1.48799	-0.32166	-0.433246	-0.536437	-0.846872	-0.578002	-0.391353
ATATCCTCAGGTCAAG-1_1	NMPs	2.09183	4.07993	0.541468	0.525653	0.204345	0.0741139	1.59707	0.552943	-0.153035	-0.448458	-0.606406	-0.330756	1.37868	-0.346196	-0.520992	1.66064	0.41057	1.15531	-0.396032	-0.202149	-0.186632	-0.145868	0.774421	-0.32166	-0.433246	-0.536437	-0.846872	-0.578002	-0.391353
ATCACAGTCGAAGAAT-1_1	NMPs	2.15505	3.16339	0.0770372	1.25522	1.13357	2.43174	0.853715	-0.485095	-0.125456	-0.448458	-0.606406	-0.330756	-0.501739	-0.346196	-0.520992	1.94271	-0.548563	0.182185	-0.396032	-0.202149	-0.186632	-0.145868	-0.554903	-0.32166	-0.433246	-0.536437	0.713578	-0.578002	-0.391353
ATCATTCCAGTTAAAG-1_1	NMPs	2.76206	1.25061	0.278041	0.401227	0.564078	2.44691	0.951051	-0.485095	0.810802	-0.448458	-0.606406	-0.330756	0.367061	-0.346196	-0.520992	-0.120729	-0.548563	0.965732	-0.396032	-0.202149	-0.186632	-0.145868	-0.554903	-0.32166	-0.433246	-0.536437	0.35819	-0.578002	-0.391353
ATCATTCTCCGTGTCT-1_1	NMPs	1.05805	-0.321738	-0.571417	0	0.206171	2.05497	0.627649	-0.485095	-1.29833	-0.448458	-0.606406	-0.330756	1.93323	1.04891	0.656072	1.89814	0.412017	0.560266	-0.396032	-0.202149	-0.186632	-0.145868	-0.554903	-0.32166	-0.433246	-0.536437	0.67886	-0.578002	-0.391353
ATCCACCTCAGTGTCA-1_1	NMPs	1.82761	2.16826	1.0821	0.46489	0.616043	1.71325	0.783212	-0.485095	-0.1007	-0.448458	0.0407788	-0.330756	0.874106	-0.346196	0.518441	0.497997	0.299698	-0.500127	-0.396032	-0.202149	-0.186632	-0.145868	0.100639	-0.32166	-0.433246	-0.536437	-0.392032	-0.578002	-0.391353
ATCCATTCAATCGCGC-1_1	NMPs	-0.533413	6.47505	-0.571417	0.510719	0.903148	1.09189	1.0752	-0.485095	-0.181084	-0.448458	-0.606406	-0.330756	1.87676	1.00724	1.37311	1.61417	-0.548563	0.114378	1.6213	-0.202149	-0.186632	-0.145868	0.736655	-0.32166	-0.433246	-0.536437	-0.846872	-0.578002	-0.391353
ATCCATTCAGTTTGGT-1_1	NMPs	2.35268	1.97941	1.75265	1.52502	1.12218	1.31295	0.895971	-0.485095	-0.039237	-0.448458	0.859634	-0.330756	-0.501739	-0.346196	-0.520992	1.21781	-0.548563	0.0188762	-0.396032	-0.202149	-0.186632	-0.145868	-0.554903	-0.32166	-0.433246	-0.536437	-0.257143	-0.578002	-0.391353
ATCCCTGCATCGATAC-1_1	NMPs	3.39625	4.15625	-0.571417	1.14268	0.90447	-0.0998657	0.327514	-0.485095	-0.73421	-0.448458	0.461518	-0.330756	1.07113	-0.346196	0.435381	2.23392	-0.548563	0.58947	0.622561	-0.202149	-0.186632	-0.145868	-0.554903	-0.32166	0.608975	-0.536437	-0.846872	-0.578002	-0.391353
ATCCGTCCATATAGCC-1_1	NMPs	2.76008	-0.321738	3.01399	0	1.02794	0.753614	1.15923	-0.485095	-0.100747	-0.448458	-0.606406	-0.330756	-0.501739	-0.346196	-0.520992	0.343688	-0.548563	-0.144204	-0.396032	-0.202149	1.0599	-0.145868	-0.554903	-0.32166	-0.433246	-0.536437	-0.846872	-0.578002	-0.391353
ATCCGTCTCTGCTAGA-1_1	NMPs	2.44221	2.61799	-0.571417	1.47063	0.392404	-0.859919	1.58945	-0.485095	-0.712996	-0.448458	-0.606406	-0.330756	0.459302	-0.346196	-0.520992	1.62149	-0.548563	0.895805	-0.396032	-0.202149	-0.186632	-0.145868	-0.554903	-0.32166	-0.433246	-0.536437	-0.846872	-0.578002	-0.391353
ATCGATGCAGGAACCA-1_1	NMPs	-0.533413	1.73811	1.80647	0	0.617686	2.0521	-0.504352	-0.485095	-1.29833	-0.448458	-0.606406	-0.330756	1.3786	-0.346196	-0.520992	0.640324	-0.548563	0.148503	0.855654	-0.202149	-0.186632	-0.145868	-0.554903	-0.32166	-0.433246	-0.536437	-0.846872	-0.578002	-0.391353
ATCGTGAGTGTGGACA-1_1	NMPs	3.33115	2.93445	0.188493	1.49389	1.21922	1.79457	1.08496	-0.485095	-0.202504	-0.448458	-0.606406	-0.330756	-0.501739	-0.346196	-0.520992	0.860096	-0.548563	0.0882687	-0.396032	-0.202149	-0.186632	-0.145868	0.352797	-0.32166	-0.433246	-0.536437	-0.217076	-0.578002	-0.391353
ATCTTCAGTCTTTCTA-1_1	NMPs	2.41198	1.39517	-0.571417	0.438115	0.939457	0.458062	1.08547	-0.485095	-1.29833	-0.448458	-0.606406	-0.330756	-0.501739	1.61943	1.13742	0.434004	0.250844	0.318811	-0.396032	-0.202149	-0.186632	-0.145868	1.32086	-0.32166	-0.433246	-0.536437	-0.846872	-0.578002	-0.391353
ATGAAAGTCATTCGTT-1_1	NMPs	0.697536	-0.321738	2.84475	0.407189	0.833969	2.33151	1.08202	-0.485095	-0.0858024	-0.448458	0.410207	-0.330756	-0.501739	0.732877	-0.520992	1.85437	-0.548563	0.23052	-0.396032	-0.202149	-0.186632	-0.145868	-0.554903	-0.32166	-0.433246	-0.536437	-0.846872	-0.578002	-0.391353
ATGACCAGTCTTGCTC-1_1	NMPs	1.43123	3.75587	1.25813	1.04051	1.12522	2.33399	-0.0322259	-0.485095	0.595461	-0.448458	-0.606406	-0.330756	-0.501739	-0.346196	-0.520992	2.15396	-0.548563	-0.202724	-0.396032	-0.202149	-0.186632	-0.145868	-0.554903	-0.32166	-0.433246	-0.536437	-0.846872	-0.578002	-0.391353
ATGATCGCACGCGGTT-1_1	NMPs	2.35941	-0.321738	-0.571417	0.727123	0.650955	1.45174	0.931626	-0.485095	-1.29833	-0.448458	-0.606406	-0.330756	1.57034	0.788671	-0.520992	-0.0767159	-0.548563	0.59105	0.623756	-0.202149	-0.186632	-0.145868	-0.554903	-0.32166	-0.433246	-0.536437	-0.846872	-0.578002	-0.391353
ATGCATGGTAGTCTTG-1_1	NMPs	1.51541	1.22706	0.265318	0	1.66065	1.0556	0.811663	-0.485095	-0.777103	-0.448458	1.08567	-0.330756	-0.501739	-0.346196	-0.520992	1.63676	-0.548563	0.485513	-0.396032	-0.202149	-0.186632	-0.145868	0.444563	-0.32166	-0.433246	-0.536437	-0.846872	-0.578002	-0.391353
ATGCGATGTCAGGCAA-1_1	NMPs	0.486909	2.77591	-0.571417	1.22635	1.27605	1.69502	0.993799	-0.485095	-0.520996	-0.448458	0.236255	-0.330756	0.229102	1.21577	-0.520992	0.185848	-0.548563	0.72398	-0.396032	-0.202149	-0.186632	-0.145868	-0.554903	-0.32166	-0.433246	-0.536437	-0.846872	-0.578002	-0.391353
ATGGGTTTCTCTGCCA-1_1	NMPs	0.571005	-0.321738	0.767319	0.842853	0.685099	0.637746	1.63625	-0.485095	-0.816515	-0.448458	-0.606406	-0.330756	-0.501739	-0.346196	-0.520992	1.33312	-0.548563	-0.230955	-0.396032	-0.202149	-0.186632	-0.145868	-0.554903	-0.32166	-0.433246	-0.536437	-0.846872	-0.578002	-0.391353
ATGTCTTCAACGTTAC-1_1	NMPs	1.68822	3.84967	0.689367	1.15391	0.667577	0.663271	1.12503	-0.485095	-0.329116	-0.448458	-0.00707089	-0.330756	0.436929	0.289962	-0.520992	1.23927	-0.548563	0.607518	-0.396032	0.997185	-0.186632	-0.145868	0.951084	-0.32166	-0.433246	-0.536437	1.02085	-0.578002	-0.391353
ATGTCTTCAGGCACTC-1_1	NMPs	1.65217	-0.321738	2.71038	1.13819	1.31044	2.81125	1.25169	-0.485095	-1.29833	-0.448458	-0.606406	-0.330756	-0.501739	-0.346196	0.430259	1.0799	-0.548563	-0.0852325	1.87095	-0.202149	-0.186632	-0.145868	-0.554903	-0.32166	-0.433246	0.164206	-0.846872	-0.578002	-0.391353
ATTACCTAGCGCGTTC-1_1	NMPs	4.18739	-0.321738	0.833359	1.56161	1.62162	2.23524	1.00026	-0.485095	-1.29833	-0.448458	-0.606406	-0.330756	0.935023	3.20891	1.8466	0.306591	1.38359	-1.24747	-0.396032	-0.202149	-0.186632	-0.145868	-0.554903	-0.32166	-0.433246	-0.536437	-0.846872	-0.578002	-0.391353
ATTACCTTCAAGCTGT-1_1	NMPs	2.60513	2.21842	-0.571417	1.03821	1.28837	0.984873	1.7426	-0.485095	-0.443474	-0.448458	-0.606406	-0.330756	-0.501739	-0.346196	-0.520992	1.72881	-0.548563	0.421526	-0.396032	-0.202149	-0.186632	-0.145868	-0.554903	-0.32166	-0.433246	-0.536437	1.84914	-0.578002	-0.391353
ATTACTCAGCGACTGA-1_1	NMPs	1.4234	2.21493	-0.571417	1.037	1.57659	2.32595	0.321773	-0.485095	-0.162792	-0.448458	-0.606406	-0.330756	0.899893	-0.346196	-0.520992	0.915047	0.135926	-0.20689	-0.396032	-0.202149	-0.186632	-0.145868	-0.554903	-0.32166	-0.433246	-0.536437	-0.846872	-0.578002	-0.391353
ATTCACTAGGTCATAA-1_1	NMPs	2.39716	3.47724	0.154659	0.800788	1.67779	1.72061	0.721963	-0.485095	-0.0198343	-0.448458	-0.606406	-0.330756	1.23225	1.23813	-0.520992	0.199592	0.542296	-0.286391	-0.396032	-0.202149	-0.186632	-0.145868	-0.554903	-0.32166	-0.433246	0.448112	-0.846872	-0.578002	-0.391353
ATTCGTTGTCCCTGTT-1_1	NMPs	2.45155	-0.321738	1.92115	0.987404	1.38381	1.23207	0.384239	-0.485095	0.00389477	-0.448458	-0.606406	-0.330756	0.463133	-0.346196	-0.520992	-0.0484468	-0.548563	-0.531145	-0.396032	-0.202149	-0.186632	-0.145868	-0.554903	-0.32166	-0.433246	-0.536437	-0.846872	-0.578002	-0.391353
ATTCTACCAACGTAAA-1_1	NMPs	2.99003	-0.321738	-0.571417	0.743752	0.00207291	0.875608	1.30301	-0.485095	-0.317443	-0.448458	-0.606406	-0.330756	-0.501739	0.818461	0.461638	-0.774391	0.808525	-0.0518351	-0.396032	-0.202149	1.17987	-0.145868	-0.554903	-0.32166	-0.433246	-0.536437	-0.846872	-0.578002	-0.391353
ATTTCACAGTTGGGAC-1_1	NMPs	-0.533413	1.91966	1.40499	0	0.309987	1.94892	0.540142	-0.485095	-1.29833	-0.448458	-0.606406	-0.330756	0.736743	-0.346196	-0.520992	2.43575	-0.548563	-0.328015	-0.396032	2.65538	-0.186632	-0.145868	-0.554903	-0.32166	-0.433246	-0.536437	-0.846872	-0.578002	-0.391353
ATTTCTGCACAAGTTC-1_1	NMPs	2.46106	-0.321738	3.43734	1.18079	0.020984	1.98191	0.725644	-0.485095	-0.708284	-0.448458	-0.606406	-0.330756	2.96136	1.65567	-0.520992	-0.0455079	-0.548563	0.907584	-0.396032	-0.202149	-0.186632	-0.145868	0.576525	-0.32166	-0.433246	-0.536437	-0.846872	-0.578002	-0.391353
CAACCTCGTAGGGAGG-1_1	NMPs	1.17129	4.32434	0.622449	1.18557	0.718957	1.24672	1.37312	-0.485095	-1.29833	-0.448458	-0.606406	-0.330756	0.719311	-0.346196	-0.520992	0.728159	-0.548563	0.658423	-0.396032	-0.202149	-0.186632	-0.145868	-0.554903	-0.32166	-0.433246	-0.536437	-0.846872	-0.578002	-0.391353
CAACCTCTCACCATGA-1_1	NMPs	1.99871	0.789076	-0.571417	1.19209	1.15332	1.58075	0.74519	-0.485095	-0.924501	-0.448458	0.101282	-0.330756	0.11204	-0.346196	-0.520992	1.16771	-0.548563	-0.437171	-0.396032	-0.202149	-0.186632	-0.145868	-0.554903	-0.32166	-0.433246	-0.536437	-0.349511	-0.578002	0.375245
CAATACGAGAAACTCA-1_1	NMPs	0.369051	4.51433	0.941761	1.00773	0.797621	1.33287	0.901872	-0.485095	-0.355725	-0.448458	-0.606406	-0.330756	1.04589	5.26371	0.14648	1.79014	-0.00385207	0.372528	-0.396032	-0.202149	-0.186632	-0.145868	0.200047	-0.32166	0.29414	-0.536437	-0.32306	-0.578002	-0.391353
CAATACGGTCCAGCCA-1_1	NMPs	2.57282	-0.321738	-0.571417	0.852538	1.26727	2.1645	1.38161	-0.485095	0.946427	-0.448458	-0.606406	-0.330756	0.300634	-0.346196	-0.520992	0.614527	-0.548563	0.123048	-0.396032	-0.202149	-0.186632	-0.145868	-0.554903	-0.32166	-0.433246	-0.536437	-0.196688	-0.578002	-0.391353
CAATACGGTGTATTGC-1_1	NMPs	3.87972	3.50129	1.49396	0.742769	0.941815	1.49078	1.57096	-0.485095	-0.719601	-0.448458	-0.606406	-0.330756	1.10662	-0.346196	-0.520992	2.75229	-0.548563	-0.0534157	-0.396032	-0.202149	-0.186632	-0.145868	-0.554903	-0.32166	-0.433246	-0.536437	0.456424	-0.578002	-0.391353
CACACAAAGGAGTATT-1_1	NMPs	1.96526	6.79132	0.738944	0.826542	0.415219	1.17457	0.539413	-0.485095	-0.482066	-0.448458	-0.606406	-0.330756	0.270432	-0.346196	-0.520992	0.233938	-0.548563	0.357492	-0.396032	-0.202149	-0.186632	-0.145868	-0.554903	-0.32166	-0.433246	-0.536437	-0.221162	-0.578002	-0.391353
CACAGGCTCAAGTGGG-1_1	NMPs	1.07548	4.12225	-0.571417	1.134	-1.20472	1.81798	1.14192	-0.485095	0.466049	-0.448458	-0.606406	-0.330756	0.650685	-0.346196	0.66896	0.655534	-0.548563	-0.391904	-0.396032	4.18296	-0.186632	-0.145868	-0.554903	-0.32166	-0.433246	-0.536437	-0.846872	-0.578002	-0.391353
CACATGAAGAGTGTTA-1_1	NMPs	1.08687	-0.321738	1.29811	1.14019	1.25211	1.52922	0.840653	-0.485095	-0.133745	-0.448458	-0.606406	-0.330756	0.658845	-0.346196	0.677385	1.4161	-0.548563	-0.385847	-0.396032	-0.202149	-0.186632	-0.145868	-0.554903	-0.32166	-0.433246	-0.536437	-0.846872	-0.578002	-0.391353
CACATGATCTCGAGTA-1_1	NMPs	1.07093	-0.321738	-0.571417	1.13153	1.236	0.695898	0.639928	-0.485095	-0.143584	-0.448458	-0.606406	-0.330756	-0.501739	-0.346196	-0.520992	1.67623	-0.548563	-1.24747	-0.396032	-0.202149	-0.186632	-0.145868	-0.554903	-0.32166	-0.433246	-0.536437	-0.846872	-0.578002	-0.391353
CACCAAAAGATAGTCA-1_1	NMPs	3.606	1.48696	0.405725	0	0.754989	2.03702	0.772273	-0.485095	0.851812	-0.448458	-0.606406	-0.330756	0.497653	-0.346196	-0.520992	0.490027	0.293581	0.000196344	-0.396032	-0.202149	-0.186632	-0.145868	-0.554903	-0.32166	-0.433246	-0.536437	-0.846872	-0.578002	-0.391353
CACCGTTGTATGCTTG-1_1	NMPs	2.5135	3.62807	0.396946	0.770058	1.00345	1.80463	0.42108	-0.485095	0.496484	-0.448458	-0.606406	-0.330756	0.488674	0.865913	-0.520992	1.44274	0.286015	-0.00954622	-0.396032	-0.202149	-0.186632	-0.145868	-0.554903	-0.32166	-0.433246	-0.536437	-0.846872	0.159681	-0.391353
CACGTTCAGAACGTGC-1_1	NMPs	1.67217	4.17284	-0.571417	0.72959	0.656231	2.27401	0.134989	-0.485095	-0.731353	-0.448458	-0.606406	-0.330756	1.57671	4.97403	-0.520992	1.94162	-0.548563	-0.556364	0.627718	-0.202149	-0.186632	-0.145868	-0.554903	-0.32166	-0.433246	-0.536437	-0.846872	-0.578002	-0.391353
CACTGGGTCAACTACG-1_1	NMPs	0.660294	3.19401	2.31277	0	1.51883	1.32553	0.927115	-0.485095	-0.405198	-0.448458	-0.606406	-0.330756	2.92779	3.57371	0.361886	-0.131086	0.687113	0.484383	2.1694	-0.202149	-0.186632	-0.145868	-0.554903	-0.32166	-0.433246	-0.536437	-0.846872	-0.578002	-0.391353
CACTGTCCACAGCGCT-1_1	NMPs	1.81269	0.971506	1.07165	0	0.322985	1.48246	0.555494	-0.485095	-0.536426	-0.448458	-0.606406	-0.330756	-0.501739	-0.346196	-0.520992	0.990732	0.0535824	0.494269	0.389821	-0.202149	-0.186632	-0.145868	-0.554903	-0.32166	-0.433246	-0.536437	0.805182	-0.578002	-0.391353
CACTTCGTCCTTCTTC-1_1	NMPs	2.94206	4.18362	1.1867	1.14966	1.05273	1.79338	0.892168	-0.485095	-0.477872	-0.448458	-0.606406	-0.330756	0.845345	-0.346196	-0.520992	1.6583	-0.548563	-0.670883	-0.396032	-0.202149	-0.186632	-0.145868	-0.554903	-0.32166	-0.433246	-0.536437	0.610215	-0.578002	-0.391353
CAGAGCCGTCTTGCGG-1_1	NMPs	2.50451	1.46398	-0.571417	1.35742	0.736895	1.26637	1.25784	-0.485095	0.49189	-0.448458	-0.606406	-0.330756	0.484954	-0.346196	-0.520992	-0.774391	-0.548563	0.93469	-0.396032	-0.202149	1.23021	-0.145868	-0.554903	-0.32166	-0.433246	-0.536437	-0.047328	-0.578002	-0.391353
CAGATACCAGAAGTTA-1_1	NMPs	2.30391	3.35637	-0.571417	1.09894	1.0897	1.44941	0.516107	-0.485095	-0.813163	-0.448458	0.66944	-0.330756	-0.0670228	1.63464	-0.520992	1.01595	-0.548563	-0.425967	-0.396032	-0.202149	-0.186632	-0.145868	-0.554903	-0.32166	-0.433246	-0.536437	-0.49461	-0.578002	-0.391353
CAGATACCAGATCCTA-1_1	NMPs	-0.533413	2.60351	1.50324	0.441317	0.95018	1.95792	-0.340791	-0.485095	-0.313878	-0.448458	-0.606406	-0.330756	-0.501739	-0.346196	-0.520992	1.13022	-0.548563	0.631906	-0.396032	-0.202149	-0.186632	-0.145868	-0.554903	-0.32166	-0.433246	-0.536437	-0.846872	-0.578002	-0.391353
CAGATCAAGTCTACCA-1_1	NMPs	0.854723	-0.321738	-0.571417	0.459186	1.23457	3.2883	0.426644	-0.485095	0.845058	-0.448458	-0.606406	-0.330756	-0.501739	0.87067	-0.520992	-0.0263058	-0.548563	0.37779	0.697441	-0.202149	-0.186632	-0.145868	-0.554903	-0.32166	-0.433246	-0.536437	-0.846872	0.162576	-0.391353
CAGATTGGTAGGCTCC-1_1	NMPs	2.59885	2.78977	2.37965	1.23092	1.28427	0.981182	0.956662	-0.485095	-0.251194	-0.448458	0.576529	-0.330756	-0.501739	-0.346196	-0.520992	1.49647	-0.548563	-0.485792	-0.396032	-0.202149	-0.186632	-0.145868	-0.554903	-0.32166	-0.433246	-0.536437	-0.846872	-0.578002	-0.391353
CAGCAATTCCCAAGTA-1_1	NMPs	1.66839	-0.321738	-0.571417	1.14527	-0.0229336	1.45479	1.6901	-0.485095	-0.732465	-0.448458	-0.606406	-0.330756	-0.501739	-0.346196	-0.520992	1.34786	-0.548563	0.29319	-0.396032	-0.202149	-0.186632	-0.145868	-0.554903	-0.32166	-0.433246	-0.536437	0.431107	-0.578002	-0.391353
CAGCCAGGTCTTTCTA-1_1	NMPs	2.49968	2.11793	1.18783	1.39199	1.75103	0.616601	1.17229	-0.485095	0.793977	-0.448458	-0.606406	-0.330756	-0.501739	-0.346196	-0.520992	2.19335	-0.548563	0.601739	-0.396032	-0.202149	-0.186632	-0.145868	-0.554903	-0.32166	-0.433246	-0.536437	-0.846872	-0.578002	-0.391353
CAGCCAGGTGATTCAC-1_1	NMPs	3.40295	3.43218	1.45663	0	1.32278	1.45382	0.663016	-0.485095	-0.33828	-0.448458	-0.606406	-0.330756	2.87125	2.19233	0.437755	2.49183	0.779696	-0.077234	0.625088	-0.202149	-0.186632	-0.145868	-0.554903	-0.32166	-0.433246	-0.536437	-0.846872	-0.578002	-0.391353
CAGCGTGGTGCTTCAA-1_1	NMPs	-0.533413	3.48629	0.994318	1.45511	1.15631	2.45923	1.08023	-0.485095	0.440438	-0.448458	-0.606406	-0.330756	0.443737	-0.346196	-0.520992	0.43045	-0.548563	-0.545545	-0.396032	-0.202149	-0.186632	-0.145868	-0.554903	-0.32166	-0.433246	-0.536437	-0.846872	-0.578002	-0.391353
CAGGCCATCTCGAACA-1_1	NMPs	1.35057	5.13746	0.189459	0.831758	0.144869	1.41356	0.264945	-0.485095	-1.29833	-0.448458	-0.606406	-0.330756	0.84773	1.30534	0.282551	0.580672	0.107193	-0.245617	1.08803	-0.202149	-0.186632	1.29407	0.353951	-0.32166	-0.433246	0.489881	-0.846872	-0.578002	-0.391353
CAGGTATAGTACGTCT-1_1	NMPs	-0.533413	1.93358	1.41545	1.41394	0.749181	1.96041	0.7661	-0.485095	-0.539333	-0.448458	-0.606406	-0.330756	1.53037	1.17892	-0.520992	0.754517	-0.548563	-0.322304	-0.396032	-0.202149	-0.186632	-0.145868	-0.554903	-0.32166	-0.433246	-0.536437	-0.846872	-0.578002	-0.391353
CAGGTATCAAGAGAGA-1_1	NMPs	2.76245	1.25087	0.278179	0.401292	0.813438	2.57864	0.567471	-0.485095	0.517551	-0.448458	-0.606406	-0.330756	0.985604	0.71725	-0.520992	-0.120623	0.183656	-0.602365	-0.396032	-0.202149	-0.186632	-0.145868	-0.554903	-0.32166	-0.433246	-0.536437	0.747693	-0.578002	-0.391353
CAGTGCGGTGCCTTTC-1_1	NMPs	2.23308	4.29202	-0.571417	0.915137	0.280158	2.16645	0.907002	-0.485095	-1.29833	-0.448458	0.788708	-0.330756	0.708245	-0.346196	-0.520992	1.14365	-0.548563	0.645165	0.934636	-0.202149	-0.186632	-0.145868	-0.554903	-0.32166	-0.433246	-0.536437	-0.846872	-0.578002	-0.391353
CAGTTCCCAAACGTGG-1_1	NMPs	2.02421	1.67667	1.75141	1.09715	0.90087	1.74261	1.20611	-0.485095	-1.29833	-0.448458	-0.606406	-0.330756	0.602478	6.57819	1.37065	-0.774391	-0.548563	0.516276	0.81832	-0.202149	-0.186632	-0.145868	-0.554903	-0.32166	-0.433246	-0.536437	0.0479046	0.244445	-0.391353
CATACTTCATTCCTCG-1_1	NMPs	2.7702	1.25587	-0.571417	1.09281	0.273563	1.35507	0.571987	-0.485095	0.676375	-0.448458	0.398673	-0.330756	-0.501739	-0.346196	-0.520992	1.66496	-0.548563	0.509307	-0.396032	-0.202149	-0.186632	-0.145868	1.18701	-0.32166	-0.433246	-0.536437	-0.846872	-0.578002	-0.391353
CATAGACAGTCTCCTC-1_1	NMPs	3.21796	1.55599	-0.571417	0.479151	1.30224	2.4749	1.22699	-0.485095	0.338249	-0.448458	-0.606406	-0.330756	0.535795	-0.346196	-0.520992	0.531762	-0.548563	-1.24747	-0.396032	-0.202149	-0.186632	-0.145868	-0.554903	-0.32166	-0.433246	-0.536437	-0.846872	-0.578002	-0.391353
CATCGTCCAGATTCGT-1_1	NMPs	0.817249	4.92684	-0.571417	0.446789	1.38811	1.51991	1.3293	-0.485095	-0.709088	-0.448458	-0.606406	-0.330756	0.465719	-0.346196	-0.520992	1.1474	0.266672	-0.529225	-0.396032	-0.202149	-0.186632	-0.145868	-0.554903	-0.32166	-0.433246	-0.536437	-0.846872	-0.578002	-0.391353
CATGCCTAGTCTCTGA-1_1	NMPs	1.61761	6.81932	0.935022	1.12306	0.617534	-0.859919	1.12147	-0.485095	-0.747366	-0.448458	-0.606406	-0.330756	0.402872	0.760905	2.63999	2.44684	0.749752	0.808518	0.598806	1.88504	-0.186632	-0.145868	0.501585	-0.32166	-0.433246	-0.536437	-0.846872	-0.578002	-0.391353
CATGGATAGTACAGCG-1_1	NMPs	1.78401	3.61197	2.59271	0.455019	0.995647	1.7957	1.25555	-0.485095	-1.29833	-0.448458	-0.606406	-0.330756	1.15819	-0.346196	-0.520992	0.474498	-0.548563	-0.0151271	0.687518	-0.202149	-0.186632	-0.145868	-0.554903	-0.32166	-0.433246	0.212901	-0.0484754	-0.578002	-0.391353
CATGGATTCCTCAGGG-1_1	NMPs	3.26988	-0.321738	-0.571417	0.488386	1.10376	1.66812	-1.77756	-0.485095	-0.654229	-0.448458	-0.606406	-0.330756	-0.501739	-0.346196	-0.520992	1.97536	-0.548563	-0.462356	-0.396032	-0.202149	-0.186632	-0.145868	0.680176	-0.32166	-0.433246	-0.536437	-0.846872	-0.578002	-0.391353
CATTCATAGGTATTGA-1_1	NMPs	2.43199	6.11444	1.50537	0.980933	1.17473	1.36633	0.849721	-0.485095	-0.498836	-0.448458	-0.606406	-0.330756	-0.501739	3.54002	0.834418	1.61471	-0.548563	-1.24747	-0.396032	-0.202149	-0.186632	-0.145868	-0.554903	-0.32166	1.04383	-0.536437	0.216814	-0.578002	-0.391353
CATTCTAGTCTCAGAT-1_1	NMPs	-0.533413	4.51093	1.71585	0.899871	1.52492	2.55594	0.550009	-0.485095	-0.775575	-0.448458	-0.606406	-0.330756	0.356557	0.704222	-0.520992	-0.774391	-0.548563	0.734966	-0.396032	-0.202149	-0.186632	-0.145868	0.447493	-0.32166	-0.433246	-0.536437	-0.151372	-0.578002	-0.391353
CATTGCCTCAAGAAAC-1_1	NMPs	2.79839	1.6884	-0.571417	0	1.18112	0.0515264	0.77209	-0.485095	-0.621845	-0.448458	-0.606406	-0.330756	1.3395	-0.346196	0.625878	1.34861	-0.548563	1.11631	0.82545	-0.202149	-0.186632	-0.145868	-0.554903	-0.32166	-0.433246	-0.536437	-0.846872	-0.578002	-0.391353
CATTGCCTCTCCTGTG-1_1	NMPs	1.46169	0.741167	0.825828	1.67935	0.9632	1.5142	1.46036	-0.485095	-0.231016	-0.448458	-0.606406	-0.330756	-0.501739	-0.346196	-0.520992	1.11087	-0.548563	-0.811452	-0.396032	-0.202149	-0.186632	-0.145868	-0.554903	-0.32166	-0.433246	-0.536437	0.00302347	-0.578002	-0.391353
CATTTCACATCAGCTA-1_1	NMPs	3.23388	5.75594	0.448999	1.05006	0.817324	1.64568	-0.237966	-0.485095	-1.29833	-0.448458	-0.606406	-0.330756	1.24316	3.76373	0.556645	1.52288	0.330876	0.440575	1.5229	-0.202149	-0.186632	-0.145868	-0.554903	-0.32166	-0.433246	-0.536437	-0.846872	-0.578002	-0.391353
CCAAGCGGTATTCCTT-1_1	NMPs	2.87884	-0.321738	-0.571417	0.607979	0.832677	2.32986	0.854467	-0.485095	0.190306	-0.448458	-0.606406	-0.330756	-0.501739	0.579996	-0.520992	0.216101	-0.548563	0.0597796	-0.396032	-0.202149	-0.186632	-0.145868	-0.554903	-0.32166	-0.433246	-0.536437	-0.846872	-0.578002	-0.391353
CCAATTTAGCCAAGGT-1_1	NMPs	-0.533413	1.10852	1.21159	1.16389	1.39506	0.262677	1.63468	-0.485095	0.0414921	-0.448458	-0.606406	-0.330756	0.288551	-0.346196	-0.520992	-0.179798	0.117379	0.106388	-0.396032	-0.202149	-0.186632	-0.145868	-0.554903	-0.32166	-0.433246	-0.536437	-0.846872	-0.578002	-0.391353
CCAATTTCAGGCACAA-1_1	NMPs	0.545776	1.07725	0.740201	1.48888	0.654497	1.17613	1.32411	-0.485095	0.787119	-0.448458	0.284872	-0.330756	-0.501739	-0.346196	-0.520992	-0.774391	-0.548563	0.594559	-0.396032	-0.202149	-0.186632	-0.145868	-0.554903	-0.32166	-0.433246	-0.536437	-0.220484	-0.578002	-0.391353
CCACACTGTCGGTAAG-1_1	NMPs	-0.533413	1.17108	1.96797	1.19944	0.953671	1.89342	1.263	-0.485095	0.283532	-0.448458	-0.606406	-0.330756	-0.501739	0.663297	-0.520992	0.934482	-0.548563	0.153836	-0.396032	-0.202149	-0.186632	-0.145868	0.408439	-0.32166	-0.433246	-0.536437	0.682636	-0.578002	-0.391353
CCATAAGGTGTTGATC-1_1	NMPs	1.68903	-0.321738	-0.571417	0.433675	0.363514	2.1179	0.522473	-0.485095	0.770535	-0.448458	-0.606406	-0.330756	-0.501739	-0.346196	-0.520992	1.58574	-0.548563	-1.24747	-0.396032	-0.202149	-0.186632	-0.145868	-0.554903	-0.32166	-0.433246	-0.536437	0.44309	-0.578002	-0.391353
CCATCACTCATAGGCT-1_1	NMPs	1.45924	1.75742	0.551842	0.968137	1.73796	0.860363	0.76549	-0.485095	0.193641	-0.448458	-0.606406	-0.330756	0.327449	0.209482	-0.520992	0.485095	-0.548563	-0.187827	-0.396032	-0.202149	-0.186632	-0.145868	-0.554903	-0.32166	-0.433246	-0.536437	0.509629	-0.578002	-0.391353
CCCAACTCAGCGACAA-1_1	NMPs	4.43864	3.52956	0.714837	0.607541	1.46396	2.32843	0.853291	-0.485095	-0.00222969	-0.448458	0.910417	-0.330756	0.813803	1.26382	-0.520992	0.215388	-0.548563	-0.270805	-0.396032	2.83317	-0.186632	-0.145868	-0.554903	-0.32166	-0.433246	-0.536437	-0.846872	-0.578002	-0.391353
CCCATTGCACTTGTGA-1_1	NMPs	2.90598	-0.321738	-0.571417	0.47351	0.291124	0.550146	0.955686	-0.485095	-0.445991	-0.448458	-0.606406	-0.330756	0.0710487	0.354805	-0.520992	1.23007	-0.548563	-0.486269	-0.396032	-0.202149	-0.186632	-0.145868	0.114051	-0.32166	-0.433246	-0.536437	-0.846872	-0.578002	-0.391353
CCCGAAGGTCCCTCAT-1_1	NMPs	3.75719	2.18429	-0.571417	0.851536	-1.20472	1.45836	0.937939	-0.485095	-0.175293	-0.448458	-0.606406	-0.330756	0.299463	1.34846	0.908803	1.99623	0.126574	-0.219459	-0.396032	-0.202149	-0.186632	-0.145868	1.06228	0.455405	-0.433246	-0.536437	-0.846872	-0.578002	-0.391353
CCCTAACCACGAAGAC-1_1	NMPs	1.64352	0.858841	0.953171	2.12617	0.966723	0.700302	2.05535	-0.485095	-0.140315	-0.448458	0.145728	-0.330756	0.150588	-0.346196	-0.520992	2.30607	0.0011244	0.383293	-0.396032	-0.202149	-0.186632	-0.145868	-0.554903	-0.32166	-0.433246	-0.536437	-0.846872	-0.578002	-0.391353
CCCTAACGTCGCATGC-1_1	NMPs	1.78774	6.01877	1.96279	0.767822	0.998427	0.504424	0.594676	-0.485095	-0.285698	-0.448458	-0.606406	-0.330756	-0.501739	-0.346196	0.498258	1.17569	0.283228	-0.514639	-0.396032	-0.202149	-0.186632	-0.145868	1.98728	-0.32166	-0.433246	-0.536437	-0.846872	-0.578002	-0.391353
CCCTGATGTCTGATAC-1_1	NMPs	2.83315	3.04921	1.78631	0.519866	1.43592	0.668549	1.10379	-0.485095	-1.29833	-0.448458	-0.606406	-0.330756	-0.501739	1.03148	-0.520992	-0.774391	-0.548563	0.135345	-0.396032	-0.202149	-0.186632	-0.145868	-0.554903	-0.32166	-0.433246	-0.536437	-0.846872	-0.578002	-0.391353
CCCTGATTCGGCTATA-1_1	NMPs	3.3371	1.08808	-0.571417	0.359753	1.37286	0.248459	1.25799	-0.485095	-0.200475	-0.448458	0.291775	-0.330756	0.277254	2.3171	-0.520992	1.49661	-0.548563	-0.669142	-0.396032	-0.202149	0.931961	-0.145868	-0.554903	-0.32166	-0.433246	-0.536437	-0.846872	-0.578002	-0.391353
CCCTTAGTCGACGCTG-1_1	NMPs	0.734129	1.32141	0.939845	1.41714	2.00975	2.38466	0.899691	-0.485095	-0.0572431	-0.448458	-0.606406	-0.330756	-0.501739	-0.346196	-0.520992	-0.0912954	-0.548563	-1.24747	-0.396032	-0.202149	-0.186632	-0.145868	-0.554903	-0.32166	-0.433246	-0.536437	-0.111159	-0.578002	-0.391353
CCGATGGCATGTGACT-1_1	NMPs	2.14805	0.874492	0.0748428	1.34956	0.827401	0.097454	1.29662	-0.485095	0.211463	-0.448458	-0.606406	-0.330756	-0.501739	-0.346196	-0.520992	2.32722	-0.548563	-0.0771894	-0.396032	-0.202149	-0.186632	-0.145868	-0.554903	-0.32166	-0.433246	-0.536437	-0.846872	-0.578002	-0.391353
CCGATGGGTGCTGCAC-1_1	NMPs	1.32675	5.0873	0.731329	0.822157	0.644444	0.905342	1.45659	-0.485095	-0.831112	-0.448458	-0.606406	-0.330756	0.83067	0.592627	-0.520992	1.47427	-0.548563	0.789606	-0.396032	-0.202149	-0.186632	1.27355	0.341	-0.32166	-0.433246	-0.536437	-0.846872	-0.578002	-0.391353
CCGCAAGGTTGCTGAT-1_1	NMPs	-0.533413	1.62813	-0.571417	0.828293	1.13287	-0.859919	1.03353	-0.485095	-0.64213	-0.448458	-0.606406	-0.330756	-0.501739	-0.346196	-0.520992	1.30284	-0.548563	0.48293	-0.396032	-0.202149	-0.186632	-0.145868	-0.554903	-0.32166	-0.433246	-0.536437	-0.846872	0.224467	-0.391353
CCGCAAGTCCTATTTG-1_1	NMPs	3.49277	4.89751	0.236539	0.87296	0.956275	1.71221	1.17772	-0.485095	-0.43163	-0.448458	1.03432	-0.330756	-0.501739	-0.346196	-0.520992	-0.152665	-0.548563	0.441044	-0.396032	-0.202149	0.999968	-0.145868	-0.554903	-0.32166	-0.433246	-0.536437	-0.846872	-0.578002	-0.391353
CCGTTCAAGCTACAAA-1_1	NMPs	2.84329	-0.321738	-0.571417	0.521892	0.607677	1.78324	0.403428	-0.485095	-1.29833	-0.448458	-0.606406	-0.330756	-0.501739	4.87302	-0.520992	0.0758527	-0.548563	-1.24747	-0.396032	-0.202149	-0.186632	-0.145868	-0.554903	-0.32166	-0.433246	-0.536437	-0.846872	-0.578002	-0.391353
CCTCAACAGATCGACG-1_1	NMPs	2.01768	-0.321738	-0.571417	0.508437	0.571396	2.21354	1.43622	-0.485095	-0.627785	-0.448458	0.662989	-0.330756	0.599208	-0.346196	-0.520992	0.0539325	-0.548563	0.834236	-0.396032	-0.202149	-0.186632	-0.145868	-0.554903	-0.32166	-0.433246	-0.536437	0.633845	-0.578002	-0.391353
CCTCACATCATTTGTC-1_1	NMPs	0.694848	1.27049	0.89873	0.917793	-0.545467	1.60672	1.52657	-0.485095	-0.0879107	-0.448458	-0.606406	-0.330756	0.378046	-0.346196	-0.520992	1.01814	-0.548563	-0.594314	-0.396032	-0.202149	-0.186632	-0.145868	-0.554903	-0.32166	-0.433246	-0.536437	-0.133959	-0.578002	-0.391353
CCTCAGTCAGCATACT-1_1	NMPs	0.788847	1.39235	-0.571417	0.973049	1.52838	1.20392	1.29543	-0.485095	-0.321512	-0.448458	-0.606406	-0.330756	0.445376	-0.346196	-0.520992	1.11785	0.249529	-0.0567945	-0.396032	-0.202149	-0.186632	-0.145868	-0.554903	-0.32166	-0.433246	-0.536437	0.860484	-0.578002	-0.391353
CCTCAGTTCCCGTGTT-1_1	NMPs	0.657341	3.89233	-0.571417	0.393893	0.248074	1.32176	1.31486	-0.485095	-0.407142	-0.448458	-0.606406	-0.330756	2.44329	0.697641	-0.520992	2.22678	0.170154	0.191893	-0.396032	-0.202149	-0.186632	-0.145868	-0.554903	-0.32166	-0.433246	-0.536437	-0.846872	-0.578002	-0.391353
CCTCATGGTCATCAGT-1_1	NMPs	0.576788	-0.321738	0.206099	0.635258	0.451372	1.44677	1.02629	-0.485095	-0.182054	-0.448458	-0.606406	-0.330756	0.293481	-0.346196	-0.520992	-0.774391	-0.548563	-0.226248	-0.396032	-0.202149	-0.186632	-0.145868	-0.554903	-0.32166	-0.433246	-0.536437	-0.202484	0.0142967	-0.391353
CCTCCAAGTGCATCTA-1_1	NMPs	2.54702	0.69152	0.410546	0.906369	0.0599822	1.58132	1.23165	-0.485095	-0.270374	-0.448458	-0.606406	-0.330756	0.502583	-0.346196	-0.520992	-0.0187655	-0.548563	-0.228223	-0.396032	-0.202149	-0.186632	-0.145868	-0.554903	-0.32166	-0.433246	-0.536437	-0.393191	-0.578002	-0.391353
CCTCCTCCACGACGAA-1_1	NMPs	0.583384	2.18081	0.210718	0.85046	0.45873	1.45592	0.935617	-0.485095	-0.811115	-0.448458	-0.606406	-0.330756	1.33981	-0.346196	-0.520992	1.3489	-0.548563	-0.220885	-0.396032	-0.202149	-0.186632	-0.145868	-0.554903	-0.32166	-0.433246	-0.536437	-0.846872	-0.578002	-0.391353
CCTCCTCGTTTGTTCT-1_1	NMPs	2.91619	-0.321738	-0.571417	0.88383	-0.334147	0.710559	1.41286	-0.485095	-0.132702	-0.448458	-0.606406	-0.330756	0.660056	1.07566	1.45514	-0.774391	-0.548563	-0.384947	-0.396032	-0.202149	-0.186632	-0.145868	-0.554903	-0.32166	-0.433246	-0.536437	-0.846872	-0.578002	-0.391353
CCTCTAGCATCCTCAC-1_1	NMPs	3.65367	6.35363	-0.571417	1.5028	0.576077	1.36402	1.35807	-0.485095	0.352307	-0.448458	-0.606406	-0.330756	0.375048	-0.346196	-0.520992	-0.774391	-0.548563	0.979114	-0.396032	-0.202149	1.96603	-0.145868	-0.554903	-0.32166	-0.433246	-0.536437	-0.136388	-0.578002	-0.391353
CCTGTTGGTGGAAGTC-1_1	NMPs	1.2437	5.30262	1.45175	0.95561	-0.250876	0.838104	0.98946	-0.485095	-1.29833	-0.448458	-0.606406	-0.330756	2.60599	-0.346196	0.793381	0.183321	-0.548563	0.288743	1.00385	-0.202149	-0.186632	-0.145868	-0.554903	-0.32166	-0.433246	-0.536437	-0.846872	-0.578002	-0.391353
CCTTTGGGTCATAAAG-1_1	NMPs	2.44507	1.41967	-0.571417	0.444367	0.960357	-0.859919	0.380375	-0.485095	-0.307953	-0.448458	-0.606406	-0.330756	0.460474	-0.346196	-0.520992	0.449019	0.262252	-1.24747	0.662153	-0.202149	-0.186632	-0.145868	-0.554903	-0.32166	-0.433246	-0.536437	-0.846872	-0.578002	-0.391353
CGAAGGACAAAGCAAT-1_1	NMPs	2.39859	1.38529	2.21528	0.435594	0.368992	1.19771	0.686064	-0.485095	-0.0192089	-0.448458	-0.606406	-0.330756	-0.501739	-0.346196	-0.520992	-0.06474	-0.548563	0.311693	-0.396032	-0.202149	-0.186632	-0.145868	-0.554903	-0.32166	-0.433246	0.180912	-0.846872	-0.578002	-0.391353
CGAATTGCAAAGACTA-1_1	NMPs	2.7807	2.38776	0.892383	0	1.82762	2.46083	1.07114	-0.485095	-0.386484	-0.448458	-0.606406	-0.330756	0.373718	3.9115	-0.520992	-0.11572	-0.548563	0.514888	0.566744	-0.202149	-0.186632	-0.145868	-0.554903	-0.32166	-0.433246	-0.536437	-0.846872	-0.578002	-0.391353
CGAATTGCATGCAGGA-1_1	NMPs	1.79711	-0.321738	0.121578	1.4105	0.922859	0.50993	1.74734	-0.485095	-0.281612	-0.448458	0.210812	-0.330756	-0.501739	-0.346196	-0.520992	1.18226	-0.548563	-0.325495	-0.396032	-0.202149	-0.186632	-0.145868	-0.554903	-0.32166	-0.433246	-0.536437	-0.846872	-0.578002	-0.391353
CGAGTGCGTCACCACG-1_1	NMPs	2.77179	1.66772	-0.571417	1.4077	1.46688	0.637612	1.3595	-0.485095	0.237604	-0.448458	-0.108985	-0.330756	1.51952	0.62185	0.892676	1.00683	-0.18503	-0.431365	0.473852	-0.202149	-0.186632	-0.145868	-0.554903	-0.32166	-0.433246	-0.536437	-0.846872	-0.256675	-0.391353
CGATGCGTCGGTGTTA-1_1	NMPs	1.65598	-0.321738	-0.571417	0	0.644773	1.68561	1.15282	-0.485095	-1.29833	-0.448458	-0.606406	-0.330756	-0.501739	5.6213	-0.520992	0.4055	-0.548563	-1.24747	1.32861	-0.202149	-0.186632	-0.145868	-0.554903	-0.32166	-0.433246	-0.536437	0.423903	-0.578002	-0.391353
CGCAGGTAGAGGGTAA-1_1	NMPs	2.82859	0.825589	0.048423	0.993504	0.188897	1.63038	1.16936	-0.485095	0.845614	-0.448458	-0.606406	-0.330756	-0.501739	0.429663	-0.520992	0.624879	-0.014358	-1.24747	-0.396032	-0.202149	-0.186632	-0.145868	-0.554903	-0.32166	-0.433246	-0.536437	0.0637114	-0.578002	-0.391353
CGCAGGTAGTATGAAC-1_1	NMPs	-0.533413	5.09104	-0.571417	0	0.70013	1.59436	0.901028	-0.485095	-1.29833	-0.448458	-0.606406	-0.330756	0.703751	3.3141	-0.520992	-0.774391	-0.548563	-0.352508	0.929695	-0.202149	-0.186632	-0.145868	-0.554903	-0.32166	-0.433246	-0.536437	0.129969	-0.578002	-0.391353
CGCAGGTCACTATCGA-1_1	NMPs	-0.533413	-0.321738	0.535693	0.522925	0.610449	1.48767	0.40631	-0.485095	-1.29833	-0.448458	-0.606406	-0.330756	1.37029	-0.346196	-0.520992	0.0775355	-0.548563	-1.24747	1.66272	-0.202149	-0.186632	-0.145868	-0.554903	-0.32166	-0.433246	-0.536437	-0.846872	-0.578002	-0.391353
CGCCAGAGTCGTGTTA-1_1	NMPs	-0.533413	2.95483	-0.571417	0	-1.20472	1.42342	0.559168	-0.485095	-0.195645	-0.448458	-0.606406	-0.330756	-0.501739	1.86952	1.34843	-0.774391	-0.548563	0.818286	-0.396032	-0.202149	-0.186632	-0.145868	-0.554903	-0.32166	-0.433246	-0.536437	-0.846872	-0.578002	-0.391353
CGCCATTAGACCACGA-1_1	NMPs	2.03679	1.12546	0.780133	0.850204	1.09534	1.22541	0.935065	-0.485095	-0.811297	-0.448458	0.987418	-0.330756	2.31968	-0.346196	0.304693	0.265634	1.32153	-0.65381	0.48337	-0.202149	-0.186632	-0.145868	-0.554903	-0.32166	-0.433246	-0.536437	-0.846872	-0.578002	-0.391353
CGCGTGATCGCCAACG-1_1	NMPs	2.2888	-0.321738	0.639564	0.933567	0.310063	2.21098	0.944713	-0.485095	-0.543973	-0.448458	-0.606406	-0.330756	-0.501739	-0.346196	-0.520992	0.746536	0.495113	-0.327961	-0.396032	-0.202149	-0.186632	-0.145868	-0.554903	-0.32166	-0.433246	-0.536437	-0.846872	-0.578002	-0.391353
CGGAACCGTAAGAACT-1_1	NMPs	3.23593	2.03894	0.703934	0.975676	0.103645	2.18393	1.27591	-0.485095	-0.234885	-0.448458	-0.606406	-0.330756	1.2443	-0.346196	-0.520992	2.85247	-0.548563	-0.279084	-0.396032	-0.202149	-0.186632	-0.145868	0.968484	-0.32166	-0.433246	-0.536437	0.21011	-0.578002	-0.391353
CGGGTCAGTTTGGAGG-1_1	NMPs	1.99506	2.13547	1.19937	0.361872	1.3819	2.26244	1.26695	-0.485095	-1.29833	-0.448458	0.297065	-0.330756	0.281842	-0.346196	-0.520992	1.82273	-0.548563	-0.665736	0.465704	-0.202149	-0.186632	-0.145868	-0.554903	-0.32166	-0.433246	-0.536437	-0.846872	-0.578002	-0.391353
CGGGTGTAGAAATCCA-1_1	NMPs	1.69246	3.47115	0.987443	0.736302	-0.499807	0.859866	0.824102	-0.485095	-0.725374	-0.448458	-0.606406	-0.330756	0.43898	2.21868	0.450361	0.42516	0.794931	0.864653	0.638515	-0.202149	-0.186632	-0.145868	-0.554903	-0.32166	-0.433246	-0.536437	-0.846872	-0.578002	-0.391353
CGGTCAGCACCTGTCT-1_1	NMPs	1.34152	2.92351	1.18182	1.58247	1.04774	1.60678	0.257825	-0.485095	0.020688	-0.448458	-0.606406	-0.330756	0.272245	1.29741	-0.520992	0.236036	0.103639	0.596207	-0.396032	-0.202149	-0.186632	-0.145868	-0.554903	-0.32166	-0.433246	-0.536437	-0.846872	-0.578002	-0.391353
CGGTCAGGTAGGGTAC-1_1	NMPs	4.35468	3.01974	0.51804	1.47356	0.588019	1.10333	1.75074	-0.485095	-0.619674	-0.448458	-0.606406	-0.330756	0.612525	-0.346196	-0.520992	0.614737	-0.548563	0.123254	-0.396032	-0.202149	-0.186632	-0.145868	-0.554903	-0.32166	-0.433246	-0.536437	-0.846872	-0.578002	-0.391353
CGTAATGAGAGAGCAA-1_1	NMPs	0.976175	3.90839	-0.571417	1.07943	0.546737	1.05812	0.730892	-0.485095	0.125263	-0.448458	-0.606406	-0.330756	-0.501739	-0.346196	-0.520992	2.76343	-0.548563	-0.444712	0.793112	-0.202149	-0.186632	-0.145868	-0.554903	-0.32166	-0.433246	-0.536437	-0.846872	-0.578002	-0.391353
CGTGAATGTCCGGACT-1_1	NMPs	3.09332	1.47029	1.56206	0	2.16065	2.02054	0.599235	-0.485095	-0.695248	-0.448458	-0.606406	-0.330756	1.68032	1.69409	-0.520992	0.867333	-0.548563	-0.0097965	0.692912	-0.202149	-0.186632	-0.145868	-0.554903	-0.32166	-0.433246	-0.536437	-0.846872	-0.578002	-0.391353
CGTGCTTGTCGCGTTG-1_1	NMPs	3.50464	-0.321738	2.61464	1.33576	0.632197	1.15171	0.990543	-0.485095	-0.597959	-0.448458	-0.606406	-0.330756	-0.501739	1.97544	-0.520992	-0.774391	1.04996	-0.393765	1.69018	-0.202149	-0.186632	-0.145868	-0.554903	-0.32166	-0.433246	-0.536437	-0.846872	-0.578002	-0.391353
CGTGTCTCAGTAGTTC-1_1	NMPs	1.98191	4.69375	-0.571417	0	1.14113	1.41422	1.17476	-0.485095	-0.200991	-0.448458	0.642366	-0.330756	1.29995	-0.346196	-0.520992	1.58097	-0.548563	-0.4434	0.795055	-0.202149	-0.186632	-0.145868	-0.554903	-0.32166	-0.433246	-0.536437	-0.846872	-0.578002	-0.391353
CGTTCTGAGCGACATG-1_1	NMPs	3.6429	1.86058	0.607572	0.556876	0.700548	2.15994	0.901486	-0.485095	-1.29833	-0.448458	-0.606406	-0.330756	2.48969	-0.346196	-0.520992	1.47628	0.467542	0.640184	-0.396032	-0.202149	-0.186632	-0.145868	-0.554903	-0.32166	-0.433246	-0.536437	0.130248	-0.578002	-0.391353
CGTTCTGGTGTCCCTT-1_1	NMPs	1.52614	3.92147	-0.571417	0.397574	1.52975	0.35066	1.14642	-0.485095	-0.108685	-0.448458	0.386201	-0.330756	0.97349	-0.346196	-0.520992	0.335532	-0.548563	-0.152252	-0.396032	1.78416	-0.186632	-0.145868	-0.554903	-0.32166	-0.433246	-0.536437	-0.149271	0.0632085	-0.391353
CGTTGGGTCGTCGATA-1_1	NMPs	1.03708	3.04721	1.24865	0	0.928984	1.47673	0.791798	-0.485095	-1.29833	-0.448458	-0.606406	-0.330756	-0.501739	2.60342	1.96762	1.36797	0.399356	0.541824	0.841086	2.39335	-0.186632	-0.145868	-0.554903	-0.32166	-0.433246	-0.536437	-0.846872	-0.578002	-0.391353
CTACCTGCATGTCTAG-1_1	NMPs	-0.533413	-0.321738	-0.571417	1.02743	1.2671	0.277729	-0.271139	-0.485095	-0.453955	-0.448458	-0.606406	-0.330756	-0.501739	1.35048	-0.520992	0.899457	-0.548563	1.2015	-0.396032	-0.202149	-0.186632	-0.145868	-0.554903	-0.32166	-0.433246	-0.536437	-0.846872	-0.578002	-0.391353
CTACCTGGTATCCTCC-1_1	NMPs	0.652185	3.87879	2.29979	1.35617	0.995763	1.94273	1.21965	-0.485095	-0.121582	-0.448458	-0.606406	-0.330756	0.347486	-0.346196	-0.520992	1.62506	-0.548563	0.186907	-0.396032	1.75725	-0.186632	-0.145868	0.4369	-0.32166	-0.433246	0.109429	-0.158722	-0.578002	-0.391353
CTAGACATCGTTCTGC-1_1	NMPs	0.892592	-0.321738	-0.571417	0	1.2772	0.545506	1.31338	-0.485095	-0.676219	-0.448458	-0.606406	-0.330756	-0.501739	-0.346196	-0.520992	0.514177	-0.548563	0.0240267	-0.396032	-0.202149	-0.186632	-0.145868	-0.554903	-0.32166	-0.433246	-0.536437	-0.846872	-0.578002	-0.391353
CTATAGGTCTGTACAG-1_1	NMPs	2.47118	2.64965	0.379862	0.75823	0.407951	1.98946	0.73203	-0.485095	0.263806	-0.448458	-0.606406	-0.330756	-0.501739	0.844528	-0.520992	-0.774391	-0.548563	-0.0285606	-0.396032	-0.202149	-0.186632	-0.145868	-0.554903	-0.32166	-0.433246	-0.536437	-0.846872	-0.578002	-0.391353
CTATCCGAGTGGCCTC-1_1	NMPs	5.11402	1.26156	-0.571417	0.40402	0.277808	1.36061	1.43835	-0.485095	-1.29833	-0.448458	-0.606406	-0.330756	0.373109	3.9097	-0.520992	0.351322	-0.548563	0.221351	0.566074	-0.202149	-0.186632	-0.145868	-0.554903	-0.32166	-0.433246	-0.536437	-0.137959	-0.578002	-0.391353
CTATCTATCTTCCCAG-1_1	NMPs	-0.533413	-0.321738	-0.571417	1.30366	1.55286	1.45656	0.936224	-0.485095	0.707683	-0.448458	-0.606406	-0.330756	-0.501739	-0.346196	-0.520992	1.34948	-0.548563	-0.220512	-0.396032	-0.202149	-0.186632	-0.145868	-0.554903	-0.32166	-0.433246	-0.536437	0.645877	-0.578002	-0.391353
CTCAGTCCACTTGTCC-1_1	NMPs	1.74624	3.55398	0.373901	1.70524	0.399993	-0.0665232	1.82793	-0.485095	-0.303805	-0.448458	-0.606406	-0.330756	0.465104	-0.346196	-0.520992	1.40661	-0.548563	0.904642	-0.396032	-0.202149	-0.186632	-0.145868	-0.554903	-0.32166	-0.433246	-0.536437	-0.846872	-0.578002	-0.391353
CTCAGTCTCGAGTCCG-1_1	NMPs	2.32905	3.38895	0.659836	1.21387	1.10646	1.97993	0.565728	-0.485095	-0.0495473	-0.448458	-0.606406	-0.330756	-0.501739	-0.346196	0.779305	1.54616	-0.548563	0.274712	-0.396032	-0.202149	-0.186632	-0.145868	-0.554903	-0.32166	-0.433246	-0.536437	-0.846872	-0.578002	-0.391353
CTCAGTCTCGTCAGAT-1_1	NMPs	1.73041	2.61292	3.02168	0	1.70676	1.223	1.10255	-0.485095	-0.0022067	-0.448458	-0.606406	-0.330756	1.1198	-0.346196	-0.520992	-0.774391	-0.548563	-0.0436303	-0.396032	-0.202149	-0.186632	-0.145868	-0.554903	-0.32166	-0.433246	-0.536437	0.467104	0.136386	-0.391353
CTCATGCGTTAGTTCG-1_1	NMPs	-0.533413	1.67855	-0.571417	0	0.169158	1.09102	0.764505	-0.485095	-0.181636	-0.448458	-0.606406	-0.330756	0.603515	3.53764	-0.520992	0.605059	0.382786	0.113705	1.6203	-0.202149	-0.186632	-0.145868	0.735913	-0.32166	-0.433246	-0.536437	-0.846872	-0.578002	-0.391353
CTCATTACATCGATAC-1_1	NMPs	2.35812	2.52634	0.96725	0	0.905353	2.42233	0.328349	-0.485095	-1.29833	-0.448458	-0.606406	-0.330756	1.07196	2.18857	-0.520992	1.08804	-0.548563	0.290169	-0.396032	-0.202149	-0.186632	-0.145868	-0.554903	-0.32166	-0.433246	-0.536437	0.428341	-0.578002	-0.391353
CTCCACATCCGACATA-1_1	NMPs	3.61008	2.35381	0.272345	1.23786	1.01924	2.13888	1.15013	-0.485095	0.132223	-0.448458	-0.606406	-0.330756	0.361236	-0.346196	-0.520992	1.64953	-0.548563	-0.606794	-0.396032	-0.202149	-0.186632	-0.145868	-0.554903	-0.32166	-0.433246	-0.536437	-0.14758	-0.578002	-0.391353
CTCCACATCGTGTGGC-1_1	NMPs	4.53048	2.5574	0.346051	0.965938	1.81338	1.92621	1.46604	-0.485095	-0.329395	-0.448458	-0.606406	-0.330756	0.43662	-0.346196	-0.520992	0.422533	-0.548563	0.861014	-0.396032	-0.202149	-0.186632	-0.145868	-0.554903	-0.32166	-0.433246	-0.536437	-0.846872	-0.578002	-0.391353
CTCCCTCCATGTCAGT-1_1	NMPs	1.07417	3.11546	-0.571417	0.877094	0.964748	1.51589	1.51142	-0.485095	0.196293	-0.448458	-0.606406	-0.330756	1.39748	-0.346196	-0.520992	0.654532	1.05183	1.17393	-0.396032	-0.202149	-0.186632	-0.145868	-0.554903	-0.32166	-0.433246	-0.536437	-0.846872	-0.578002	-0.391353
CTCTCGAGTCCAGCAC-1_1	NMPs	2.09511	6.60068	2.239	0.869498	0.619808	1.79852	0.812395	-0.485095	-0.151604	-0.448458	-0.606406	-0.330756	-0.501739	-0.346196	-0.520992	0.0832253	-0.548563	-1.24747	-0.396032	-0.202149	-0.186632	3.33791	1.64397	-0.32166	-0.433246	-0.536437	1.48234	-0.578002	-0.391353
CTCTCGAGTGATACTC-1_1	NMPs	2.5921	1.14247	2.45221	0	1.27987	0.286196	0.604607	-0.485095	0.262199	-0.448458	-0.606406	-0.330756	2.34178	0.643946	0.314399	0.276428	-0.548563	-0.210573	-0.396032	-0.202149	-0.186632	-0.145868	-0.554903	-0.32166	-0.433246	-0.536437	-0.846872	-0.578002	-0.391353
CTGAATGCATCCTCAC-1_1	NMPs	3.33382	2.68325	-0.571417	1.00405	0.424422	1.26465	1.0865	-0.485095	0.0258443	-0.448458	-0.606406	-0.330756	0.483858	0.860018	-0.520992	2.1172	1.28347	1.25629	0.207063	-0.202149	-0.186632	-0.145868	1.02079	-0.32166	-0.433246	-0.536437	-0.402491	-0.169543	-0.391353
CTGAGCGCACGTTCGG-1_1	NMPs	1.87409	-0.321738	-0.571417	1.03895	0.0874725	0.9862	1.09375	-0.485095	-0.24803	-0.448458	-0.606406	-0.330756	0.527801	-0.346196	-0.520992	2.41605	-0.548563	0.422726	-0.396032	-0.202149	-0.186632	-0.145868	-0.554903	-0.32166	-0.433246	-0.536437	-0.0126084	0.188824	-0.391353
CTGAGCGGTCAACGCC-1_1	NMPs	1.75402	-0.321738	-0.571417	1.60121	0.404943	-0.0634133	1.33454	-0.485095	-0.300412	-0.448458	-0.606406	-0.330756	0.468894	-0.346196	0.481249	2.16898	-0.548563	-0.526868	-0.396032	-0.202149	-0.186632	-0.145868	-0.554903	-0.32166	-0.433246	-0.536437	-0.846872	0.144948	-0.391353
CTGAGGCGTAGCTGTT-1_1	NMPs	3.15176	4.97202	1.30868	0.389865	1.76737	2.39486	1.29886	-0.485095	-1.29833	-0.448458	0.366953	-0.330756	2.13789	4.06883	0.350694	1.78596	0.162804	0.712211	-0.396032	-0.202149	-0.186632	-0.145868	0.431026	-0.32166	-0.433246	-0.536437	-0.162798	-0.578002	-0.391353
CTGATCCAGGTCTACT-1_1	NMPs	2.29718	1.92759	1.06193	0.573977	0.544133	1.05527	0.657701	-0.485095	0.123146	-0.448458	-0.606406	-0.330756	-0.501739	0.522006	0.211516	1.52483	0.0492231	0.257765	-0.396032	-0.202149	-0.186632	-0.145868	-0.554903	-0.32166	-0.433246	-0.536437	-0.846872	-0.578002	-0.391353
CTGCAGGTCGTGCGAC-1_1	NMPs	1.7562	1.43683	2.82089	0	0.715401	0.485881	0.730124	-0.485095	-1.29833	-0.448458	-0.606406	-0.330756	0.469957	0.843006	0.482347	1.63867	0.833403	-0.526078	-0.396032	-0.202149	-0.186632	-0.145868	-0.554903	-0.32166	-0.433246	-0.536437	-0.846872	-0.578002	-0.391353
CTGCATCTCCTCTGCA-1_1	NMPs	2.4096	3.49337	1.48969	0.973527	-1.20472	0.456886	0.964818	-0.485095	-0.721119	-0.448458	-0.606406	-0.330756	-0.501739	-0.346196	-0.520992	1.37697	-0.548563	1.09532	-0.396032	-0.202149	-0.186632	-0.145868	-0.554903	-0.32166	-0.433246	-0.536437	-0.846872	-0.578002	-0.391353
CTGCCTAAGATACCAA-1_1	NMPs	1.76349	-0.321738	0.382127	0.995758	-0.473927	2.18578	0.399277	-0.485095	0.0149123	-0.448458	-0.606406	-0.330756	0.473518	2.79818	-0.520992	1.15866	-0.548563	0.659968	0.676497	-0.202149	-0.186632	1.65869	-0.554903	-0.32166	-0.433246	-0.536437	-0.846872	-0.578002	-0.391353
CTGCGAGGTACCGTGC-1_1	NMPs	3.09462	5.88022	-0.571417	1.20013	0.742578	1.27259	1.11442	-0.485095	-1.29833	-0.448458	0.824089	-0.330756	0.738931	2.83421	0.760079	2.04418	0.496895	-0.32639	-0.396032	-0.202149	-0.186632	-0.145868	0.894064	-0.32166	-0.433246	-0.536437	-0.846872	-0.578002	-0.391353
CTGCGAGGTGTTGCCG-1_1	NMPs	0.81731	7.70782	1.02606	0	1.19186	1.51998	0.565451	-0.485095	-0.709061	-0.448458	-0.606406	-0.330756	0.465763	-0.346196	-0.520992	2.4409	0.266709	0.64892	-0.396032	-0.202149	-0.186632	-0.145868	-0.554903	-0.32166	-0.433246	-0.536437	0.477079	0.142616	-0.391353
CTGCGAGTCCTGGCTT-1_1	NMPs	1.90522	2.83953	-0.571417	1.05106	1.08517	1.35641	0.985276	-0.485095	-1.29833	-0.448458	-0.606406	-0.330756	-0.501739	0.932638	-0.520992	1.25765	-0.548563	-0.471706	-0.396032	-0.202149	-0.186632	-0.145868	-0.554903	-0.32166	-0.433246	-0.536437	-0.846872	0.723023	-0.391353
CTGGCAGTCAACTCTT-1_1	NMPs	0.921191	-0.321738	-0.571417	0.481173	-0.423981	1.35178	0.83571	-0.485095	-0.237112	-0.448458	-0.606406	-0.330756	0.540171	0.928937	-0.520992	0.00951442	0.329409	-1.24747	-0.396032	-0.202149	-0.186632	-0.145868	-0.554903	-0.32166	-0.433246	-0.536437	-0.846872	0.198037	-0.391353
CTGGTCTTCACCCTGT-1_1	NMPs	1.40149	-0.321738	1.23288	1.17602	1.4179	0.654408	1.30262	-0.485095	-0.809855	-0.448458	-0.606406	-0.330756	-0.501739	-0.346196	-0.520992	-0.774391	-0.548563	-0.21854	-0.396032	-0.202149	-0.186632	-0.145868	-0.554903	-0.32166	-0.433246	-0.536437	-0.846872	-0.578002	-0.391353
CTGTATTAGCGTGTTT-1_1	NMPs	2.79555	3.00738	2.18533	0.849514	1.41174	2.0054	1.33617	-0.485095	-0.622589	-0.448458	-0.606406	-0.330756	-0.501739	-0.346196	-0.520992	-0.774391	-0.548563	0.118185	-0.396032	-0.202149	-0.186632	-0.145868	-0.554903	-0.32166	-0.433246	-0.536437	-0.846872	0.248364	-0.391353
CTGTATTGTGCAGTGA-1_1	NMPs	-0.533413	-0.321738	1.22486	0	1.95545	2.00274	1.33375	-0.485095	0.826368	-0.448458	-0.606406	-0.330756	1.88004	-0.346196	-0.520992	2.2355	-0.548563	-1.24747	-0.396032	-0.202149	-0.186632	-0.145868	2.73454	-0.32166	-0.433246	0.306125	-0.846872	-0.578002	-0.391353
CTGTATTTCGAGTCCG-1_1	NMPs	2.91868	-0.321738	0.565576	0.53704	1.25535	1.53258	1.63357	-0.485095	-0.131767	-0.448458	-0.606406	-0.330756	-0.501739	2.67997	-0.520992	0.10053	-0.548563	0.174492	-0.396032	-0.202149	-0.186632	-0.145868	-0.554903	-0.32166	-0.433246	-0.536437	-0.846872	-0.578002	-0.391353
CTGTGGGCATCTCCCA-1_1	NMPs	2.44544	-0.321738	2.91786	1.47194	0.836423	0.223013	0.380596	-0.485095	-1.29833	-0.448458	-0.606406	-0.330756	-0.501739	-0.346196	-0.520992	0.830952	-0.548563	-0.267736	-0.396032	-0.202149	-0.186632	-0.145868	-0.554903	-0.32166	-0.433246	-0.536437	0.222496	-0.578002	-0.391353
CTTACCGGTATGACAA-1_1	NMPs	2.0924	5.73419	-0.571417	0.379252	1.4549	0.3014	0.488204	-0.485095	-0.798159	-0.448458	0.340456	-0.330756	0.913461	1.95564	-0.520992	1.7432	-0.548563	-0.637797	1.16032	-0.202149	-0.186632	-0.145868	-0.554903	-0.32166	-0.433246	-0.536437	-0.846872	0.0336584	-0.391353
CTTAGGAAGGATGGCT-1_1	NMPs	-0.533413	4.20148	-0.571417	0	0.66809	1.85915	0.466067	-0.485095	-1.29833	-0.448458	-0.606406	-0.330756	1.43658	-0.346196	-0.520992	1.44093	-0.548563	0.608026	0.900747	4.27009	-0.186632	-0.145868	-0.554903	-0.32166	-0.433246	-0.536437	0.108639	-0.578002	-0.391353
CTTCAATAGTACCCTA-1_1	NMPs	-0.533413	1.41208	1.01241	0.442429	1.5471	-0.073767	0.374264	-0.485095	-1.29833	-0.448458	-0.606406	-0.330756	0.456277	2.7576	-0.520992	-0.774391	0.258715	-0.0448567	-0.396032	-0.202149	-0.186632	-0.145868	-0.554903	-0.32166	-0.433246	-0.536437	-0.0705662	-0.578002	-0.391353
CTTCAATGTTACACAC-1_1	NMPs	2.86123	2.46627	-0.571417	0.417695	-0.0503618	2.65312	0.295065	-0.485095	-0.747459	-0.448458	-0.606406	-0.330756	1.52979	4.25033	0.412919	0.384649	0.213584	-0.575997	-0.396032	-0.202149	-0.186632	-0.145868	0.501405	-0.32166	-0.433246	0.151435	-0.846872	-0.578002	-0.391353
CTTCGGTAGGATGCGT-1_1	NMPs	-0.533413	2.15287	-0.571417	0	1.53213	0.262127	-0.288648	-0.485095	-1.29833	-0.448458	-0.606406	-0.330756	-0.501739	1.32721	0.890877	2.94456	0.603636	-1.24747	-0.396032	-0.202149	-0.186632	-0.145868	-0.554903	-0.32166	-0.433246	-0.536437	-0.846872	0.440426	-0.391353
CTTCTCTCAGAATTCC-1_1	NMPs	1.06967	6.1365	-0.571417	1.50344	-0.0406563	1.33951	1.61199	-0.485095	-0.352174	-0.448458	-0.606406	-0.330756	1.05173	0.448531	-0.520992	1.24216	-0.548563	1.03928	-0.396032	-0.202149	-0.186632	-0.145868	-0.554903	-0.32166	-0.433246	-0.536437	0.0835969	-0.578002	-0.391353
CTTGAGAAGATGGCAC-1_1	NMPs	3.78847	-0.321738	-0.571417	0.820172	1.11499	1.68042	0.526209	-0.485095	-1.29833	-0.448458	-0.606406	-0.330756	0.563432	-0.346196	-0.520992	1.55473	0.34901	-0.456682	-0.396032	-0.202149	-0.186632	-0.145868	-0.554903	-0.32166	-0.433246	-0.536437	-0.846872	-0.578002	-0.391353
CTTGAGACAAGTGACG-1_1	NMPs	0.746493	1.33744	1.43631	0.948317	-0.0366181	0.825145	1.3393	-0.485095	-1.29833	-0.448458	-0.606406	-0.330756	1.05711	1.56159	-0.520992	1.07329	1.18178	-0.0901685	-0.396032	-0.202149	-0.186632	-0.145868	-0.554903	-0.32166	-0.433246	-0.536437	-0.103983	-0.578002	-0.391353
CTTGAGAGTGGAGAAA-1_1	NMPs	1.82186	3.66996	2.3363	1.37341	1.62446	2.41277	1.74169	-0.485095	-0.686939	-0.448458	-0.606406	-0.330756	0.502086	-0.346196	-0.520992	-0.01914	-0.548563	0.00499997	-0.396032	-0.202149	-0.186632	-0.145868	-0.554903	-0.32166	-0.433246	-0.536437	-0.846872	-0.578002	-0.391353
CTTTCAAGTCACTAGT-1_1	NMPs	0.683868	2.37815	-0.571417	1.24676	-0.0868489	1.80106	0.839243	-0.485095	0.143172	-0.448458	-0.606406	-0.330756	-0.501739	-0.346196	-0.520992	1.47383	-0.548563	-0.600153	-0.396032	-0.202149	-0.186632	-0.145868	-0.554903	-0.32166	-0.433246	-0.536437	-0.846872	-0.578002	-0.391353
CTTTCAATCGACCACG-1_1	NMPs	1.17852	0.942916	-0.571417	1.18943	0.72521	0.784836	1.61898	-0.485095	-0.293353	-0.448458	-0.606406	-0.330756	-0.501739	-0.346196	-0.520992	0.467056	-0.548563	-0.728691	-0.396032	-0.202149	-0.186632	-0.145868	-0.554903	-0.32166	-0.433246	-0.536437	-0.846872	-0.578002	-0.391353
CTTTCGGTCGGATTAC-1_1	NMPs	2.6517	3.80722	0.453431	0.808853	0.107704	0.577331	1.45935	-0.485095	-1.29833	-0.448458	-0.606406	-0.330756	2.20515	2.96661	-0.520992	0.94211	-0.548563	0.0528193	1.53011	-0.202149	-0.186632	-0.145868	0.669262	-0.32166	-0.433246	0.260743	-0.846872	-0.578002	-0.391353
GAAATGAAGCTACGTT-1_1	NMPs	4.30794	5.5902	2.16406	0.841624	1.65882	2.52538	-0.0720481	-0.485095	-0.465724	-0.448458	-0.606406	-0.330756	-0.501739	-0.346196	0.294371	1.83468	0.116839	-0.23258	-0.396032	-0.202149	-0.186632	-0.145868	-0.554903	-0.32166	-0.433246	0.0641181	-0.206999	0.0101468	-0.391353
GAACACTCATCGGTTA-1_1	NMPs	2.30339	2.70871	-0.571417	0.773301	0.928107	1.65235	1.27158	-0.485095	-0.5394	-0.448458	-0.606406	-0.330756	0.744324	-0.346196	0.213629	1.52899	-0.548563	-0.0043331	-0.396032	-0.202149	-0.186632	-0.145868	0.275997	-0.32166	-0.433246	0.00464774	-0.270363	-0.578002	-0.391353
GAACACTTCATTACGG-1_1	NMPs	2.56983	2.75784	-0.571417	0.785837	1.0388	1.84505	0.454428	-0.485095	0.311157	-0.448458	-0.606406	-0.330756	0.512088	0.894567	-0.520992	1.2138	-0.548563	1.19973	1.47531	-0.202149	-0.186632	-0.145868	-0.554903	-0.32166	-0.433246	-0.536437	-0.846872	-0.578002	-0.391353
GAACGTTAGACTCATC-1_1	NMPs	-0.533413	1.95242	-0.571417	0	0.761642	1.97591	0.307723	-0.485095	-0.532993	-0.448458	-0.606406	-0.330756	-0.501739	-0.346196	-0.520992	0.171029	-0.548563	-0.314576	-0.396032	-0.202149	-0.186632	-0.145868	-0.554903	-0.32166	-0.433246	-0.536437	0.171371	-0.578002	-0.391353
GAACTGTAGACCACGA-1_1	NMPs	0.723701	4.06449	-0.571417	0.415844	1.08229	0.399327	0.462984	-0.485095	-0.363702	-0.448458	-0.606406	-0.330756	1.0328	-0.346196	1.56931	2.65736	0.210208	-0.578971	0.594231	1.87544	-0.186632	-0.145868	1.23727	-0.32166	-0.433246	-0.536437	-0.846872	-0.578002	-0.391353
GAAGCGAAGGGCCAAT-1_1	NMPs	2.67992	3.8438	0.465098	0.816808	0.120612	2.6763	0.862425	-0.485095	-0.221094	-0.448458	-0.606406	-0.330756	-0.501739	-0.346196	-0.520992	1.27886	-0.548563	0.0656086	-0.396032	-0.202149	-0.186632	-0.145868	0.683198	-0.32166	-0.433246	-0.536437	0.0121689	-0.578002	-0.391353
GAAGCGAGTAGCGAGT-1_1	NMPs	3.20048	4.51861	-0.571417	0	0.482723	0.988019	0.964047	-0.485095	-0.246883	-0.448458	-0.606406	-0.330756	0.5291	0.915387	-0.520992	0.52446	-0.548563	-0.482171	-0.396032	-0.202149	-0.186632	-0.145868	-0.554903	-0.32166	-0.433246	-0.536437	-0.846872	-0.578002	-0.391353
GAAGCGAGTATGGAAT-1_1	NMPs	-0.533413	-0.321738	2.02693	0.471871	1.47687	2.07672	1.20244	-0.485095	-0.254903	-0.448458	-0.606406	-0.330756	-0.501739	2.90618	-0.520992	0.514553	-0.548563	-0.488904	-0.396032	-0.202149	-0.186632	-0.145868	-0.554903	-0.32166	-0.433246	-0.536437	-0.0189053	-0.578002	-0.391353
GAAGCGAGTGATATAG-1_1	NMPs	2.3092	-0.321738	-0.571417	0	1.61429	1.65659	0.553169	-0.485095	-0.537578	-0.448458	-0.606406	-0.330756	-0.501739	3.40691	-0.520992	0.165365	-0.548563	0.264158	-0.396032	-0.202149	-0.186632	-0.145868	-0.554903	-0.32166	-0.433246	-0.536437	-0.846872	-0.578002	-0.391353
GAAGGACAGGAATGTT-1_1	NMPs	1.01423	1.68451	1.22583	1.10048	-0.374045	1.4524	0.585487	-0.485095	-0.178768	-0.448458	-0.606406	-0.330756	-0.501739	-0.346196	-0.520992	1.01847	-0.548563	-1.24747	-0.396032	-0.202149	-0.186632	-0.145868	-0.554903	-0.32166	-0.433246	-0.536437	0.0514156	0.247672	0.993206
GAAGGACAGGTCCCGT-1_1	NMPs	3.19252	-0.321738	-0.571417	1.03758	0.795124	0.983757	0.0295502	-0.485095	0.0700685	-0.448458	-0.606406	-0.330756	0.526058	2.40345	-0.520992	-0.774391	-0.548563	0.0308975	-0.396032	-0.202149	-0.186632	-0.145868	-0.554903	-0.32166	-0.433246	-0.536437	-0.846872	-0.578002	-0.391353
GAAGGACTCAAGAATG-1_1	NMPs	1.9581	1.6169	-0.571417	0.494696	0.132566	1.69008	1.39093	-0.485095	-0.211377	-0.448458	-0.606406	-0.330756	-0.501739	-0.346196	0.585084	0.56832	-0.548563	-0.452211	-0.396032	-0.202149	-0.186632	-0.145868	-0.554903	-0.32166	-0.433246	-0.536437	-0.846872	-0.578002	-0.391353
GAAGGGTAGAGAGTGA-1_1	NMPs	0.86426	1.49011	1.07422	0.777291	1.44345	0.52125	0.918741	-0.485095	-1.29833	-0.448458	-0.606406	-0.330756	0.499393	-0.346196	0.512741	0.491938	-0.548563	0.00208251	-0.396032	-0.202149	-0.186632	-0.145868	-0.554903	-0.32166	-0.433246	-0.536437	-0.846872	-0.578002	-0.391353
GAAGGGTGTATTTCTC-1_1	NMPs	3.78167	1.14125	-0.571417	0.373321	0.471814	1.47219	1.05085	-0.485095	-0.805981	0.492545	-0.606406	-0.330756	-0.501739	-0.346196	-0.520992	-0.166193	-0.548563	-1.24747	0.492968	-0.202149	-0.186632	-0.145868	-0.554903	-0.32166	-0.433246	0.0783583	-0.846872	-0.578002	-0.391353
GAAGTAAAGAGACAAG-1_1	NMPs	0.834465	2.66785	-0.571417	0.762872	1.88694	0.915907	-0.312246	-0.485095	-0.701577	-0.448458	-0.606406	-0.330756	0.478051	4.46746	-0.520992	0.853781	-0.548563	0.359132	0.681483	-0.202149	-0.186632	1.66708	-0.554903	-0.32166	-0.433246	-0.536437	-0.0529222	-0.578002	-0.391353
GAAGTAAGTGCCTAAT-1_1	NMPs	2.54122	-0.321738	0.202449	1.51075	1.8904	2.28007	1.1123	-0.485095	0.0430134	-0.448458	0.30618	-0.330756	-0.501739	-0.346196	-0.520992	1.83829	-0.548563	0.625561	-0.396032	-0.202149	-0.186632	-0.145868	-0.554903	-0.32166	-0.433246	-0.536437	-0.205509	0.0115163	-0.391353
GAATAGATCTCGGTAA-1_1	NMPs	1.70913	4.85737	-0.571417	1.16299	-0.00106652	1.2066	1.08568	-0.485095	0.235467	-0.448458	-0.606406	-0.330756	-0.501739	-0.346196	-0.520992	1.79771	-0.548563	1.09708	-0.396032	-0.202149	-0.186632	-0.145868	-0.554903	-0.32166	-0.433246	-0.536437	-0.846872	-0.578002	-0.391353
GACCAATAGACTTCCA-1_1	NMPs	0.521462	1.04573	-0.571417	0.812136	1.01311	1.36887	1.04292	-0.485095	-0.227256	-0.448458	-0.606406	-0.330756	-0.501739	-0.346196	-0.520992	0.548705	-0.548563	0.565033	-0.396032	-0.202149	-0.186632	-0.145868	-0.554903	-0.32166	-0.433246	-0.536437	-0.234597	-0.578002	-0.391353
GACCCTTGTGTCATGT-1_1	NMPs	4.5469	-0.321738	1.33103	0	1.00866	1.56398	1.03831	-0.485095	-0.576922	-0.448458	-0.606406	-0.330756	0.682718	-0.346196	-0.520992	1.72602	-0.548563	-1.24747	-0.396032	-0.202149	-0.186632	-0.145868	-0.554903	-0.32166	-0.433246	-0.536437	0.729832	-0.578002	-0.391353
GACCGTGAGCAACAGC-1_1	NMPs	0.809866	3.53921	-0.571417	0.750918	1.1833	2.63648	1.21788	-0.485095	-0.307992	-0.448458	-0.606406	-0.330756	-0.501739	-0.346196	-0.520992	0.448971	-0.548563	-0.533151	-0.396032	-0.202149	-0.186632	-0.145868	-0.554903	-0.32166	-0.433246	-0.536437	-0.0672001	-0.578002	-0.391353
GACCGTGTCTAACGCA-1_1	NMPs	0.307076	1.6194	-0.571417	0	0.997191	0.839716	0.801793	-0.485095	-0.931657	-0.448458	-0.606406	-0.330756	0.570835	1.43926	-0.520992	2.74861	-0.548563	0.644167	-0.396032	-0.202149	-0.186632	-0.145868	-0.554903	0.262233	-0.433246	-0.536437	-0.359031	-0.578002	-0.391353
GACGCTGAGGTGCAGT-1_1	NMPs	2.69816	3.86744	-0.571417	0.671007	0.990456	0.332393	1.21403	-0.485095	-1.29833	-0.448458	-0.606406	-0.330756	1.81299	2.48666	-0.520992	0.318784	-0.548563	-0.168778	-0.396032	-0.202149	-0.186632	-0.145868	-0.554903	-0.32166	-0.433246	-0.536437	-0.846872	-0.578002	-0.391353
GACTATGCAACATACC-1_1	NMPs	1.68741	1.37635	-0.571417	0.433313	-0.0127232	-0.0899657	0.820201	-0.485095	-1.29833	-0.448458	-0.606406	-0.330756	1.089	5.51613	-0.520992	1.36227	-0.548563	-0.55089	2.35096	-0.202149	-0.186632	-0.145868	-0.554903	-0.32166	-0.433246	-0.536437	-0.846872	-0.578002	-0.391353
GACTATGTCTTGGTGA-1_1	NMPs	4.13034	-0.321738	0.440645	0.800112	1.67614	2.47047	1.53566	-0.485095	0.0776665	-0.448458	0.587075	-0.330756	1.23079	-0.346196	-0.520992	1.24386	-0.548563	0.744045	-0.396032	-0.202149	-0.186632	-0.145868	-0.554903	-0.32166	-0.433246	-0.536437	-0.846872	-0.578002	-0.391353
GACTCAACAACCGTAT-1_1	NMPs	0.519606	-0.321738	3.22215	0.980881	1.46002	0.581105	1.28662	-0.485095	-0.0047079	-0.448458	0.263258	-0.330756	0.252522	-0.346196	-0.520992	2.45309	-0.548563	0.329369	-0.396032	-0.202149	-0.186632	-0.145868	0.325992	-0.32166	-0.433246	-0.536437	-0.846872	-0.0162105	-0.391353
GACTCAACAAGTATAG-1_1	NMPs	1.41543	4.31332	1.24472	0.373405	-0.158705	0.664345	1.31515	-0.485095	-0.448124	-0.448458	-0.606406	-0.330756	0.306817	0.643348	-0.520992	1.15251	-0.548563	-0.211127	-0.396032	-0.202149	-0.186632	-0.145868	-0.554903	-0.32166	-0.433246	-0.536437	-0.846872	-0.578002	-0.391353
GACTCTCGTGCTTATG-1_1	NMPs	4.36898	-0.321738	-0.571417	1.34628	0.798482	2.51627	0.713313	-0.485095	-0.514144	-0.448458	0.244607	-0.330756	0.236346	-0.346196	0.241128	0.797647	-0.548563	-0.699513	-0.396032	-0.202149	-0.186632	-0.145868	-0.554903	-0.32166	-0.433246	-0.536437	-0.846872	-0.578002	-0.391353
GACTGATGTTCTCTCG-1_1	NMPs	2.85048	6.57614	0.536552	0.523331	0.940168	0.677304	1.11455	-0.485095	-1.29833	-0.448458	-0.606406	-0.330756	1.37154	1.94641	0.649108	1.52209	0.744667	-0.406178	1.66409	-0.202149	-0.186632	-0.145868	-0.554903	-0.32166	-0.433246	-0.0497725	-0.846872	-0.578002	-0.391353
GACTGATTCAGCATTG-1_1	NMPs	3.18427	-0.321738	-0.571417	0	1.19511	1.76817	0.544408	-0.485095	-0.405324	-0.448458	-0.606406	-0.330756	1.44064	2.91279	-0.520992	1.22912	0.686939	0.19456	-0.396032	-0.202149	-0.186632	-0.145868	0.443524	-0.32166	-0.433246	-0.536437	-0.154126	-0.578002	-0.391353
GAGACCCAGTGTAGTA-1_1	NMPs	3.44544	-0.321738	-0.571417	0.860595	0.930873	-0.193747	1.23848	-0.485095	-0.445106	-0.448458	0.329608	-0.330756	-0.501739	-0.346196	-0.520992	-0.16361	-0.548563	0.135999	-0.396032	-0.202149	-0.186632	-0.145868	-0.554903	-0.32166	-0.433246	-0.536437	-0.846872	-0.578002	-0.391353
GAGACCCGTGCGTCGT-1_1	NMPs	3.52143	-0.321738	0.833069	0.663385	0.97166	1.9145	1.51898	-0.485095	-0.423433	-0.448458	-0.606406	-0.330756	-0.501739	-0.346196	-0.520992	1.41082	-0.548563	0.454516	-0.396032	-0.202149	-0.186632	-0.145868	-0.554903	-0.32166	-0.433246	-0.536437	0.317134	-0.578002	-0.391353
GAGACTTAGCCTATTG-1_1	NMPs	1.87459	1.54197	-0.571417	0.796551	1.29023	-0.0148694	0.47694	-0.485095	0.329427	-0.448458	-0.606406	-0.330756	0.52805	-0.346196	-0.520992	0.918549	0.319196	-0.48295	-0.396032	2.17386	-0.186632	-0.145868	-0.554903	-0.32166	-0.433246	-0.536437	-0.846872	-0.578002	-0.391353
GAGATGGGTACGACTT-1_1	NMPs	1.78	3.60583	0.390011	1.00222	0.992667	2.00821	1.35539	-0.485095	-0.289075	-0.448458	-0.606406	-0.330756	-0.501739	-0.346196	-0.520992	1.43191	-0.548563	-0.517449	-0.396032	-0.202149	-0.186632	-0.145868	-0.554903	-0.32166	-0.433246	-0.536437	-0.846872	-0.578002	-0.391353
GAGGCCTGTAGGAGGG-1_1	NMPs	1.53677	-0.321738	-0.571417	0.684803	1.80944	1.5811	0.829069	-0.485095	1.33986	-0.448458	-0.606406	-0.330756	-0.501739	-0.346196	-0.520992	0.34126	-0.548563	-0.1466	-0.396032	-0.202149	-0.186632	-0.145868	-0.554903	-0.32166	-0.433246	-0.536437	-0.145172	-0.578002	-0.391353
GAGGGATTCGCAGTGC-1_1	NMPs	-0.533413	2.70728	-0.571417	2.00332	0.0494236	0.513508	1.47029	-0.485095	0.501733	-0.448458	-0.606406	-0.330756	0.492933	0.871125	-0.520992	0.48484	-0.548563	0.378267	-0.396032	-0.202149	-0.186632	-0.145868	-0.554903	-0.32166	-0.433246	-0.536437	-0.846872	-0.578002	-0.391353
GAGGGTAAGACCTGGA-1_1	NMPs	1.87763	3.75518	1.11713	1.04033	-1.20472	0.557258	0.659413	-0.485095	-0.670211	-0.448458	-0.606406	-0.330756	-0.501739	2.41074	-0.520992	0.524952	0.320459	1.00118	-0.396032	-0.202149	-0.186632	-0.145868	-0.554903	-0.32166	0.727213	-0.536437	-0.846872	-0.578002	-0.391353
GAGTTGTGTGAGTCAG-1_1	NMPs	1.4278	3.74985	0.802095	0	1.28988	1.87195	1.32622	-0.485095	-0.442728	-0.448458	-0.606406	-0.330756	0.903048	-0.346196	-0.520992	2.4846	-0.548563	-0.204549	1.14887	-0.202149	-0.186632	-0.145868	-0.554903	-0.32166	-0.433246	-0.536437	-0.846872	-0.578002	-0.391353
GATAGCTCAACACGAG-1_1	NMPs	1.2824	2.03215	-0.571417	1.24414	0.374512	0.207389	1.02508	-0.485095	-0.506162	-0.448458	-0.606406	-0.330756	1.60578	1.24558	-0.520992	-0.774391	-0.548563	0.752577	1.03433	-0.202149	-0.186632	-0.145868	-0.554903	-0.32166	-0.433246	-0.536437	0.207068	-0.578002	-0.391353
GATCCCTGTTATAGCC-1_1	NMPs	1.55457	0.800833	-0.571417	0.844489	1.40033	1.9929	0.922717	-0.485095	-0.00882927	-0.448458	-0.606406	-0.330756	-0.501739	-0.346196	-0.520992	0.818527	-0.548563	0.682472	-0.396032	-0.202149	-0.186632	-0.145868	0.169511	-0.32166	-0.433246	-0.536437	0.365043	-0.578002	-0.391353
GATCGTACATTAGGAA-1_1	NMPs	-0.533413	-0.321738	2.15819	1.13274	0.633238	-0.108867	1.0301	-0.485095	-0.74089	-0.448458	-0.606406	-0.330756	-0.501739	-0.346196	-0.520992	0.768517	-0.548563	0.274997	-0.396032	-0.202149	-0.186632	-0.145868	-0.554903	-0.32166	-0.433246	-0.536437	-0.846872	-0.578002	-0.391353
GATGATCGTCAAAGTA-1_1	NMPs	1.73539	-0.321738	-0.571417	1.69969	1.18232	1.22684	1.88772	-0.485095	-0.308538	-0.448458	-0.606406	-0.330756	1.12337	-0.346196	-0.520992	0.448298	-0.548563	-1.24747	-0.396032	-0.202149	-0.186632	-0.145868	-0.554903	-0.32166	-0.433246	0.699515	-0.846872	-0.578002	-0.391353
GATGATCGTCTAATCG-1_1	NMPs	0.815717	1.42718	1.02442	1.17865	1.99554	2.16923	1.32748	-0.485095	0.466637	-0.448458	-0.606406	-0.330756	0.464622	-0.346196	-0.520992	-0.774391	-0.548563	-0.530039	-0.396032	-0.202149	-0.186632	-0.145868	-0.554903	-0.32166	-0.433246	-0.536437	0.475719	-0.578002	-0.391353
GATGGAGCATGTACGT-1_1	NMPs	4.01016	2.70531	-0.571417	0.772432	1.00878	2.55281	-0.64502	-0.485095	-1.29833	-0.448458	-0.606406	-0.330756	-0.501739	-0.346196	-0.520992	1.18546	-0.548563	-1.24747	-0.396032	-0.202149	-0.186632	-0.145868	-0.554903	-0.32166	-0.433246	-0.536437	0.508473	-0.578002	-0.391353
GATTCGACAGCTTCGG-1_1	NMPs	1.92712	2.86793	0.618271	0.561929	0.834232	0.943695	0.916011	-0.485095	0.261048	-0.448458	0.410396	-0.330756	1.69617	1.14295	0.389599	0.551625	1.12926	0.384272	0.137919	-0.202149	-0.186632	-0.145868	0.475029	-0.32166	-0.433246	0.134258	-0.453439	-0.216372	-0.391353
GCACGGTTCCAGCACG-1_1	NMPs	0.562946	1.0995	-0.571417	0.628244	0.154813	0.256408	-0.856429	-0.485095	0.399394	-0.448458	-0.606406	-0.330756	1.31258	3.06519	0.289886	1.11331	1.29635	-0.237522	-0.396032	-0.202149	-0.186632	-0.145868	-0.554903	-0.32166	-0.433246	-0.536437	-0.846872	-0.578002	-0.391353
GCACTAACAAATGGTA-1_1	NMPs	4.63513	1.27516	0.902512	0.407492	0.287945	1.37382	0.589319	-0.485095	-1.29833	-0.448458	-0.606406	-0.330756	1.00575	0.733679	-0.520992	0.359805	0.194968	0.231395	2.59754	-0.202149	-0.186632	-0.145868	-0.554903	-0.32166	-0.433246	-0.536437	0.374688	-0.578002	-0.391353
GCACTAATCCACTGGG-1_1	NMPs	3.15641	5.28857	0.138197	1.5225	1.26564	0.536686	1.78452	-0.485095	0.146563	-0.448458	-0.606406	-0.330756	-0.501739	2.17855	-0.520992	2.0833	-0.548563	0.71468	-0.396032	-0.202149	-0.186632	-0.145868	-0.554903	-0.32166	-0.433246	-0.536437	-0.846872	-0.578002	-0.391353
GCAGCCATCTGTAACG-1_1	NMPs	2.55852	1.50455	-0.571417	0.782666	1.63326	0.5308	1.29383	-0.485095	-0.683719	-0.448458	-0.606406	-0.330756	0.507373	0.888797	0.520981	-0.0151623	-0.548563	0.0107226	-0.396032	-0.202149	-0.186632	-0.145868	-0.554903	-0.32166	-0.433246	-0.536437	-0.846872	-0.578002	-0.391353
GCAGCTGCAACGTTAC-1_1	NMPs	-0.533413	-0.321738	-0.571417	1.07125	-1.20472	1.04358	-0.206898	-0.485095	-1.29833	-0.448458	-0.606406	-0.330756	1.81789	2.49267	-0.520992	-0.774391	-0.548563	2.22581	-0.396032	-0.202149	-0.186632	-0.145868	-0.554903	-0.32166	-0.433246	-0.536437	-0.846872	-0.578002	-0.391353
GCAGCTGCAGCGAGTA-1_1	NMPs	1.29622	-0.321738	-0.571417	0.605228	0.825666	0.215511	0.0571486	-0.485095	-0.00642288	-0.448458	-0.606406	-0.330756	-0.501739	-0.346196	-0.520992	1.26423	-0.548563	-0.274522	-0.396032	-0.202149	-0.186632	-0.145868	-0.554903	-0.32166	-0.433246	-0.536437	-0.846872	-0.578002	-0.391353
GCAGCTGGTTCGGTTA-1_1	NMPs	1.48132	2.29001	-0.571417	0.884178	0.765758	3.23148	0.900029	-0.485095	0.103417	-0.448458	1.05751	-0.330756	-0.501739	0.681367	-0.520992	2.07154	-0.548563	1.1032	-0.396032	-0.202149	-0.186632	-0.145868	-0.554903	-0.32166	-0.433246	-0.536437	-0.846872	-0.578002	-0.391353
GCAGGCTGTTACCGTA-1_1	NMPs	4.15906	3.41545	0.331312	0.953645	0.645066	2.08785	1.04353	-0.485095	-0.0406287	-0.448458	-0.606406	-0.330756	1.96684	0.783758	-0.520992	2.22859	-0.548563	-0.56202	0.619342	-0.202149	-0.186632	-0.145868	0.523393	-0.32166	-0.433246	-0.536437	-0.0987099	-0.578002	-0.391353
GCATCGGTCTGACAGT-1_1	NMPs	2.9301	4.16811	-0.571417	0.958773	-1.20472	1.17588	1.16372	-0.485095	-0.0338657	-0.448458	-0.606406	-0.330756	0.427824	-0.346196	-0.520992	1.93928	0.781011	-0.557359	-0.396032	-0.202149	-0.186632	-0.145868	0.530725	-0.32166	-0.433246	-0.536437	-0.0936226	-0.578002	-0.391353
GCATGATAGGTTAAAC-1_1	NMPs	0.83876	-0.321738	-0.571417	1.19325	1.58932	-0.0533748	-0.308632	-0.485095	-0.28948	-0.448458	-0.606406	-0.330756	-0.501739	-0.346196	-0.520992	0.857797	-0.548563	0.363095	-0.396032	-0.202149	-0.186632	-0.145868	-0.554903	-0.32166	-0.433246	-0.536437	-0.846872	-0.578002	-0.391353
GCATGATAGTAAATGC-1_1	NMPs	3.42274	1.37099	-0.571417	0.431944	1.13976	2.43923	1.37111	-0.485095	-1.29833	-0.448458	-0.606406	-0.330756	1.08462	2.20702	1.11702	2.61807	0.788189	0.301361	0.632569	-0.202149	-0.186632	-0.145868	0.53744	-0.32166	-0.433246	-0.536437	-0.846872	-0.578002	-0.391353
GCATGATTCTACCAGA-1_1	NMPs	1.3467	2.11551	0.187694	1.49292	0.421878	2.37497	0.785543	-0.485095	0.386442	-0.448458	-0.606406	-0.330756	0.844956	1.30195	-0.520992	1.09816	-0.548563	0.36409	-0.396032	-0.202149	-0.186632	-0.145868	0.351843	-0.32166	-0.433246	-0.536437	-0.846872	-0.578002	-0.391353
GCATTAGAGACGGTCA-1_1	NMPs	3.5086	1.9866	0.142642	0.589034	1.75956	2.3863	0.182848	-0.485095	-0.853521	-0.448458	-0.606406	-0.330756	-0.501739	0.547598	0.233109	0.512623	0.0668446	0.0224928	0.407129	1.4829	-0.186632	1.20547	-0.554903	-0.32166	-0.433246	-0.536437	-0.255075	-0.0340433	-0.391353
GCCAACGTCTACTATC-1_1	NMPs	1.12392	-0.321738	3.26094	0.548233	1.73238	1.56784	0.476099	-0.485095	-0.110957	-0.448458	-0.606406	-0.330756	-0.501739	4.11359	-0.520992	0.118767	0.451771	-0.366146	0.909492	-0.202149	-0.186632	-0.145868	-0.554903	-0.32166	-0.433246	-0.536437	-0.846872	-0.578002	-0.391353
GCCAGGTGTTATCCAG-1_1	NMPs	0.841808	3.61126	-0.571417	0.454913	1.41715	-0.0515832	1.14435	-0.485095	0.672409	-0.448458	-0.606406	-0.330756	-0.501739	2.31342	-0.520992	1.66006	-0.548563	-0.015375	-0.396032	-0.202149	-0.186632	-0.145868	0.595528	-0.32166	-0.433246	-0.536437	0.914107	-0.578002	-0.391353
GCCATGGAGTGATAAC-1_1	NMPs	2.29376	1.30858	0.309359	0.708938	0.86446	0.801855	1.00584	-0.485095	-0.0649412	-0.448458	-0.606406	-0.330756	0.399092	-0.346196	-0.520992	1.04963	-0.548563	0.255948	-0.396032	-0.202149	1.10691	-0.145868	-0.554903	-0.32166	-0.433246	-0.536437	-0.846872	-0.578002	-0.391353
GCCCGAAGTGCATTTG-1_1	NMPs	1.98036	2.93694	1.18907	0.49982	1.3708	1.41306	0.549744	-0.485095	-0.201667	-0.448458	-0.606406	-0.330756	1.29884	4.48356	1.33822	2.19477	0.363434	0.808909	-0.396032	-0.202149	-0.186632	-0.145868	-0.554903	-0.32166	-0.433246	-0.536437	0.0301348	-0.578002	-0.391353
GCCGATGGTTCAGGTT-1_1	NMPs	4.42034	6.47603	0.313017	0.417748	0.317729	1.65212	1.49155	-0.485095	-0.0608761	-0.448458	-0.606406	-0.330756	1.53	3.71503	-0.520992	1.0552	0.213681	1.02519	-0.396032	-0.202149	-0.186632	-0.145868	-0.554903	-0.32166	-0.433246	-0.536437	-0.846872	-0.578002	-0.391353
GCTACAACAGGTGAGT-1_1	NMPs	0.812785	3.54582	-0.571417	0.986911	0.396617	1.75891	0.383351	-0.485095	-0.711036	-0.448458	-0.606406	-0.330756	-0.501739	-0.346196	-0.520992	1.9993	-0.548563	1.48948	-0.396032	-0.202149	-0.186632	-0.145868	-0.554903	-0.32166	-0.433246	-0.536437	0.884808	-0.578002	-0.391353
GCTACCTCAAAGCACG-1_1	NMPs	0.834024	-0.321738	0.386251	0.762659	1.58359	2.80453	1.53554	-0.485095	0.271429	-0.448458	-0.606406	-0.330756	1.14969	-0.346196	-0.520992	1.8489	-0.548563	0.923795	-0.396032	-0.202149	-0.186632	-0.145868	-0.554903	-0.32166	-0.433246	-0.536437	-0.0531779	-0.578002	-0.391353
GCTCAAATCCCGATCT-1_1	NMPs	3.21486	-0.321738	-0.571417	0.876725	1.36006	0.940029	0.827496	-0.485095	-0.142073	-0.448458	0.144247	-0.330756	-0.501739	-0.346196	-0.520992	0.0915301	-0.548563	-0.764134	-0.396032	-0.202149	-0.186632	-0.145868	-0.554903	0.309769	-0.433246	-0.536437	-0.846872	-0.578002	-0.391353
GCTTCACCACGTAGAG-1_1	NMPs	3.94131	5.47898	-0.571417	1.48021	1.19703	1.77026	0.0781339	-0.485095	-0.488096	-0.448458	-0.606406	-0.330756	0.828559	1.28188	-0.520992	0.841917	0.572421	-0.25985	1.06695	-0.202149	-0.186632	-0.145868	-0.554903	-0.32166	-0.433246	0.475301	-0.846872	-0.578002	-0.391353
GGAATGGCAATCGCAT-1_1	NMPs	-0.533413	-0.321738	-0.571417	0	1.5129	1.4703	0.67815	-0.485095	0.431187	-0.448458	-0.606406	-0.330756	0.436413	-0.346196	-0.520992	0.799	-0.548563	-0.0666306	-0.396032	-0.202149	-0.186632	-0.145868	-0.554903	-0.32166	-0.433246	-0.536437	-0.846872	-0.578002	-0.391353
GGAGAACCACGATTCA-1_1	NMPs	3.21415	2.35875	0.274121	0.683999	1.537	1.34285	1.05246	-0.485095	-0.396247	-0.448458	-0.606406	-0.330756	-0.501739	-0.346196	0.37196	2.11975	-0.548563	0.74539	-0.396032	-0.202149	-0.186632	-0.145868	-0.554903	-0.32166	-0.433246	-0.536437	-0.146109	-0.578002	-0.391353
GGAGAACGTATGGAGC-1_1	NMPs	3.17982	1.52959	0.428758	1.03375	0.788307	1.32267	0.467316	-0.485095	-1.29833	-0.448458	-0.606406	-0.330756	1.21315	-0.346196	-0.520992	-0.00475122	-0.548563	0.414362	-0.396032	-0.202149	-0.186632	-0.145868	-0.554903	-0.32166	-0.433246	-0.536437	-0.017949	0.699285	-0.391353
GGAGATGAGACATATG-1_1	NMPs	3.30359	-0.321738	1.17265	0.82378	0.533253	-0.859919	1.27773	-0.485095	-1.29833	-0.448458	-0.606406	-0.330756	1.28204	0.964048	-0.520992	0.970632	-0.548563	0.0768171	-0.396032	-0.202149	-0.186632	-0.145868	0.69544	-0.32166	-0.433246	-0.536437	-0.846872	-0.578002	-0.391353
GGAGATGCAATAGTGA-1_1	NMPs	3.53231	1.43989	0.380297	0.758531	0.977498	1.52985	0.732712	-0.485095	-0.705479	-0.448458	-0.606406	-0.330756	1.14075	0.845072	1.17499	1.15595	-0.548563	0.657303	0.674438	-0.202149	-0.186632	-0.145868	-0.554903	-0.32166	-0.433246	-0.536437	-0.846872	-0.578002	-0.391353
GGATGTTTCTAGTACG-1_1	NMPs	1.99674	3.47764	-0.571417	0.503598	0.882078	0.862809	0.108124	-0.485095	-0.924874	-0.448458	-0.606406	-0.330756	1.31057	3.50272	1.35033	0.589143	-0.0318747	0.667617	0.278292	-0.202149	-0.186632	-0.145868	0.161209	-0.32166	-0.433246	-0.0701027	0.0367645	-0.578002	-0.391353
GGCAGTCAGTGCTCAT-1_1	NMPs	4.13369	1.16216	0.230254	0.378656	1.45243	2.34257	1.25377	-0.485095	-0.43758	-0.448458	-0.606406	-0.330756	0.9115	-0.346196	-0.520992	1.17149	-0.548563	-0.198274	0.505673	-0.202149	-0.186632	-0.145868	-0.554903	-0.32166	-0.433246	-0.536437	-0.182465	-0.578002	-0.391353
GGCGTCAGTCACCGCA-1_1	NMPs	3.04197	-0.321738	1.93256	0.992292	1.19738	2.17776	0.39304	-0.485095	-0.300135	-0.448458	-0.606406	-0.330756	-0.501739	-0.346196	-0.520992	2.79091	-0.548563	0.653827	-0.396032	-0.202149	-0.186632	-0.145868	0.579053	-0.32166	-0.433246	-0.536437	-0.846872	-0.578002	-0.391353
GGCTTGGAGTATAACG-1_1	NMPs	3.69892	1.29123	0.915503	0.702322	1.85753	-0.128563	1.46784	-0.485095	-0.372083	-0.448458	-0.606406	-0.330756	1.01904	-0.346196	-0.520992	3.08331	-0.548563	0.538266	-0.396032	-0.202149	-0.186632	-0.145868	-0.554903	-0.32166	-0.433246	-0.536437	0.385454	-0.578002	-0.391353
GGCTTTCCACAGAGCA-1_1	NMPs	3.70301	2.674	0.631681	0.323965	1.47303	1.79018	0.132051	-0.485095	0.274497	-0.448458	-0.606406	-0.330756	0.199761	1.15973	-0.520992	1.34746	-0.548563	0.244963	-0.396032	-0.202149	-0.186632	-0.145868	0.264373	-0.32166	-0.433246	-0.536437	0.150229	-0.578002	-0.391353
GGGACCTAGGATGAGA-1_1	NMPs	5.05592	3.31489	0.631084	0.567981	1.06833	-0.859919	0.933315	-0.485095	-1.29833	-0.448458	-0.606406	-0.330756	-0.501739	-0.346196	-0.520992	2.5892	-0.548563	-1.24747	-0.396032	-0.202149	-0.186632	-0.145868	-0.554903	-0.32166	-0.433246	-0.536437	-0.846872	-0.578002	-0.391353
GGGATCCCACATGGTT-1_1	NMPs	2.93686	1.36507	-0.571417	1.5614	0.913588	2.27623	0.511757	-0.485095	-0.0311999	-0.448458	-0.606406	-0.330756	0.430302	0.794475	-0.520992	0.415495	-0.548563	0.297077	-0.396032	-0.202149	-0.186632	-0.145868	-0.554903	-0.32166	-0.433246	-0.536437	-0.846872	-0.578002	-0.391353
GGGATGACAGAACTAA-1_1	NMPs	3.43216	-0.321738	2.20582	0.517719	0.59646	2.02431	1.09711	-0.485095	-0.615543	-0.448458	-0.606406	-0.330756	-0.501739	-0.346196	-0.520992	-0.774391	-0.548563	-0.415199	-0.396032	-0.202149	-0.186632	-0.145868	-0.554903	-0.32166	-0.433246	-0.536437	-0.846872	-0.578002	-0.391353
GGGCCATAGTAGAATC-1_1	NMPs	0.684266	-0.321738	-0.571417	0.689146	1.0349	1.59271	0.5728	0.310337	1.43487	-0.448458	-0.606406	-0.330756	-0.501739	-0.346196	-0.520992	-0.118167	-0.548563	0.510049	-0.396032	-0.202149	-0.186632	-0.145868	-0.554903	-0.32166	-0.433246	-0.536437	-0.846872	-0.578002	-0.391353
GGGCTACAGATCCGAG-1_1	NMPs	1.9642	1.6224	-0.571417	1.07395	1.12825	2.16799	0.53869	-0.485095	-0.208717	-0.448458	-0.606406	-0.330756	1.28726	-0.346196	-0.520992	-0.774391	0.356644	0.080695	-0.396032	-0.202149	-0.186632	-0.145868	-0.554903	-0.32166	-0.433246	-0.536437	-0.846872	-0.578002	-0.391353
GGGTAGAAGAACGTGC-1_1	NMPs	1.59378	1.29473	2.39687	1.26775	1.26222	1.11707	1.10186	-0.485095	-1.29833	-0.448458	-0.606406	-0.330756	1.02194	1.51854	-0.520992	2.17311	-0.548563	0.541126	-0.396032	-0.202149	1.09593	-0.145868	0.488234	-0.32166	-0.433246	0.142857	-0.846872	-0.578002	-0.391353
GGGTATTCAATTAGGA-1_1	NMPs	2.79117	3.98801	-0.571417	0.406033	0.579701	1.09422	1.07767	-0.485095	-1.29833	-0.448458	-0.606406	-0.330756	-0.501739	1.49294	-0.520992	1.01727	0.192305	0.227176	0.570866	-0.202149	-0.186632	-0.145868	-0.554903	-0.32166	-0.433246	-0.536437	-0.134429	-0.578002	-0.391353
GGGTATTCACGAAAGC-1_1	NMPs	0.832391	-0.321738	-0.571417	1.34955	1.40604	0.91379	0.201144	-0.485095	-1.29833	-0.448458	-0.606406	-0.330756	-0.501739	-0.346196	-0.520992	1.84696	-0.548563	0.357217	-0.396032	-0.202149	-0.186632	-0.145868	-0.554903	-0.32166	-0.433246	-0.536437	-0.0541263	-0.578002	-0.391353
GGGTGAACACTCCGGA-1_1	NMPs	1.7603	3.57558	-0.571417	0.994504	0.408937	2.35618	0.87619	-0.485095	0.0132586	-0.448458	-0.606406	-0.330756	-0.501739	-0.346196	-0.520992	-0.0418083	0.271928	-0.524594	-0.396032	-0.202149	-0.186632	-0.145868	-0.554903	-0.32166	-0.433246	-0.536437	-0.846872	-0.578002	-0.391353
GGTAACTGTCCAGCAC-1_1	NMPs	-0.533413	1.68703	-0.571417	0.512592	0.90867	1.45448	0.377359	-0.485095	-0.622305	-0.448458	-0.606406	-0.330756	0.608205	2.57298	0.625097	0.610099	0.386738	0.118678	0.824618	-0.202149	-0.186632	-0.145868	0.741391	-0.32166	-0.433246	-0.536437	-0.846872	0.24871	-0.391353
GGTAATCTCCTAACAG-1_1	NMPs	1.99506	4.71553	0.493953	0.836401	0.152402	1.4241	0.742629	-0.485095	-1.29833	-0.448458	-0.606406	-0.330756	0.58789	-0.346196	-0.520992	0.0454168	0.36962	0.498174	-0.396032	-0.202149	-0.186632	-0.145868	-0.554903	-0.32166	-0.433246	-0.536437	-0.846872	-0.578002	-0.391353
GGTGGCTCAGTGTGGA-1_1	NMPs	4.5488	2.14034	0.758713	1.28732	-0.185313	2.12733	1.10055	-0.485095	-1.29833	-0.448458	-0.606406	-0.330756	-0.501739	3.63817	-0.520992	0.24915	-0.548563	-1.24747	-0.396032	-0.202149	-0.186632	-0.145868	-0.554903	-0.32166	-0.433246	-0.536437	-0.846872	-0.578002	-0.391353
GGTTAACGTAGTCCTA-1_1	NMPs	2.51128	2.69357	-0.571417	1.82672	-0.46326	1.27074	0.598213	-0.485095	-0.695668	-0.448458	-0.606406	-0.330756	-0.501739	0.864785	-0.520992	-0.774391	-0.548563	1.53179	-0.396032	-0.202149	-0.186632	-0.145868	-0.554903	-0.32166	-0.433246	-0.536437	-0.846872	-0.578002	-0.391353
GGTTAACGTCGTACTA-1_1	NMPs	0.598485	5.68686	-0.571417	0.374424	0.929038	1.24575	0.848462	-0.485095	-0.164522	-0.448458	-0.606406	-0.330756	0.897549	-0.346196	-0.520992	0.6262	-0.548563	-0.208631	-0.396032	-0.202149	-0.186632	-0.145868	0.391978	-0.32166	-0.433246	-0.536437	0.287008	-0.578002	-0.391353
GTAAGTCAGCTAATGA-1_1	NMPs	0.877141	5.63077	-0.571417	1.02378	1.79481	1.83909	1.29581	-0.485095	-0.682959	-0.448458	-0.606406	-0.330756	-0.501739	0.890322	-0.520992	0.502061	-0.548563	0.709529	-0.396032	-0.202149	-0.186632	-0.145868	-0.554903	-0.32166	-0.433246	-0.536437	-0.846872	-0.578002	-0.391353
GTAATGCCACATTGTG-1_1	NMPs	2.3027	2.46617	-0.571417	1.41356	0.317524	2.89145	0.469161	-0.485095	-0.747483	-0.448458	-0.606406	-0.330756	1.03872	0.76067	-0.520992	0.754028	-0.548563	0.557657	0.598595	-0.202149	1.11207	-0.145868	-0.554903	-0.32166	-0.433246	-0.536437	-0.846872	-0.578002	-0.391353
GTAGATCCACATATGC-1_1	NMPs	4.28797	5.45461	-0.571417	1.70272	1.18694	0.893974	-0.330345	-0.485095	-1.29833	-0.448458	-0.606406	-0.330756	-0.501739	-0.346196	-0.520992	2.77885	-0.548563	-0.531469	-0.396032	-0.202149	-0.186632	-0.145868	-0.554903	-0.32166	-0.433246	-0.536437	-0.846872	-0.578002	-0.391353
GTAGGTTCAAGAAACT-1_1	NMPs	1.86343	2.78535	0.43006	0	-0.437191	1.32472	1.31789	-0.485095	-1.29833	-0.448458	-0.606406	-0.330756	1.21508	0.907361	-0.520992	0.517298	-0.548563	0.728988	0.730411	-0.202149	-0.186632	-0.145868	-0.554903	-0.32166	-0.433246	-0.536437	-0.846872	-0.578002	-0.391353
GTAGGTTTCCTTTGAT-1_1	NMPs	2.21076	1.84744	0.600475	0.553524	-0.306586	-0.859919	0.891812	-0.485095	-1.29833	-0.448458	-0.606406	-0.330756	0.696837	1.12067	0.716615	2.19166	-0.548563	-0.357641	-0.396032	-0.202149	2.63587	-0.145868	-0.554903	-0.32166	-0.433246	-0.536437	-0.846872	-0.578002	-0.391353
GTATTGGCATGGGATG-1_1	NMPs	2.9797	1.83131	0.591759	0.549407	1.01554	1.57152	-0.455094	-0.485095	-1.29833	-0.448458	-0.606406	-0.330756	0.687922	6.68131	-0.520992	-0.774391	-0.548563	-1.24747	-0.396032	-0.202149	-0.186632	-0.145868	-0.554903	-0.32166	-0.433246	-0.536437	-0.846872	-0.578002	-0.391353
GTATTTCAGTTCCGTA-1_1	NMPs	3.01824	2.06601	-0.0492532	0.609297	0.214821	0.694637	1.27	-0.485095	0.000951873	-0.448458	-0.606406	-0.330756	0.817605	-0.346196	-0.520992	0.218248	-0.548563	0.336268	-0.396032	-0.202149	-0.186632	-0.145868	-0.554903	-0.32166	-0.433246	-0.536437	-0.846872	-0.578002	-0.391353
GTATTTCCACACGGTC-1_1	NMPs	3.4274	2.55353	0.981941	0	1.337	0.443798	1.46356	-0.485095	-1.29833	-0.448458	-0.606406	-0.330756	1.08699	0.80044	0.446433	2.38536	-0.548563	0.604984	-0.396032	-0.202149	-0.186632	1.58775	0.539312	-0.32166	-0.433246	0.17612	-0.846872	-0.578002	-0.391353
GTATTTCCATCGAGCC-1_1	NMPs	1.60989	4.06613	3.0924	0	0.864581	0.801967	0.759763	-0.485095	-1.29833	-0.448458	-0.606406	-0.330756	1.92277	4.88214	-0.520992	0.749314	-0.548563	0.5525	-0.396032	-0.202149	-0.186632	-0.145868	0.497259	-0.32166	-0.433246	-0.536437	-0.846872	0.093015	-0.391353
GTCAAACAGTTGCCCG-1_1	NMPs	1.14621	-0.321738	1.91024	0.910673	1.31148	2.58349	0.897825	-0.485095	-0.565576	-0.448458	-0.606406	-0.330756	2.48486	-0.346196	0.721271	1.13526	-0.548563	-1.24747	1.77258	-0.202149	-0.186632	-0.145868	-0.554903	-0.32166	-0.433246	-0.536437	-0.846872	-0.578002	-0.391353
GTCAAACTCCGAGCTG-1_1	NMPs	2.25954	0.562677	-0.571417	1.01966	-0.0697583	0.781737	1.19275	-0.485095	-0.758013	-0.448458	0.416457	-0.330756	1.26945	1.15121	0.742382	1.69201	0.198983	-0.339115	0.579581	-0.202149	-0.186632	-0.145868	-0.554903	-0.32166	-0.433246	-0.536437	0.144587	-0.578002	-0.391353
GTCAAGTTCCAGCACG-1_1	NMPs	-0.533413	2.96678	1.73438	0.505131	0.562431	0.631172	0.74847	-0.485095	-0.632145	-0.448458	-0.606406	-0.330756	-0.501739	-0.346196	-0.520992	0.0485467	-0.548563	-0.435436	-0.396032	-0.202149	-0.186632	-0.145868	-0.554903	-0.32166	-0.433246	-0.536437	0.0394543	-0.578002	-0.391353
GTCACGGTCTGCGATA-1_1	NMPs	3.01333	1.12486	-0.571417	1.30262	0.698945	0.960675	1.03397	-0.485095	-1.29833	-0.448458	-0.606406	-0.330756	-0.501739	-0.346196	-0.520992	1.34778	-0.548563	0.638597	-0.396032	-0.202149	-0.186632	-0.145868	-0.554903	-0.32166	-0.433246	-0.536437	-0.846872	-0.578002	-0.391353
GTCACTCTCTCCATAT-1_1	NMPs	2.83149	3.04736	0.528515	1.11309	0.601344	1.11792	1.35912	-0.485095	-0.613149	-0.448458	-0.606406	-0.330756	-0.501739	-0.346196	0.64062	1.87589	-0.548563	0.866589	-0.396032	-0.202149	-0.186632	-0.145868	-0.554903	-0.32166	-0.433246	-0.536437	-0.846872	-0.578002	-0.391353
GTCATTTTCTGGGCGT-1_1	NMPs	1.8427	1.97387	-0.571417	1.33168	0.775785	2.87188	0.89205	-0.485095	0.457938	-0.448458	-0.606406	-0.330756	-0.501739	-0.346196	-0.520992	1.84176	-0.548563	0.714725	-0.396032	-0.202149	-0.186632	-0.145868	0.292749	-0.32166	-0.433246	-0.536437	-0.25874	-0.578002	-0.391353
GTCCACTAGAACGCGT-1_1	NMPs	2.34432	1.97159	0.667544	0.585203	0.339861	1.30731	1.43642	-0.485095	-0.526543	-0.448458	-0.606406	-0.330756	0.765433	-0.346196	-0.520992	0.776455	-0.548563	-0.306715	-0.396032	-0.202149	-0.186632	-0.145868	-0.554903	-0.32166	-0.433246	-0.536437	-0.846872	0.365818	-0.391353
GTCCACTCAACCAATC-1_1	NMPs	1.02237	3.02004	-0.571417	0	1.41907	2.01342	0.383122	-0.485095	0.158936	-0.448458	-0.606406	-0.330756	-0.501739	1.01763	-0.520992	-0.774391	-0.548563	0.123379	-0.396032	-0.202149	-0.186632	-0.145868	-0.554903	-0.32166	-0.433246	-0.536437	-0.846872	-0.578002	-0.391353
GTCCACTTCCGGTAGC-1_1	NMPs	-0.533413	-0.321738	1.35991	0.91223	1.03641	1.89925	1.47532	-0.485095	0.523268	-0.448458	-0.606406	-0.330756	0.703751	-0.346196	-0.520992	1.99388	-0.548563	0.219007	-0.396032	-0.202149	-0.186632	-0.145868	-0.554903	-0.32166	-0.433246	-0.536437	-0.846872	-0.578002	-0.391353
GTCCCATAGAATTGCA-1_1	NMPs	0.666245	1.23341	0.268749	0.396839	2.13232	1.3331	1.23788	-0.485095	0.921852	-0.448458	-0.606406	-0.330756	0.971091	-0.346196	-0.520992	1.45231	0.175529	-0.154033	-0.396032	-0.202149	-0.186632	-0.145868	-0.554903	-0.32166	-0.433246	-0.536437	-0.846872	-0.578002	-0.391353
GTCCCATAGCTACGTT-1_1	NMPs	3.55491	2.67192	0.388061	0.763912	0.989628	1.54314	1.24915	-0.485095	-1.29833	-0.448458	-0.606406	-0.330756	1.1524	-0.346196	0.49229	0.470141	0.278357	1.14886	-0.396032	-0.202149	-0.186632	-0.145868	-0.554903	-0.32166	-0.433246	-0.536437	-0.846872	-0.578002	-0.391353
GTCTAGATCCGTATAG-1_1	NMPs	4.55596	5.38377	-0.571417	1.16073	0.67865	1.9408	0.357097	-0.485095	-0.721991	-0.448458	-0.606406	-0.330756	0.444535	-0.346196	-0.520992	-0.06244	-0.548563	0.315681	0.644623	-0.202149	-0.186632	-0.145868	-0.554903	-0.32166	-0.433246	-0.536437	-0.846872	-0.578002	-0.391353
GTCTGTCAGTTCCAGT-1_1	NMPs	3.46717	1.39877	-0.571417	1.68819	0.685025	1.73488	0.162756	-0.485095	-0.719317	-0.448458	-0.606406	-0.330756	1.10731	-0.346196	-0.520992	1.38158	-0.548563	-0.0529048	-0.396032	-0.202149	-0.186632	-0.145868	-0.554903	-0.32166	-0.433246	-0.536437	-0.846872	-0.578002	-0.391353
GTGAGCCAGGACGCAT-1_1	NMPs	3.43906	3.04429	-0.571417	1.11217	0.18896	1.47504	-0.146894	-0.485095	-1.29833	-0.448458	0.689319	-0.330756	1.35815	-0.346196	-0.520992	1.03751	0.3984	-0.413168	0.839838	-0.202149	-0.186632	-0.145868	-0.554903	-0.32166	1.6596	-0.536437	-0.846872	-0.578002	-0.391353
GTGATGTGTCACCCTT-1_1	NMPs	0.63804	-0.321738	0.838795	0.66609	0.764893	0.323656	0.782789	-0.485095	-0.419866	-0.448458	-0.606406	-0.330756	0.337355	-0.346196	-0.520992	-0.774391	-0.548563	-1.24747	-0.396032	-0.202149	-0.186632	-0.145868	-0.554903	-0.32166	-0.433246	-0.536437	1.01721	0.0469751	-0.391353
GTGCACGAGGCCCAAA-1_1	NMPs	0.760733	4.15896	0.334922	0	0.347535	0.839973	0.802078	-0.485095	-1.29833	-0.448458	-0.606406	-0.330756	1.07226	5.14659	-0.520992	0.78416	-0.548563	0.590582	0.623402	-0.202149	-0.186632	-0.145868	-0.554903	-0.32166	-0.433246	-0.536437	-0.846872	-0.578002	-0.391353
GTGCACGGTCGGTACC-1_1	NMPs	-0.533413	-0.321738	-0.571417	1.11021	-0.364548	1.76938	0.602583	-0.485095	-1.29833	-0.448458	-0.606406	-0.330756	-0.501739	3.13049	-0.520992	0.0691888	-0.548563	-0.415067	-0.396032	-0.202149	-0.186632	-0.145868	-0.554903	-0.32166	-0.433246	-0.536437	-0.846872	-0.578002	-0.391353
GTGGAAGAGTAGAGTT-1_1	NMPs	0.847817	-0.321738	1.05739	1.00705	0.740694	2.38572	1.36524	-0.485095	-0.283694	-0.448458	-0.606406	-0.330756	-0.501739	-0.346196	-0.520992	1.17892	0.855218	-0.512969	0.692001	-0.202149	-0.186632	-0.145868	-0.554903	-0.32166	-0.433246	-0.536437	0.503051	-0.578002	-0.391353
GTGGAGAGTTGCATCA-1_1	NMPs	2.14856	-0.321738	-0.571417	0	0.234791	1.17461	-0.0987818	-0.485095	-0.5876	-0.448458	-0.606406	-0.330756	-0.501739	-0.346196	-0.520992	1.42459	-0.548563	-1.24747	-0.396032	-0.202149	-0.186632	-0.145868	-0.554903	-0.32166	-0.433246	-0.536437	-0.846872	-0.578002	-0.391353
GTGGTTACAGCTGTAT-1_1	NMPs	1.42813	2.22107	-0.571417	0.862911	-0.151888	1.48401	1.24361	-0.485095	-0.802234	-0.448458	-0.606406	-0.330756	1.36677	-0.346196	-0.520992	0.631426	-0.548563	-0.204373	0.499735	-0.202149	-0.186632	-0.145868	-0.554903	-0.32166	-0.433246	-0.536437	-0.846872	-0.578002	-0.391353
GTGGTTATCATTACGG-1_1	NMPs	0.805934	4.27278	1.50964	0.749002	1.70713	-0.0726695	0.853666	-0.485095	0.247892	-0.448458	-0.606406	-0.330756	-0.501739	-0.346196	-0.520992	0.826992	0.259842	-1.24747	-0.396032	-0.202149	-0.186632	-0.145868	-0.554903	-0.32166	-0.433246	-0.536437	-0.0694825	-0.578002	-0.391353
GTGTAACGTACAGTTC-1_1	NMPs	2.01168	1.10794	2.1648	1.16355	1.39444	0.636052	1.27938	-0.485095	0.556664	-0.448458	-0.606406	-0.330756	1.6974	0.620601	2.36866	0.254495	1.57451	0.623027	-0.396032	-0.202149	-0.186632	-0.145868	0.367695	-0.32166	-0.433246	-0.536437	-0.846872	-0.578002	-0.391353
GTGTAACGTCATAAAG-1_1	NMPs	0.547492	-0.321738	1.85723	1.14713	1.21348	0.91766	0.781529	-0.485095	-1.29833	-0.448458	-0.606406	-0.330756	0.272496	-0.346196	-0.520992	2.06912	-0.548563	0.596631	-0.396032	-0.202149	-0.186632	-0.145868	-0.554903	-0.32166	-0.433246	-0.536437	-0.846872	-0.578002	-0.391353
GTGTGATCAGAGGTAC-1_1	NMPs	2.64375	1.56919	1.65367	1.05098	0.818971	1.6476	1.23827	-0.485095	-1.29833	-0.448458	-0.606406	-0.330756	-0.501739	-0.346196	-0.520992	0.53971	-0.548563	-1.24747	-0.396032	-0.202149	-0.186632	-0.145868	-0.554903	-0.32166	-0.433246	-0.536437	-0.846872	-0.578002	-0.391353
GTGTTAGTCTTGGAAC-1_1	NMPs	-0.533413	4.48222	-0.571417	0.893739	-1.20472	0.728166	0.537942	-0.485095	0.318376	-0.448458	-0.606406	-0.330756	-0.501739	-0.346196	-0.520992	0.324295	-0.548563	0.189281	-0.396032	-0.202149	-0.186632	-0.145868	-0.554903	-0.32166	-0.433246	-0.536437	0.336443	-0.578002	-0.391353
GTGTTCCAGCTGTTAC-1_1	NMPs	-0.533413	1.86207	0.608381	1.17484	1.31643	0.76237	0.902587	-0.485095	0.52452	-0.448458	-0.606406	-0.330756	-0.501739	-0.346196	-0.520992	0.71301	-0.548563	-1.24747	-0.396032	-0.202149	-0.186632	-0.145868	-0.554903	-0.32166	-0.433246	-0.536437	-0.846872	-0.578002	-0.391353
GTTACAGCAACGTATC-1_1	NMPs	1.17847	0.942875	2.17895	0.56628	1.34335	1.62406	1.31397	-0.485095	-0.551499	-0.448458	-0.606406	-0.330756	-0.501739	1.15448	-0.520992	2.41744	-0.548563	0.664576	-0.396032	-0.202149	-0.186632	-0.145868	-0.554903	-0.32166	-0.433246	-0.536437	0.490164	-0.578002	-0.391353
GTTACCCAGGACTAAT-1_1	NMPs	-0.533413	5.46872	-0.571417	0.612801	-1.20472	-0.859919	1.51647	-0.485095	-1.29833	-0.448458	-0.606406	-0.330756	1.64193	1.27776	2.78271	0.223958	-0.548563	-1.24747	-0.396032	-0.202149	-0.186632	-0.145868	-0.554903	-0.32166	-0.433246	-0.536437	-0.846872	-0.578002	-0.391353
GTTACCCCAGCGAACA-1_1	NMPs	1.25197	-0.321738	-0.571417	0.590591	0.584682	2.27289	1.38552	-0.485095	0.720796	-0.448458	-0.606406	-0.330756	0.777102	-0.346196	-0.520992	1.02227	0.068673	-0.298052	0.409515	-0.202149	-0.186632	-0.145868	-0.554903	-0.32166	-0.433246	-0.536437	-0.846872	-0.0324272	-0.391353
GTTAGACAGAAACACT-1_1	NMPs	1.21204	7.44204	0.650991	0.577384	0.32225	0.812284	1.27723	-0.485095	-1.29833	-0.448458	-0.606406	-0.330756	0.748503	-0.346196	-0.520992	0.758773	-0.548563	-0.319284	-0.396032	-0.202149	-0.186632	-0.145868	-0.554903	-0.32166	-0.433246	-0.536437	-0.846872	-0.578002	-0.391353
GTTAGACAGTGAGGCT-1_1	NMPs	3.09642	3.34413	0.642418	1.20072	1.60359	2.64619	-0.0170594	-0.485095	-0.542195	-0.448458	0.825016	-0.330756	0.739735	1.17317	-0.520992	0.749595	-0.548563	-1.24747	-0.396032	-0.202149	-0.186632	-0.145868	-0.554903	-0.32166	-0.433246	1.00408	-0.846872	-0.578002	-0.391353
GTTATGGGTTTCAGAC-1_1	NMPs	3.0347	4.30371	1.92747	0	1.46677	2.70703	1.16569	-0.485095	-0.206306	-0.448458	-0.606406	-0.330756	0.575246	-0.346196	-0.520992	1.69189	-0.548563	-0.798486	-0.396032	1.19323	-0.186632	-0.145868	-0.554903	-0.32166	-0.433246	-0.536437	-0.35681	-0.578002	-0.391353
GTTCATTAGCGAGTCA-1_1	NMPs	4.23308	3.32452	-0.571417	1.19496	1.07329	2.4315	-0.413348	-0.485095	-1.29833	-0.448458	-0.606406	-0.330756	0.731958	-0.346196	-0.520992	2.24335	-0.548563	-0.331567	0.960715	-0.202149	-0.186632	-0.145868	-0.554903	-0.32166	-0.433246	-0.536437	0.152826	-0.578002	-0.391353
GTTCATTCACAGAAGC-1_1	NMPs	1.57004	-0.321738	0.29077	0.40724	1.70973	2.60586	-0.161576	-0.485095	-0.380673	-0.448458	-0.606406	-0.330756	-0.501739	-0.346196	1.03474	1.4906	0.194507	-0.592804	-0.396032	-0.202149	-0.186632	-0.145868	-0.554903	-0.32166	-0.433246	-0.536437	-0.846872	-0.578002	-0.391353
GTTCGCTCATTGCCGG-1_1	NMPs	3.25219	0.74326	1.66341	0.485232	0.675428	1.3652	1.85719	-0.485095	-0.0579046	-0.448458	-0.606406	-0.330756	0.0867241	0.939693	-0.520992	0.757904	-0.548563	0.449459	0.251125	-0.202149	-0.186632	-0.145868	-0.554903	-0.32166	-0.433246	-0.536437	0.0045374	-0.578002	-0.391353
GTTGCGGGTTCCACAA-1_1	NMPs	0.588288	-0.321738	0.214152	1.17751	0.705878	2.16684	1.13497	-0.485095	0.425556	-0.448458	-0.606406	-0.330756	-0.501739	-0.346196	-0.520992	2.00071	-0.548563	1.61725	-0.396032	-0.202149	-0.186632	-0.145868	0.383447	-0.32166	-0.433246	-0.536437	-0.846872	-0.578002	-0.391353
GTTGCTCCATCTGCGG-1_1	NMPs	1.76606	1.44554	0.383352	0	0.412603	0.911231	1.13065	-0.485095	-0.703576	-0.448458	0.519511	-0.330756	1.14534	-0.346196	-0.520992	1.84399	-0.548563	0.919309	-0.396032	-0.202149	-0.186632	-0.145868	-0.554903	-0.32166	-0.433246	-0.536437	-0.0555807	-0.578002	-0.391353
GTTGCTCGTAGGCTGA-1_1	NMPs	3.28501	2.42303	2.10277	0.7004	1.25403	1.83268	1.09372	-0.485095	-0.374617	-0.448458	-0.606406	-0.330756	1.01488	2.10507	-0.520992	1.03116	0.200103	-1.24747	-0.396032	-0.202149	-0.186632	-0.145868	-0.554903	-0.32166	-0.433246	-0.536437	-0.846872	-0.578002	-0.391353
GTTGCTCTCCTCCACA-1_1	NMPs	2.33124	3.39179	2.00029	0.947607	1.10792	1.29849	0.312198	-0.485095	-0.0485914	-0.448458	-0.606406	-0.330756	-0.501739	-0.346196	-0.520992	0.769409	0.513538	1.04379	-0.396032	-0.202149	-0.186632	-0.145868	0.91713	-0.32166	-0.433246	-0.536437	0.174479	-0.578002	-0.391353
GTTGTAGCATCTAACG-1_1	NMPs	3.36492	-0.321738	1.57343	0.629696	-0.182992	0.940228	0.430373	-0.485095	-0.467865	-0.448458	-0.606406	-0.330756	0.861776	-0.346196	-0.520992	1.96854	-0.548563	-0.235189	2.01645	-0.202149	-0.186632	-0.145868	-0.554903	-0.32166	-0.433246	-0.536437	-0.846872	-0.578002	-0.391353
GTTGTCCAGGGTGGGA-1_1	NMPs	3.15454	3.4097	-0.571417	0.585379	0.571997	0.832003	1.43694	-0.485095	-0.0425652	-0.448458	0.229788	-0.330756	0.223493	1.20509	-0.520992	-0.228746	-0.548563	0.283223	0.401535	-0.202149	-0.186632	-0.145868	-0.554903	-0.32166	-0.433246	-0.536437	-0.846872	-0.578002	-0.391353
GTTGTGATCGAACCTA-1_1	NMPs	1.99252	-0.321738	2.6049	0.361422	0.670796	0.932079	0.797043	-0.485095	0.680298	-0.448458	-0.606406	-0.330756	-0.501739	0.611592	-0.520992	0.586869	0.110906	-0.666459	0.464634	-0.202149	-0.186632	-0.145868	-0.554903	-0.32166	-0.433246	-0.536437	-0.846872	-0.578002	-0.391353
GTTTGGAAGACCTCAT-1_1	NMPs	3.86315	2.96386	0.496918	0	-0.385951	0.629847	0.563915	-0.485095	-0.192608	-0.448458	-0.606406	-0.330756	-0.501739	4.21657	-0.520992	0.0476984	0.981238	0.501943	1.60049	-0.202149	-0.186632	-0.145868	0.721207	-0.32166	-0.433246	-0.536437	-0.846872	-0.578002	-0.391353
GTTTGGACACATACTG-1_1	NMPs	0.625267	1.18029	0.24005	0.876002	1.47155	1.28056	0.766815	-0.485095	0.752923	-0.448458	-0.606406	-0.330756	0.328205	0.669524	0.335979	0.300342	-0.548563	-1.24747	1.1749	-0.202149	-0.186632	-0.145868	-0.554903	-0.32166	-0.433246	-0.536437	-0.174346	-0.578002	-0.391353
TAACACGTCCTTACCG-1_1	NMPs	2.37488	3.44836	-0.571417	0.853363	0.660136	1.58757	1.54232	-0.485095	-1.29833	-0.448458	-0.606406	-0.330756	0.431833	-0.346196	-0.520992	0.417201	-0.548563	0.299082	-0.396032	-0.202149	-0.186632	-0.145868	-0.554903	-0.32166	-0.433246	-0.536437	0.436505	-0.578002	-0.391353
TAACACGTCTTTGCTA-1_1	NMPs	3.47636	4.25356	-0.571417	0.440507	0.689652	1.49697	0.70261	-0.485095	-0.717373	-0.448458	0.493391	-0.330756	-0.501739	-0.346196	-0.520992	-0.0567355	-0.548563	0.884825	-0.396032	-0.202149	-0.186632	-0.145868	-0.554903	-0.32166	-0.433246	-0.536437	-0.846872	-0.578002	-0.391353
TAACCAGAGACGCCCT-1_1	NMPs	2.37545	5.33473	0.683301	0.592645	0.356574	0.849872	1.32156	-0.485095	-0.516728	-0.448458	0.873228	-0.330756	1.58184	2.58448	-0.520992	1.9875	0.0710855	0.0296133	1.01525	-0.202149	-0.186632	-0.145868	-0.554903	-0.32166	-0.433246	-0.536437	-0.846872	-0.578002	-0.391353
TAACCAGAGGATACGC-1_1	NMPs	0.810109	2.62146	1.91639	1.17508	0.394109	2.16173	0.715737	-0.485095	-1.29833	-0.448458	-0.606406	-0.330756	0.460605	4.65302	0.47269	0.830924	-0.548563	-0.533022	1.39243	-0.202149	-0.186632	-0.145868	-0.554903	-0.32166	-0.433246	-0.536437	-0.846872	-0.578002	-0.391353
TAAGCGTAGGTCTACT-1_1	NMPs	1.65127	2.51033	-0.571417	0.425248	-0.0321229	1.44061	0.792138	-0.485095	-1.29833	-0.448458	-0.606406	-0.330756	-0.501739	-0.346196	-0.520992	2.08091	-0.548563	0.833833	-0.396032	-0.202149	-0.186632	-0.145868	-0.554903	-0.32166	-0.433246	-0.536437	-0.100712	-0.578002	-0.391353
TAAGTCGCAACGGCCT-1_1	NMPs	-0.533413	4.5479	0.69822	0.971958	0.81152	1.54718	1.41186	-0.485095	0.34048	-0.448458	0.252799	-0.330756	0.796808	-0.346196	-0.520992	0.533901	0.0793758	-0.283422	-0.396032	-0.202149	-0.186632	-0.145868	-0.554903	-0.32166	-0.433246	-0.536437	0.205375	-0.578002	-0.391353
TAATTCCCATAAGCAA-1_1	NMPs	1.15323	5.09936	0.6098	1.17593	0.88029	2.03813	0.613751	-0.485095	0.0910424	-0.448458	0.185984	-0.330756	-0.501739	-0.346196	-0.520992	1.47928	-0.548563	-0.350561	-0.396032	-0.202149	-0.186632	-0.145868	-0.554903	-0.32166	-0.433246	-0.536437	-0.846872	-0.578002	-0.391353
TACACCCGTTAGCGGA-1_1	NMPs	0.88754	4.47433	-0.571417	0	1.47048	0.541188	0.639821	-0.485095	-0.678423	-0.448458	-0.606406	-0.330756	3.30483	5.02874	1.78125	1.21945	-0.548563	0.0201203	-0.396032	-0.202149	-0.186632	-0.145868	-0.554903	-0.32166	-0.433246	-0.536437	-0.846872	-0.578002	-0.391353
TACATTCGTTCAGCGC-1_1	NMPs	1.57953	1.28239	2.09839	0.923247	1.42174	1.61882	0.735831	-0.485095	-0.0807185	-0.448458	-0.606406	-0.330756	0.384618	-0.346196	-0.520992	1.28004	0.198331	-1.24747	-0.396032	-0.202149	-0.186632	-0.145868	-0.554903	-0.32166	-0.433246	0.137669	-0.846872	-0.578002	-0.391353
TACCCGTGTACTAGCT-1_1	NMPs	-0.533413	4.05847	-0.571417	0.522338	1.64803	2.26416	0.964103	-0.485095	-1.29833	-0.448458	-0.606406	-0.330756	1.91854	3.97957	-0.520992	1.65038	-0.548563	-0.407774	1.66073	-0.202149	-0.186632	-0.145868	-0.554903	-0.32166	-0.433246	-0.536437	-0.846872	-0.578002	-0.391353
TACCGGGGTCACGTGC-1_1	NMPs	1.91897	-0.321738	0.166337	0.811231	0.387298	1.14154	1.79347	-0.485095	0.868076	-0.448458	0.907524	-0.330756	-0.501739	-0.346196	-0.520992	0.824085	-0.548563	-0.272667	-0.396032	-0.202149	-0.186632	1.25031	-0.554903	-0.32166	-0.433246	-0.536437	-0.846872	-0.578002	-0.391353
TACCGGGTCCTCACTG-1_1	NMPs	-0.533413	-0.321738	2.36557	0.999323	1.74243	0.610264	1.39834	-0.485095	-0.207143	-0.448458	-0.606406	-0.330756	0.839959	-0.346196	1.32894	-0.774391	0.102933	-0.251386	-0.396032	-0.202149	0.923565	-0.145868	-0.554903	-0.32166	-0.433246	-0.536437	-0.846872	-0.0021447	-0.391353
TACCTCGGTTGTCCCT-1_1	NMPs	2.14067	3.84518	0.249963	1.21488	0.520565	1.73925	0.900845	-0.485095	-1.29833	-0.448458	-0.606406	-0.330756	0.338344	3.22205	-0.520992	0.957892	-0.548563	-0.175571	-0.396032	-0.202149	-0.186632	-0.145868	-0.554903	-0.32166	-0.433246	-0.536437	-0.846872	0.0477116	-0.391353
TACGTCCCAATCACGT-1_1	NMPs	1.00569	1.67345	-0.571417	1.09578	1.60411	1.44328	0.760572	-0.485095	0.819766	-0.448458	-0.606406	-0.330756	-0.501739	-0.346196	-0.520992	0.60203	-0.548563	-1.24747	-0.396032	-0.202149	1.39641	-0.145868	-0.554903	-0.32166	-0.433246	-0.536437	-0.846872	-0.578002	-0.391353
TACGTCCCACGCTGCA-1_1	NMPs	2.88238	1.75419	0.550096	0.529728	0.213724	2.98065	0.637112	-0.485095	-1.29833	-0.448458	0.716145	-0.330756	0.645311	1.05761	-0.520992	0.0886188	-0.548563	0.568961	1.68571	-0.202149	-0.186632	-0.145868	-0.554903	-0.32166	-0.433246	-0.536437	-0.846872	-0.578002	-0.391353
TACGTCCTCGCTGATA-1_1	NMPs	2.96522	-0.321738	-0.571417	0	0.673123	1.19653	1.09797	-0.485095	-0.471014	-0.448458	0.297528	-0.330756	1.31012	1.3162	-0.520992	1.82352	0.112065	-1.24747	-0.396032	-0.202149	-0.186632	-0.145868	-0.554903	-0.32166	-0.433246	0.0598092	-0.846872	-0.578002	-0.391353
TACGTCCTCTCGGGAC-1_1	NMPs	1.9878	1.6437	-0.571417	1.08308	-0.390942	1.71373	0.737526	-0.485095	-0.198422	-0.448458	0.645756	-0.330756	-0.501739	-0.346196	-0.520992	-0.774391	-0.548563	0.49366	-0.396032	-0.202149	-0.186632	-0.145868	-0.554903	-0.32166	-0.433246	-0.536437	-0.846872	0.230877	-0.391353
TACTTACCAGCGTTTA-1_1	NMPs	1.80064	2.70396	1.06321	1.20254	0.0480501	2.02634	1.37186	-0.485095	-0.280073	-0.448458	-0.606406	-0.330756	0.491679	-0.346196	-0.520992	0.871543	-0.548563	-0.00628292	-0.396032	-0.202149	-0.186632	-0.145868	-0.554903	-0.32166	-0.433246	-0.536437	-0.846872	0.161919	-0.391353
TACTTCAAGGAAACGA-1_1	NMPs	1.71515	1.40069	1.89635	0.439524	0.380186	-0.0789292	0.541696	-0.485095	-1.29833	-0.448458	0.490935	-0.330756	0.449986	3.16347	-0.520992	1.60639	-0.548563	-0.540905	0.650619	-0.202149	-0.186632	-0.145868	0.556609	-0.32166	-0.433246	-0.536437	-0.846872	-0.578002	-0.391353
TACTTCAAGTATAACG-1_1	NMPs	3.10965	-0.321738	0.125028	0.576067	1.09108	1.47759	0.29698	-0.485095	-0.0596155	-0.448458	-0.606406	-0.330756	0.210564	-0.346196	-0.520992	2.44897	-0.548563	0.26244	-0.396032	-0.202149	0.836198	-0.145868	-0.554903	-0.32166	-0.433246	-0.536437	-0.846872	-0.578002	-0.391353
TAGACCAGTAGTCGGA-1_1	NMPs	1.67461	-0.321738	-0.571417	0.430452	0.657958	2.43284	0.939445	-0.485095	0.423493	-0.448458	-0.606406	-0.330756	-0.501739	-0.346196	-0.520992	0.41554	-0.548563	-1.24747	-0.396032	-0.202149	-0.186632	-0.145868	-0.554903	-0.32166	-0.433246	-0.536437	-0.846872	-0.578002	-0.391353
TAGAGTCAGTAGGAAG-1_1	NMPs	1.70175	2.57577	-0.571417	0.739377	1.35099	1.48234	0.960807	-0.485095	-1.29833	-0.448458	-0.606406	-0.330756	-0.501739	-0.346196	-0.520992	0.43017	-0.548563	-0.545731	-0.396032	-0.202149	-0.186632	-0.145868	-0.554903	-0.32166	-0.433246	-0.536437	0.450473	-0.578002	-0.391353
TAGAGTCCATCGCTCT-1_1	NMPs	3.26023	-0.321738	-0.571417	0.406468	-0.0775973	1.60739	0.258329	-0.485095	-1.29833	-0.448458	-0.606406	-0.330756	0.378408	0.730965	-0.520992	0.721329	-0.548563	0.521852	-0.396032	-0.202149	-0.186632	-0.145868	-0.554903	-0.32166	-0.433246	-0.536437	-0.846872	-0.578002	-0.391353
TAGATCGAGAGAGCGG-1_1	NMPs	2.63769	0.914668	1.01228	0.909785	0.872171	1.74774	0.374139	-0.485095	0.0851028	-0.448458	-0.606406	-0.330756	-0.501739	0.489901	-0.520992	1.47084	-0.548563	0.635232	-0.396032	-0.202149	-0.186632	-0.145868	-0.554903	-0.32166	-0.433246	-0.536437	0.12691	-0.578002	-0.391353
TAGATCGGTGAGCAGT-1_1	NMPs	-0.533413	-0.321738	0.804777	0	1.58418	0.295105	0.479678	-0.485095	-1.29833	-0.448458	-0.606406	-0.330756	1.75172	-0.346196	-0.520992	1.37754	-0.548563	-1.24747	-0.396032	-0.202149	1.83451	-0.145868	-0.554903	-0.32166	-0.433246	-0.536437	-0.846872	-0.578002	-0.391353
TAGCACACATGACCCG-1_1	NMPs	1.46607	-0.321738	0.00432279	1.15926	0.322127	0.00280141	0.688271	-0.485095	-0.0573017	-0.448458	-0.606406	-0.330756	0.930457	3.20039	0.564567	1.26659	0.658286	0.616123	1.5351	-0.202149	0.658925	-0.145868	-0.554903	-0.32166	-0.433246	-0.0885965	-0.369712	-0.578002	-0.391353
TAGCACAGTTAACCTG-1_1	NMPs	2.25695	4.01291	1.38278	1.1061	1.24992	2.18557	1.19095	-0.485095	0.160437	-0.448458	-0.606406	-0.330756	-0.501739	-0.346196	-0.520992	1.86227	-0.548563	0.779335	-0.396032	-0.202149	-0.186632	-0.145868	-0.554903	-0.32166	-0.433246	-0.536437	-0.128842	-0.578002	-0.391353
TAGCACAGTTAGTCGT-1_1	NMPs	2.89393	2.4983	0.324526	0.719609	1.10863	2.07454	0.643791	-0.485095	-0.349284	-0.448458	-0.606406	-0.330756	1.05647	-0.346196	-0.520992	2.07287	-0.548563	-0.567173	-0.396032	-0.202149	-0.186632	-0.145868	0.515287	-0.32166	-0.433246	-0.536437	-0.846872	-0.578002	-0.391353
TAGGTACAGGTCCGAA-1_1	NMPs	0.596558	2.20688	1.93446	1.18361	2.12792	1.67845	0.952988	-0.485095	-0.166074	-0.448458	-0.606406	-0.330756	0.895446	-0.346196	-0.520992	2.57176	0.133467	0.415113	-0.396032	-0.202149	-0.186632	-0.145868	-0.554903	-0.32166	-0.433246	-0.536437	-0.846872	-0.578002	-0.391353
TAGGTTGCAAGACCGA-1_1	NMPs	1.30655	3.53551	-0.571417	0.750121	0.392347	1.63529	0.71366	-0.485095	-0.309043	-0.448458	-0.606406	-0.330756	0.816197	0.829913	-0.520992	0.990907	-0.548563	-0.269027	-0.396032	1.02851	-0.186632	-0.145868	-0.554903	-0.32166	-0.433246	-0.536437	-0.846872	-0.180728	-0.391353
TAGTGCACAATATCCG-1_1	NMPs	2.89035	2.07089	-0.571417	0.816315	0.632937	0.224956	0.959936	-0.485095	-0.835206	-0.448458	-0.606406	-0.330756	1.26587	1.27178	0.264158	1.62664	0.0921832	0.33902	1.54788	-0.202149	-0.186632	-0.145868	-0.554903	-0.32166	-0.433246	-0.536437	-0.846872	-0.578002	-0.391353
TATCTGTAGCTGCCTG-1_1	NMPs	-0.533413	1.7719	-0.571417	1.13735	0.640715	0.704807	1.81515	-0.485095	-1.29833	-0.448458	-0.606406	-0.330756	-0.501739	-0.346196	-0.520992	2.31207	-0.548563	-0.388628	-0.396032	-0.202149	-0.186632	-0.145868	-0.554903	-0.32166	-0.433246	0.343378	0.090544	-0.578002	-0.391353
TATCTGTAGTCAGCCC-1_1	NMPs	3.78803	7.14281	1.16478	0.820065	1.34451	1.03562	1.38142	-0.485095	-0.649672	-0.448458	0.621554	-0.330756	0.563272	2.4808	-0.520992	0.561624	-0.548563	-0.456801	-0.396032	-0.202149	-0.186632	-0.145868	-0.554903	-0.32166	-0.433246	-0.536437	0.0161346	0.215243	-0.391353
[truncated: 15,379 more rows]

## Sheet: Figure1j
CellID	sample	predicted.Zhirong.celltype.score	predicted.Zhirong.celltype	UMAP1	UMAP2
AAACCCAAGCGCCGTT-1_1	TIL1	0.689988	neural progenitor	1.26213	-2.12009
[truncated: 12,092 more rows]

## Sheet: Figure2c
Timepoint	Replicate	Total Cells	NMPs	Percentage
[truncated: 28 more rows]

[truncated: 46 more sheets: Figure2g, Figure2h, Figure2i, Figure3c, Figure4b, Figure4d, Figure 6b, Ext Data Fig1C, Ext Data Fig1d, Ext Data Fig1e , Ext Data Fig1f, Ext Data Fig1g, Ext Data Fig2h, Ext Data Fig3, Ext Data Fig4a, Ext Data Fig4b, Ext Data Fig4c, Ext Data Fig4d, Ext Data Fig4e, Ext Data Fig4f …]
